# Supplementary material for: Gene expression analysis in subcutaneous adipose tissue reveals a predominant influence of lncRNAs during growth
Source: Genes Dis. 2024 Jun 14;12(2):101351. doi: 10.1016/j.gendis.2024.101351 (PMC11625322; doi:10.1016/j.gendis.2024.101351)
Supplement: Table S2 — List of differentially expressed genes in OBAD versus OBPED samples calculated via DESeq2. Note: For each gene, the mean of normalized counts for all samples (baseMean), the log2 fold change, the standard error (i.e., lfcSE), the Wald statistic (i.e., stat), the Wald test P-value, the false discovery rate adjusted P-value, the gene name, and gene type (lncRNA or protein-coding) are reported. OBAD, obese adult patients; OBPED, obese pediatric patients. [file mmc3.xlsx]

## Sheet: Foglio 1
signif_de_OBADvsOBPED
	baseMean	log2FoldChange	lfcSE	stat	pvalue	padj	gene_name	gene_type
ENSG00000286448	2.92992	3.89044	0.732119	5.31394	1.07278e-07	5.89924e-06	ENSG00000286448	lncRNA
ENSG00000276189	2.11658	3.43018	0.678735	5.05379	4.33138e-07	2.01495e-05	ENSG00000276189	misc_RNA
ENSG00000162592	12.0645	4.83596	0.726527	6.65628	2.80848e-11	3.22166e-09	CCDC27	protein_coding
ENSG00000272153	21.336	4.75792	0.595427	7.99076	1.34107e-15	4.11454e-13	ENSG00000272153	lncRNA
ENSG00000221083	1.39081	2.10813	0.564706	3.73315	0.000189097	0.0040793	ENSG00000221083	snoRNA
ENSG00000234619	1.68097	-2.47843	0.882662	-2.80791	0.00498647	0.0636404	RPL7P11	processed_pseudogene
ENSG00000222511	2.09726	2.19751	0.602403	3.6479	0.000264396	0.00543123	Y_RNA	misc_RNA
ENSG00000228423	9.26155	2.94553	0.561661	5.24432	1.56863e-07	8.2057e-06	ENSG00000228423	lncRNA
ENSG00000238249	1.8513	-1.37926	0.471979	-2.9223	0.0034746	0.0470642	HMGN2P17	processed_pseudogene
ENSG00000265141	0.74518	-3.0155	0.833784	-3.61664	0.000298449	0.00602163	RN7SL451P	misc_RNA
ENSG00000223989	68.3941	7.92619	0.864792	9.16544	4.93472e-20	5.61078e-17	ENSG00000223989	lncRNA
ENSG00000201746	1.42042	2.0003	0.459471	4.35349	1.33985e-05	0.000415698	RNU6-828P	snRNA
ENSG00000284735	2.18006	1.28459	0.382088	3.36202	0.000773747	0.0136271	ENSG00000284735	lncRNA
ENSG00000203469	13.4651	6.09745	0.686785	8.87824	6.7925e-19	5.96783e-16	ENSG00000203469	lncRNA
ENSG00000287727	3.0928	3.22631	0.73086	4.41441	1.01287e-05	0.000325754	ENSG00000287727	lncRNA
ENSG00000225602	5.51429	4.63495	0.729111	6.35698	2.0576e-10	1.95918e-08	MTOR-AS1	lncRNA
ENSG00000175206	2.79289	3.03693	0.674587	4.50191	6.7344e-06	0.00022737	NPPA	protein_coding
ENSG00000289380	12.9678	2.06009	0.547327	3.76391	0.000167279	0.00368262	ENSG00000289380	lncRNA
ENSG00000251866	0.970043	1.90603	0.622187	3.06344	0.00218804	0.0322722	SCARNA21B	scaRNA
ENSG00000272510	2.08702	3.32765	0.597468	5.56958	2.55349e-08	1.59602e-06	ENSG00000272510	lncRNA
ENSG00000237938	1.51601	1.75641	0.562786	3.12091	0.00180291	0.0275372	ENSG00000237938	lncRNA
ENSG00000234166	3.76358	4.06837	0.696137	5.84422	5.08961e-09	3.64359e-07	ARHGEF19-AS1	lncRNA
ENSG00000207005	2.73449	1.48729	0.564415	2.6351	0.00841124	0.0970342	RNU1-2	snRNA
ENSG00000221662	1.31045	2.37257	0.600223	3.95282	7.7235e-05	0.00189451	MIR1290	miRNA
ENSG00000286064	1.15298	1.78441	0.478055	3.73265	0.000189474	0.00408288	ENSG00000286064	unprocessed_pseudogene
ENSG00000200403	1.46555	1.26988	0.445543	2.85019	0.00436927	0.0567739	RNU6-1099P	snRNA
ENSG00000240490	32.1839	-5.0677	1.15483	-4.38827	1.14254e-05	0.000361147	RN7SL277P	misc_RNA
ENSG00000178828	2.25759	2.7812	0.64323	4.32381	1.53356e-05	0.000465705	RNF186	protein_coding
ENSG00000242688	2.39267	-5.5603	1.67874	-3.31218	0.000925728	0.0158982	RN7SL304P	misc_RNA
ENSG00000221808	0.973074	1.9234	0.56551	3.40118	0.00067095	0.0121374	MIR1256	miRNA
ENSG00000236073	2.26415	2.69777	0.563331	4.78897	1.6764e-06	6.71566e-05	ENSG00000236073	processed_pseudogene
ENSG00000186543	0.873231	1.59725	0.43944	3.63473	0.000278269	0.00567969	CROCCP5	unprocessed_pseudogene
ENSG00000232037	8.03923	-2.15462	0.789143	-2.73033	0.00632701	0.0769875	ENSG00000232037	processed_pseudogene
ENSG00000264014	1.23361	2.65317	0.677026	3.91886	8.89688e-05	0.00212306	MIR4253	miRNA
ENSG00000215381	0.942466	-1.9971	0.757023	-2.63809	0.00833733	0.0962746	ENSG00000215381	processed_pseudogene
ENSG00000236782	38.177	6.90673	0.816983	8.45395	2.81617e-17	1.32765e-14	ZNF593OS	protein_coding
ENSG00000223583	2.31487	1.36066	0.327001	4.16102	3.16836e-05	0.000873005	ENSG00000223583	processed_pseudogene
ENSG00000243905	2.28304	-3.74765	1.02061	-3.67198	0.000240682	0.00501579	RN7SL679P	misc_RNA
ENSG00000226698	9.75408	5.45952	0.768865	7.10075	1.2408e-12	1.87141e-10	ENSG00000226698	lncRNA
ENSG00000172746	1.74446	-2.03564	0.698901	-2.91263	0.00358401	0.0482083	RPL12P13	unprocessed_pseudogene
ENSG00000233975	2.26025	1.23494	0.448234	2.75512	0.00586711	0.0726027	LINC02574	lncRNA
ENSG00000225886	4.43199	4.31606	0.685626	6.29507	3.07269e-10	2.82819e-08	ENSG00000225886	lncRNA
ENSG00000230833	5.4247	1.49675	0.506826	2.95318	0.00314523	0.0435125	RPEP3	processed_pseudogene
ENSG00000286433	8.32963	4.79359	0.741693	6.46304	1.0262e-10	1.0146e-08	ENSG00000286433	lncRNA
ENSG00000227050	1.26848	1.99109	0.46178	4.31176	1.61957e-05	0.000489137	ENSG00000227050	lncRNA
ENSG00000277958	1.66996	1.71538	0.551003	3.11319	0.00185075	0.0281346	Metazoa_SRP	misc_RNA
ENSG00000215899	2.366	-1.58047	0.521291	-3.03184	0.00243071	0.0351934	ENSG00000215899	processed_pseudogene
ENSG00000254545	5.03155	4.32615	0.777158	5.56663	2.59714e-08	1.61675e-06	ENSG00000254545	lncRNA
ENSG00000203325	0.823939	1.33818	0.43024	3.11031	0.00186894	0.0283442	ENSG00000203325	lncRNA
ENSG00000263529	1.20853	-4.73148	1.54654	-3.05939	0.00221788	0.0326127	RN7SL122P	misc_RNA
ENSG00000287691	1.19208	2.29889	0.464869	4.94524	7.60503e-07	3.32198e-05	ENSG00000287691	lncRNA
ENSG00000236065	10.7317	5.24866	0.761778	6.89002	5.57861e-12	7.54049e-10	ENSG00000236065	lncRNA
ENSG00000189280	1.20078	2.15153	0.684785	3.1419	0.00167855	0.0259454	GJB5	protein_coding
ENSG00000201542	1.22851	2.44842	0.599566	4.08365	4.43336e-05	0.00116558	SNORA62	snoRNA
ENSG00000227409	6.31229	4.66258	0.659164	7.07348	1.51099e-12	2.238e-10	ZMYM4-AS1	lncRNA
ENSG00000232273	2.20411	-2.1899	0.640751	-3.4177	0.000631515	0.0115374	FTH1P1	processed_pseudogene
ENSG00000233728	2.11775	1.30596	0.373873	3.49305	0.000477534	0.00903598	ENSG00000233728	lncRNA
ENSG00000230955	23.2592	6.20602	0.790508	7.85068	4.1379e-15	1.15081e-12	ENSG00000230955	lncRNA
ENSG00000202222	2.28541	1.50622	0.555633	2.71082	0.00671165	0.0806274	Y_RNA	misc_RNA
ENSG00000226745	0.880644	-2.49	0.945125	-2.63458	0.00842423	0.097155	OAZ1P1	processed_pseudogene
ENSG00000207508	1.3709	1.8764	0.581695	3.22574	0.00125646	0.0204773	RNU6-1237P	snRNA
ENSG00000227278	8.69923	5.12171	0.74365	6.88727	5.6874e-12	7.66075e-10	ENSG00000227278	lncRNA
ENSG00000238186	5.89266	4.72955	0.722111	6.54962	5.76837e-11	6.04532e-09	ENSG00000238186	lncRNA
ENSG00000198974	1.32458	2.39105	0.612331	3.90483	9.42916e-05	0.00223902	MIR30E	miRNA
ENSG00000207962	0.981884	1.49385	0.569115	2.62486	0.00866836	0.0992011	MIR30C1	miRNA
ENSG00000264582	8.12649	-4.97199	1.0327	-4.81454	1.47541e-06	6.02284e-05	RN7SL326P	misc_RNA
ENSG00000227527	5.63321	4.48785	0.717387	6.25583	3.95398e-10	3.55472e-08	ENSG00000227527	lncRNA
ENSG00000288955	1.32226	1.22309	0.448746	2.72557	0.00641896	0.0777881	ENSG00000288955	lncRNA
ENSG00000283973	1.51441	2.47092	0.682348	3.6212	0.000293242	0.00593204	ENSG00000283973	lncRNA
ENSG00000268949	2.16	2.46454	0.613071	4.01999	5.82009e-05	0.00148217	MRPS17P1	processed_pseudogene
ENSG00000236111	1.44603	-2.20107	0.798567	-2.75627	0.00584644	0.07237	ENSG00000236111	processed_pseudogene
ENSG00000225154	6.31227	3.81221	0.580312	6.56925	5.05703e-11	5.41537e-09	TUBAP9	processed_pseudogene
ENSG00000225623	1.03291	1.60865	0.550055	2.92453	0.0034498	0.0468102	AGBL4-IT1	lncRNA
ENSG00000204006	1.94399	1.21312	0.407214	2.97908	0.00289117	0.0407313	C1orf185	protein_coding
ENSG00000232846	4.15304	2.21457	0.586005	3.77909	0.000157401	0.00348899	SLC25A6P3	processed_pseudogene
ENSG00000169213	51.4843	-5.60563	0.939816	-5.9646	2.4523e-09	1.90869e-07	RAB3B	protein_coding
ENSG00000213735	3.73889	1.71879	0.530188	3.24185	0.00118757	0.0195348	ANAPC10P1	processed_pseudogene
ENSG00000272371	1.23215	1.97076	0.617788	3.19002	0.00142261	0.0225668	ENSG00000272371	lncRNA
ENSG00000264834	1.07091	2.2831	0.527406	4.32892	1.49841e-05	0.000457453	ENSG00000264834	miRNA
ENSG00000265815	0.836497	2.00272	0.573263	3.49354	0.000476654	0.00902375	ENSG00000265815	miRNA
ENSG00000227644	3.68363	4.22984	0.73468	5.75739	8.5422e-09	5.84468e-07	HIGD1AP11	processed_pseudogene
ENSG00000285954	1.01834	2.06923	0.673961	3.07026	0.00213874	0.0317144	ENSG00000285954	lncRNA
ENSG00000279049	3.25673	3.86733	0.69538	5.56147	2.67509e-08	1.65462e-06	ENSG00000279049	pseudogene
ENSG00000287724	3.04454	2.31921	0.504689	4.59532	4.32092e-06	0.000154094	ENSG00000287724	lncRNA
ENSG00000242396	2.42486	1.59208	0.496094	3.20923	0.00133089	0.0214284	ENSG00000242396	lncRNA
ENSG00000223956	1.66892	2.78998	0.743212	3.75395	0.000174067	0.00380819	LINC01767	lncRNA
ENSG00000264128	1.03214	-4.48014	1.54901	-2.89227	0.00382466	0.0508613	RN7SL713P	misc_RNA
ENSG00000201153	0.795211	2.03627	0.605275	3.36422	0.000767612	0.0135499	RNU6-371P	snRNA
ENSG00000230798	1.38988	-2.17271	0.810806	-2.67969	0.00736903	0.0869254	FOXD3-AS1	lncRNA
ENSG00000264470	0.928138	2.2294	0.597958	3.72836	0.000192732	0.00413496	MIR4794	miRNA
ENSG00000199135	4.61512	1.48892	0.544946	2.73224	0.0062906	0.0767122	MIR101-1	miRNA
ENSG00000239319	0.552789	-2.13668	0.811748	-2.6322	0.00848349	0.0976056	RN7SL854P	misc_RNA
ENSG00000238778	2.35961	2.05429	0.572417	3.58881	0.000332192	0.00660187	RNU7-80P	snRNA
ENSG00000235055	1.55181	1.91066	0.555226	3.44122	0.000579094	0.0107216	ENSG00000235055	processed_pseudogene
ENSG00000221203	1.38571	2.25977	0.571116	3.95676	7.59747e-05	0.00186597	MIR1262	miRNA
ENSG00000229133	2.34337	-1.32781	0.506304	-2.62255	0.00872747	0.0997005	RPS7P4	processed_pseudogene
ENSG00000240692	9.08704	-4.66613	1.72281	-2.70844	0.00676008	0.0811336	RN7SL538P	misc_RNA
ENSG00000244389	40.6013	-4.61347	0.716485	-6.43903	1.20237e-10	1.17674e-08	RN7SL242P	misc_RNA
ENSG00000228853	1.73779	3.02363	0.61014	4.95563	7.2095e-07	3.18156e-05	NEGR1-IT1	lncRNA
ENSG00000237324	2.49457	2.89416	0.642955	4.50134	6.7527e-06	0.000227789	ENSG00000237324	lncRNA
ENSG00000272855	1.2274	1.93701	0.499705	3.87631	0.000106051	0.00247567	ENSG00000272855	lncRNA
ENSG00000285928	9.56071	5.60315	0.773257	7.24617	4.28724e-13	7.39894e-11	ENSG00000285928	lncRNA
ENSG00000232676	2.72239	-2.59289	0.819802	-3.16282	0.00156249	0.0243872	ADH5P2	processed_pseudogene
ENSG00000224494	0.971669	-3.2396	1.11182	-2.91378	0.0035708	0.0480809	HNRNPA3P14	processed_pseudogene
ENSG00000213540	6.5773	1.86557	0.528647	3.52896	0.000417197	0.00805594	TXN2P1	processed_pseudogene
ENSG00000226970	2.68681	-1.69987	0.463803	-3.66506	0.000247283	0.0051395	NEDD8P1	processed_pseudogene
ENSG00000153923	1.76925	2.66534	0.669888	3.97878	6.92697e-05	0.00172652	CLCA3P	transcribed_unprocessed_pseudogene
ENSG00000267561	1.09788	2.28475	0.600141	3.80703	0.000140648	0.00315978	ENSG00000267561	protein_coding
ENSG00000239504	3.11179	-4.34173	0.885702	-4.90202	9.48582e-07	4.06995e-05	RN7SL583P	misc_RNA
ENSG00000207234	5.06994	1.76935	0.546272	3.23895	0.00119969	0.0197101	RNU6-125P	snRNA
ENSG00000235308	1.60254	2.89964	0.673921	4.30264	1.68774e-05	0.000505772	ENSG00000235308	processed_pseudogene
ENSG00000286802	1.13525	2.05898	0.665989	3.09161	0.00199072	0.0299211	ENSG00000286802	lncRNA
ENSG00000237568	3.72729	4.25156	0.638834	6.65519	2.82927e-11	3.23591e-09	ENSG00000237568	lncRNA
ENSG00000230735	4.46957	1.49827	0.274431	5.45953	4.77407e-08	2.83932e-06	ENSG00000230735	lncRNA
ENSG00000272672	3.54448	2.62559	0.553673	4.74214	2.11476e-06	8.21695e-05	ENSG00000272672	lncRNA
ENSG00000199666	1.23628	-4.48894	1.49486	-3.00291	0.00267411	0.0381883	SNORD3G	snoRNA
ENSG00000285532	0.772193	1.76437	0.642079	2.74789	0.00599792	0.0737493	LINC02788	lncRNA
ENSG00000239794	13.9643	2.19573	0.611931	3.5882	0.000332969	0.00661116	RN7SL653P	misc_RNA
ENSG00000233401	8.37195	1.82347	0.53551	3.40511	0.000661375	0.0119866	PRKAR1AP1	processed_pseudogene
ENSG00000203910	0.739782	1.77068	0.503016	3.52013	0.000431337	0.0082917	C1orf146	protein_coding
ENSG00000242764	0.765874	-3.85177	1.33814	-2.87845	0.00399635	0.0527452	RN7SL824P	misc_RNA
ENSG00000223787	3.70481	2.57863	0.570086	4.52323	6.09022e-06	0.000208719	ENSG00000223787	processed_pseudogene
ENSG00000229992	15.5311	1.63113	0.595927	2.73713	0.0061977	0.0757479	HMGB3P9	processed_pseudogene
ENSG00000234202	1.0997	1.50649	0.539974	2.78993	0.00527192	0.0665584	H3P3	processed_pseudogene
ENSG00000239710	0.599768	-3.61743	1.31506	-2.75076	0.00594569	0.0733871	RN7SL692P	misc_RNA
ENSG00000251837	1.49849	-5.29313	1.9836	-2.66844	0.00762034	0.0891877	Y_RNA	misc_RNA
ENSG00000229635	1.08243	1.93024	0.653633	2.9531	0.00314599	0.0435125	ENSG00000229635	processed_pseudogene
ENSG00000228852	4.8599	4.17909	0.695317	6.01035	1.85128e-09	1.48171e-07	ENSG00000228852	lncRNA
ENSG00000232542	3.36152	2.21229	0.56962	3.88381	0.000102834	0.00241077	DPYD-IT1	lncRNA
ENSG00000225206	9.16241	-3.3168	0.946219	-3.50532	0.000456061	0.0086658	MIR137HG	lncRNA
ENSG00000212248	0.828205	1.60169	0.593719	2.69772	0.00698171	0.0833081	RNU6-750P	snRNA
ENSG00000228086	1.90357	3.16465	0.638265	4.9582	7.11485e-07	3.15058e-05	ENSG00000228086	lncRNA
ENSG00000213421	0.832664	-3.07267	1.01469	-3.02817	0.00246037	0.0355297	ENSG00000213421	processed_pseudogene
ENSG00000271578	1.17489	1.75986	0.547562	3.21399	0.00130903	0.0211645	ENSG00000271578	processed_pseudogene
ENSG00000226715	2.03407	2.92062	0.759072	3.84762	0.00011927	0.00274613	LINC01709	lncRNA
ENSG00000228347	3.90751	-1.60267	0.576599	-2.77952	0.00544401	0.0681965	FTLP17	processed_pseudogene
ENSG00000156097	1.16338	1.46843	0.443208	3.31318	0.000922425	0.0158555	GPR61	protein_coding
ENSG00000228703	23.4742	6.46942	0.811409	7.97307	1.54781e-15	4.67462e-13	ENSG00000228703	lncRNA
ENSG00000260246	39.4629	23.241	0.95707	24.2835	2.92634e-130	1.13126e-125	ENSG00000260246	lncRNA
ENSG00000270380	3.53456	1.34146	0.422625	3.17411	0.00150299	0.0236477	ENSG00000270380	lncRNA
ENSG00000235407	3.12877	3.58699	0.700533	5.12037	3.04931e-07	1.49405e-05	CYMP-AS1	lncRNA
ENSG00000272982	1.84622	2.2371	0.411544	5.43587	5.45306e-08	3.21839e-06	ENSG00000272982	lncRNA
ENSG00000233337	2.51809	3.67746	0.684209	5.37476	7.66865e-08	4.37248e-06	UBE2FP3	processed_pseudogene
ENSG00000232558	0.927008	1.72504	0.561499	3.07221	0.0021248	0.031578	KCND3-IT1	lncRNA
ENSG00000225075	10.9434	4.85623	0.737009	6.5891	4.42495e-11	4.79713e-09	ENSG00000225075	lncRNA
ENSG00000287807	1.06978	2.07913	0.481849	4.3149	1.59677e-05	0.000483003	ENSG00000287807	lncRNA
ENSG00000237278	14.2179	6.00221	0.631784	9.50042	2.09049e-21	3.23256e-18	RLIMP2	processed_pseudogene
ENSG00000231128	2.81341	3.65278	0.534744	6.8309	8.43855e-12	1.11337e-09	ENSG00000231128	lncRNA
ENSG00000226167	42.5871	7.58653	0.778824	9.741	2.01566e-22	4.10113e-19	AP4B1-AS1	lncRNA
ENSG00000226984	1.4529	-3.23277	1.21311	-2.66486	0.00770207	0.0899265	ENSG00000226984	processed_pseudogene
ENSG00000242769	2.60238	-5.53429	1.3325	-4.15331	3.27697e-05	0.000898447	RN7SL432P	misc_RNA
ENSG00000286276	1.48794	2.88562	0.623979	4.62455	3.75408e-06	0.000136012	ENSG00000286276	lncRNA
ENSG00000194297	1.15771	-4.67814	1.64389	-2.84577	0.00443045	0.0574932	RNU1-75P	snRNA
ENSG00000203855	1.03377	1.72415	0.63237	2.72649	0.00640123	0.0777439	HSD3BP4	unprocessed_pseudogene
ENSG00000232527	1.30332	-1.94882	0.525151	-3.71097	0.000206469	0.00438795	LINC02802	lncRNA
ENSG00000271567	0.922254	-1.71894	0.60587	-2.83714	0.00455198	0.0589121	PPIAL4E	protein_coding
ENSG00000278099	2.97436	-2.67823	0.573242	-4.67208	2.98166e-06	0.000111367	RNVU1-2A	snRNA
ENSG00000277678	1.18391	2.57927	0.634091	4.06766	4.74871e-05	0.00123537	RNU1-153P	snRNA
ENSG00000289549	1.06969	-1.641	0.600676	-2.73192	0.00629663	0.0767122	PPIAL4D	protein_coding
ENSG00000270722	10.4324	-3.77201	0.62376	-6.04721	1.47376e-09	1.20961e-07	RNVU1-31	snRNA
ENSG00000244619	1.12861	1.97251	0.63404	3.11102	0.00186444	0.0282871	ENSG00000244619	lncRNA
ENSG00000289565	0.703506	1.28408	0.447631	2.86862	0.0041227	0.0541444	ENSG00000289565	protein_coding
ENSG00000270339	0.888338	1.73884	0.587282	2.96082	0.0030682	0.0425891	PPIAL4H	protein_coding
ENSG00000274415	28.4282	6.83224	0.803995	8.49786	1.9312e-17	9.45017e-15	ENSG00000274415	lncRNA
ENSG00000206585	8.06287	-1.91443	0.622461	-3.07558	0.00210093	0.0312736	RNVU1-7	snRNA
ENSG00000254913	1.93596	3.30412	0.693519	4.76428	1.89525e-06	7.48383e-05	ENSG00000254913	lncRNA
ENSG00000274423	1.98832	-1.64489	0.624449	-2.63415	0.00843477	0.0972187	SEC22B2P	unprocessed_pseudogene
ENSG00000275557	3.72182	3.8254	0.402206	9.51106	1.88738e-21	3.0401e-18	ENSG00000275557	lncRNA
ENSG00000234232	2.42086	3.06974	0.455547	6.73859	1.59932e-11	1.969e-09	PDE4DIPP7	transcribed_unprocessed_pseudogene
ENSG00000266187	36.0173	-5.42281	1.75944	-3.08212	0.00205534	0.0307252	RN7SL480P	misc_RNA
ENSG00000118298	3.46526	2.9232	0.701163	4.16907	3.05844e-05	0.000847551	CA14	protein_coding
ENSG00000224645	18.7329	6.57207	0.814466	8.06917	7.07765e-16	2.31871e-13	ENSG00000224645	lncRNA
ENSG00000206635	1.2102	2.61688	0.564602	4.63492	3.5708e-06	0.00013072	RNU6-1062P	snRNA
ENSG00000269621	35.7073	6.75322	0.869296	7.76861	7.93516e-15	2.04505e-12	ENSG00000269621	lncRNA
ENSG00000236427	3.65639	1.92183	0.570161	3.37067	0.000749847	0.0133215	ENSG00000236427	lncRNA
ENSG00000143631	35.9063	-2.44863	0.79612	-3.0757	0.00210007	0.0312729	FLG	protein_coding
ENSG00000185962	1.42905	1.9507	0.412909	4.72427	2.30938e-06	8.86555e-05	LCE3A	protein_coding
ENSG00000263841	1.4458	-3.7832	0.848366	-4.4594	8.21892e-06	0.000270636	RN7SL44P	misc_RNA
ENSG00000274940	1.31482	2.4668	0.642513	3.8393	0.000123384	0.00282234	MIR8083	miRNA
ENSG00000242565	1.26845	-3.17576	1.03017	-3.08274	0.00205102	0.0306725	RN7SL372P	misc_RNA
ENSG00000199565	0.544579	-2.47319	0.87009	-2.84245	0.00447683	0.0580401	Y_RNA	misc_RNA
ENSG00000233222	6.53071	4.18622	0.668903	6.25834	3.89097e-10	3.51442e-08	ENSG00000233222	lncRNA
ENSG00000207039	0.67262	-3.43705	0.980579	-3.50512	0.000456401	0.0086658	Y_RNA	misc_RNA
ENSG00000233875	2.78419	2.31177	0.530827	4.35504	1.33043e-05	0.000413105	ENSG00000233875	lncRNA
ENSG00000207134	0.89852	2.19239	0.53607	4.08974	4.31853e-05	0.00114226	RNU6-106P	snRNA
ENSG00000277817	1.01496	1.48573	0.488271	3.04284	0.00234359	0.0341623	MIR6738	miRNA
ENSG00000288835	0.668733	-1.84982	0.703295	-2.63022	0.00853286	0.0979986	ENSG00000288835	lncRNA
ENSG00000287624	11.9255	5.24514	0.758332	6.91669	4.62326e-12	6.42899e-10	ENSG00000287624	lncRNA
ENSG00000231434	9.69335	-2.32474	0.598523	-3.88413	0.000102696	0.00241045	HSP90AA3P	processed_pseudogene
ENSG00000248642	1.15156	2.38561	0.680039	3.50805	0.000451411	0.00859638	OR10J2P	unprocessed_pseudogene
ENSG00000234211	5.03948	4.32727	0.723787	5.97865	2.24998e-09	1.7643e-07	ENSG00000234211	lncRNA
ENSG00000241347	1.72335	-4.75929	1.39801	-3.40434	0.000663241	0.0120148	RN7SL466P	misc_RNA
ENSG00000171722	1.41298	2.05063	0.711229	2.88322	0.00393631	0.0521308	SPATA46	protein_coding
ENSG00000207082	11.567	3.23127	0.620447	5.20797	1.90923e-07	9.77575e-06	RNU6-171P	snRNA
ENSG00000276359	2.06723	-5.39912	1.57307	-3.43221	0.000598683	0.0110419	Metazoa_SRP	misc_RNA
ENSG00000271917	17.3565	2.59954	0.626605	4.14861	3.34503e-05	0.00091516	ENSG00000271917	lncRNA
ENSG00000224702	1.06426	2.05913	0.74947	2.74745	0.00600601	0.0738124	LMX1A-AS2	lncRNA
ENSG00000236364	12.8312	5.67696	0.677874	8.37466	5.53835e-17	2.37891e-14	ENSG00000236364	lncRNA
ENSG00000230898	3.75443	2.24224	0.545088	4.11354	3.8964e-05	0.00105113	ENSG00000230898	lncRNA
ENSG00000215952	1.15202	1.79374	0.579088	3.09754	0.00195137	0.0294261	MIR921	miRNA
ENSG00000272033	22.285	2.27963	0.572571	3.98139	6.85148e-05	0.00170991	ENSG00000272033	lncRNA
ENSG00000233411	2.08792	2.05932	0.377014	5.46217	4.7035e-08	2.80598e-06	ENSG00000233411	lncRNA
ENSG00000273160	1.97565	1.82163	0.373235	4.88065	1.05737e-06	4.46928e-05	ENSG00000273160	lncRNA
ENSG00000221545	0.632649	1.62043	0.589293	2.74979	0.00596336	0.0735348	MIR1255B2	miRNA
ENSG00000214262	15.4228	5.23124	0.750883	6.96679	3.24261e-12	4.57492e-10	ANKRD36BP1	transcribed_processed_pseudogene
ENSG00000227722	1.7641	1.94866	0.635306	3.06728	0.00216015	0.0319638	ENSG00000227722	transcribed_processed_pseudogene
ENSG00000232959	5.32252	4.5852	0.691167	6.63399	3.26727e-11	3.6824e-09	ENSG00000232959	lncRNA
ENSG00000221390	1.19892	2.40851	0.503958	4.77919	1.76006e-06	7.01447e-05	MIR1295A	miRNA
ENSG00000225243	6.48833	1.63215	0.384725	4.24237	2.21174e-05	0.000637595	ENSG00000225243	lncRNA
ENSG00000268062	1.98335	3.1546	0.643444	4.90269	9.45336e-07	4.06053e-05	SRP14P4	processed_pseudogene
ENSG00000233540	3.34225	2.15923	0.517808	4.16993	3.0469e-05	0.000844958	DNM3-IT1	lncRNA
ENSG00000283152	2.69669	1.32654	0.374782	3.53949	0.000400901	0.00776843	MIR3120	miRNA
ENSG00000230849	3.02926	1.83218	0.522703	3.5052	0.000456261	0.0086658	GOT2P2	processed_pseudogene
ENSG00000232751	1.93199	-3.77506	1.28767	-2.93171	0.00337107	0.045984	ENSG00000232751	processed_pseudogene
ENSG00000231615	16.6417	1.86792	0.574903	3.24911	0.00115768	0.0191191	ENSG00000231615	processed_pseudogene
ENSG00000225591	4.1821	1.60927	0.47997	3.35285	0.000799854	0.0139786	ENSG00000225591	processed_pseudogene
ENSG00000203737	16.9964	2.40584	0.600725	4.00489	6.20454e-05	0.0015687	GPR52	protein_coding
ENSG00000223525	5.27359	3.37547	0.601878	5.60823	2.04405e-08	1.29752e-06	RABGAP1L-IT1	lncRNA
ENSG00000252906	5.22579	2.50649	0.602583	4.15957	3.18841e-05	0.000877277	SCARNA3	scaRNA
ENSG00000264916	12.8613	-2.86043	0.612979	-4.66644	3.06467e-06	0.000114247	RN7SL230P	misc_RNA
ENSG00000206905	0.795567	-2.6842	0.81115	-3.30914	0.000935844	0.0160434	Y_RNA	misc_RNA
ENSG00000283575	2.24967	-2.63657	0.645878	-4.08214	4.46226e-05	0.00117112	U6	snRNA
ENSG00000222397	1.2845	-3.79877	1.18361	-3.20948	0.00132976	0.0214191	RN7SKP229	misc_RNA
ENSG00000224468	5.10497	4.70063	0.718081	6.54609	5.90613e-11	6.15415e-09	LAMC1-AS1	lncRNA
ENSG00000230470	12.2842	2.90887	0.577776	5.0346	4.78858e-07	2.2064e-05	ENSG00000230470	lncRNA
ENSG00000232036	16.5989	2.29133	0.626219	3.65898	0.000253218	0.00524874	ENSG00000232036	processed_pseudogene
ENSG00000252222	0.797336	1.60965	0.56433	2.85232	0.00434019	0.0565497	RNU7-13P	snRNA
ENSG00000273198	1.26366	1.77878	0.558672	3.18394	0.00145287	0.0229901	ENSG00000273198	lncRNA
ENSG00000238754	1.21144	2.2301	0.608889	3.66257	0.000249697	0.00517854	SCARNA18B	snoRNA
ENSG00000235582	3.77231	-1.54611	0.573595	-2.69547	0.00702898	0.0836338	ENSG00000235582	processed_pseudogene
ENSG00000252860	2.41152	1.99185	0.539924	3.68914	0.000225017	0.00474562	RNU6-570P	snRNA
ENSG00000229821	1.10641	2.14127	0.737867	2.90197	0.0037082	0.0495512	ENSG00000229821	lncRNA
ENSG00000264802	1.26111	2.00661	0.574522	3.49265	0.000478253	0.00904259	MIR5191	miRNA
ENSG00000199471	0.752277	1.36515	0.445953	3.06121	0.00220444	0.0324398	Y_RNA	misc_RNA
ENSG00000271580	1.27286	2.70098	0.724173	3.72974	0.000191676	0.00412573	ENSG00000271580	processed_pseudogene
ENSG00000213041	1.00033	-2.78331	1.04522	-2.6629	0.007747	0.0903147	ENSG00000213041	processed_pseudogene
ENSG00000201944	1.48035	1.728	0.445287	3.88066	0.000104175	0.00243629	SNORA72	snoRNA
ENSG00000162892	7.09138	3.28909	0.693747	4.74105	2.12615e-06	8.25226e-05	IL24	protein_coding
ENSG00000162896	2.88017	1.96325	0.705541	2.78262	0.00539217	0.0677672	PIGR	protein_coding
ENSG00000286198	1.71275	2.33326	0.881575	2.64669	0.00812834	0.0941923	ENSG00000286198	lncRNA
ENSG00000287354	1.07125	2.22507	0.718347	3.09749	0.00195169	0.0294261	ENSG00000287354	lncRNA
ENSG00000241395	4.58322	1.49635	0.538606	2.77818	0.00546636	0.068371	RN7SL344P	misc_RNA
ENSG00000215819	1.32586	2.00673	0.649825	3.0881	0.0020144	0.0302191	KRT18P12	processed_pseudogene
ENSG00000228247	1.32754	-2.42598	0.738531	-3.28487	0.00102029	0.0172357	UBBP2	processed_pseudogene
ENSG00000243872	2.5709	-5.54235	1.27472	-4.34789	1.37456e-05	0.000425441	RN7SL464P	misc_RNA
ENSG00000238078	6.19869	1.03809	0.342443	3.03143	0.00243395	0.0352271	LINC01352	lncRNA
ENSG00000232679	1.92885	-2.156	0.631354	-3.41488	0.00063811	0.0116319	LINC01705	lncRNA
ENSG00000234523	1.88639	2.33792	0.536641	4.35658	1.32111e-05	0.000411202	NDUFB1P2	processed_pseudogene
ENSG00000188460	3.78508	-1.93357	0.648797	-2.98024	0.00288018	0.0406101	ACTBP11	processed_pseudogene
ENSG00000234478	1.3599	1.3716	0.503375	2.72482	0.00643372	0.0778938	ACBD3-AS1	lncRNA
ENSG00000229965	3.24673	-2.18174	0.818347	-2.66603	0.00767531	0.0897224	RPS3AP7	processed_pseudogene
ENSG00000223282	4.58669	-4.16187	1.40145	-2.96968	0.0029811	0.0417343	RN7SKP165	misc_RNA
ENSG00000236636	1.30314	1.30161	0.466984	2.78727	0.00531536	0.0669756	ENSG00000236636	processed_pseudogene
ENSG00000224834	1.61928	-2.60246	0.768286	-3.38735	0.000705707	0.0126713	BTF3P9	processed_pseudogene
ENSG00000287895	1.62751	2.86623	0.529221	5.41594	6.09672e-08	3.5495e-06	ENSG00000287895	lncRNA
ENSG00000270110	1.10253	2.33513	0.677182	3.4483	0.000564126	0.0104796	ENSG00000270110	lncRNA
ENSG00000270094	10.8824	5.52818	0.7683	7.19535	6.23006e-13	1.03365e-10	ENSG00000270094	lncRNA
ENSG00000201321	3.83115	-3.91849	0.681842	-5.74692	9.08825e-09	6.17458e-07	RNA5S9	rRNA
ENSG00000225984	0.884505	1.49785	0.557228	2.68803	0.0071874	0.0851257	HMGB1P26	processed_pseudogene
ENSG00000227006	1.44119	2.50669	0.710388	3.52862	0.000417732	0.00806225	ENSG00000227006	lncRNA
ENSG00000225656	1.84437	2.57334	0.602885	4.26838	1.96901e-05	0.000574909	ENSG00000225656	lncRNA
ENSG00000226758	5.99458	2.15539	0.540353	3.98886	6.63915e-05	0.00166552	DISC1-IT1	lncRNA
ENSG00000236358	4.14351	4.03089	0.650159	6.19986	5.65137e-10	5.01079e-08	ENSG00000236358	lncRNA
ENSG00000239690	10.9113	-5.97191	1.78972	-3.33678	0.000847548	0.0147124	RN7SL668P	misc_RNA
ENSG00000237520	1.00802	1.8388	0.582027	3.15931	0.00158145	0.0246217	ENSG00000237520	lncRNA
ENSG00000263439	0.824896	1.81482	0.536198	3.38461	0.000712801	0.0127395	MIR4753	miRNA
ENSG00000222831	3.58494	3.47138	0.617009	5.62614	1.84282e-08	1.18536e-06	MIR1537	miRNA
ENSG00000222650	0.811037	-2.19549	0.653171	-3.36128	0.000775823	0.0136574	RNU2-70P	snRNA
ENSG00000226498	7.72322	1.92038	0.563652	3.40704	0.000656712	0.0119245	RPSAP21	processed_pseudogene
ENSG00000237991	6.88048	-1.28623	0.480037	-2.67944	0.00737461	0.0869434	RPL35P1	processed_pseudogene
ENSG00000283377	1.0566	-3.76825	1.34353	-2.80473	0.0050358	0.0641641	ENSG00000283377	processed_pseudogene
ENSG00000238085	2.167	-2.49804	0.843048	-2.96311	0.00304547	0.0423343	ENSG00000238085	processed_pseudogene
ENSG00000229022	2.8477	-1.81614	0.660458	-2.74981	0.00596295	0.0735348	ENSG00000229022	processed_pseudogene
ENSG00000230199	2.58999	-1.96692	0.714824	-2.75162	0.00593014	0.0732805	ENSG00000230199	processed_pseudogene
ENSG00000227230	6.47036	5.04177	0.649491	7.76265	8.3171e-15	2.11528e-12	ENSG00000227230	lncRNA
ENSG00000232085	3.04952	3.24419	0.682571	4.7529	2.00517e-06	7.85967e-05	ENSG00000232085	lncRNA
ENSG00000232184	8.98698	2.64917	0.618489	4.28329	1.84153e-05	0.000543849	ENSG00000232184	lncRNA
ENSG00000225401	3.34183	1.94649	0.505831	3.84811	0.000119032	0.00274227	TGIF2P1	processed_pseudogene
ENSG00000201758	2.68534	-3.16318	0.830486	-3.80883	0.000139627	0.00314003	RN7SKP55	misc_RNA
ENSG00000223353	3.97409	3.9775	0.716246	5.55325	2.80402e-08	1.72883e-06	ENSG00000223353	processed_pseudogene
ENSG00000230184	6.17084	3.18479	0.627247	5.07742	3.82602e-07	1.80373e-05	SMYD3-IT1	lncRNA
ENSG00000225300	11.823	2.01186	0.514405	3.91104	9.19e-05	0.0021876	ENSG00000225300	lncRNA
ENSG00000214144	5.17135	-2.15829	0.739363	-2.91912	0.00351023	0.047447	ENSG00000214144	processed_pseudogene
ENSG00000236817	1.14711	2.41026	0.73683	3.27112	0.00107123	0.017927	ENSG00000236817	lncRNA
ENSG00000153230	1.76334	2.73446	0.563128	4.85585	1.19874e-06	5.0044e-05	OR14K1	protein_coding
ENSG00000232908	1.06401	1.9979	0.680561	2.93566	0.00332834	0.0455297	HSD17B7P1	processed_pseudogene
ENSG00000289367	0.829396	1.96703	0.707318	2.78096	0.00541979	0.0680152	ENSG00000289367	lncRNA
ENSG00000224830	0.932185	2.15221	0.724367	2.97117	0.00296672	0.0415835	OR2X1P	unprocessed_pseudogene
ENSG00000279263	1.35243	1.77392	0.636576	2.78665	0.00532557	0.0670824	OR2L8	protein_coding
ENSG00000187080	1.41784	2.30301	0.754952	3.05055	0.00228426	0.0334488	OR2AK2	protein_coding
ENSG00000197454	1.59998	1.97047	0.670094	2.94059	0.00327591	0.0449556	OR2L5	protein_coding
ENSG00000203663	2.25679	2.3035	0.600255	3.83754	0.000124273	0.00283633	OR2L2	protein_coding
ENSG00000264500	1.19369	1.99743	0.430522	4.63956	3.49146e-06	0.000128423	MIR3124	miRNA
ENSG00000223884	2.85358	3.3262	0.605209	5.49595	3.8861e-08	2.35468e-06	ENSG00000223884	lncRNA
ENSG00000235576	4.74825	1.36687	0.295503	4.62558	3.73545e-06	0.000135464	LINC01871	lncRNA
ENSG00000230448	2.12103	2.58789	0.665163	3.89061	9.99944e-05	0.00235563	LINC00276	lncRNA
ENSG00000287291	4.31659	2.86512	0.493413	5.80675	6.36989e-09	4.49356e-07	ENSG00000287291	lncRNA
ENSG00000235127	0.82652	1.76493	0.588461	2.99923	0.00270664	0.0385958	ENSG00000235127	lncRNA
ENSG00000237633	5.05508	3.97052	0.69879	5.68199	1.3314e-08	8.73843e-07	ENSG00000237633	lncRNA
ENSG00000238735	0.832347	1.8143	0.587483	3.08826	0.00201335	0.0302191	RNU7-113P	snRNA
ENSG00000218819	2.92371	2.62235	0.685179	3.82725	0.000129582	0.00294323	TDRD15	protein_coding
ENSG00000231204	4.22545	2.2897	0.581064	3.94052	8.13049e-05	0.00197554	ENSG00000231204	lncRNA
ENSG00000224464	6.15224	1.58541	0.513532	3.08726	0.00202011	0.0302805	PGAM1P6	processed_pseudogene
ENSG00000234946	4.33492	1.53176	0.528647	2.8975	0.00376144	0.0501587	SDHCP3	processed_pseudogene
ENSG00000243847	35.7884	-4.30891	1.14578	-3.76067	0.000169457	0.00372419	RN7SL610P	misc_RNA
ENSG00000232642	2.24408	3.22841	0.621484	5.19469	2.05061e-07	1.04581e-05	ENSG00000232642	lncRNA
ENSG00000223754	2.1143	1.18591	0.382263	3.10235	0.00191993	0.0290265	ENSG00000223754	lncRNA
ENSG00000251805	2.17835	2.80605	0.578148	4.85351	1.21293e-06	5.05818e-05	ENSG00000251805	scaRNA
ENSG00000206732	1.64531	1.91782	0.570288	3.36289	0.00077131	0.0135966	RNU6-936P	snRNA
ENSG00000237953	1.31975	2.02315	0.519157	3.89699	9.73971e-05	0.00230459	RPS13P5	processed_pseudogene
ENSG00000276653	2.0058	-3.75565	0.842863	-4.45582	8.35713e-06	0.000273325	RN7SL856P	misc_RNA
ENSG00000221445	1.07421	2.23235	0.56872	3.92521	8.66542e-05	0.00207938	MIR1301	miRNA
ENSG00000268412	1.61812	2.35608	0.603208	3.90591	9.38728e-05	0.00223045	TRMT112P6	processed_pseudogene
ENSG00000229122	1.73918	1.69795	0.406892	4.17296	3.00665e-05	0.000834394	AGBL5-IT1	lncRNA
ENSG00000234945	52.7811	7.63904	0.737229	10.3618	3.69866e-25	1.78728e-21	GTF3C2-AS1	lncRNA
ENSG00000242699	2.19131	-4.39651	0.954168	-4.60769	4.07166e-06	0.000146013	RN7SL516P	misc_RNA
ENSG00000207653	2.60577	2.92584	0.610341	4.79378	1.6367e-06	6.57707e-05	MIR558	miRNA
ENSG00000285577	6.2835	4.55817	0.725688	6.28118	3.3602e-10	3.06365e-08	ENSG00000285577	lncRNA
ENSG00000252756	2.16158	2.45537	0.599844	4.09335	4.25188e-05	0.00113124	RNU6-577P	snRNA
ENSG00000224891	4.88443	3.27634	0.694756	4.71581	2.40752e-06	9.20573e-05	ARL14EPP1	processed_pseudogene
ENSG00000138068	7.81502	5.13907	0.670505	7.66447	1.7957e-14	4.10759e-12	SULT6B1	protein_coding
ENSG00000225900	15.0558	2.84737	0.620826	4.58642	4.50917e-06	0.000160364	HSPE1P13	processed_pseudogene
ENSG00000202309	1.30436	-4.47487	0.965907	-4.63282	3.60726e-06	0.000131805	Y_RNA	misc_RNA
ENSG00000288992	4.2252	1.82902	0.513041	3.56505	0.000363783	0.00714953	ENSG00000288992	lncRNA
ENSG00000207218	1.47187	1.86918	0.58232	3.20989	0.00132787	0.0214064	Y_RNA	misc_RNA
ENSG00000200550	1.74725	1.56561	0.462506	3.38505	0.000711651	0.012732	RNU6-137P	snRNA
ENSG00000250116	4.91221	4.19214	0.491419	8.5307	1.45465e-17	7.39918e-15	RHOQ-AS1	lncRNA
ENSG00000228925	28.8864	6.36366	0.618984	10.2808	8.6003e-25	3.02246e-21	ENSG00000228925	lncRNA
ENSG00000272814	4.89198	4.28971	0.709053	6.04992	1.44915e-09	1.19194e-07	ENSG00000272814	lncRNA
ENSG00000222685	2.15118	-3.55146	1.04287	-3.40546	0.000660523	0.0119768	RN7SKP119	misc_RNA
ENSG00000201010	0.945466	-2.66661	0.935589	-2.85019	0.00436931	0.0567739	RN7SKP224	misc_RNA
ENSG00000241114	1.21917	2.64531	0.671873	3.93722	8.24296e-05	0.00200035	ENSG00000241114	processed_pseudogene
ENSG00000289627	37.7488	3.11382	0.66639	4.67267	2.97311e-06	0.000111155	ENSG00000289627	lncRNA
ENSG00000200086	4.98551	2.25403	0.584981	3.85316	0.000116602	0.0026962	RNU6-433P	snRNA
ENSG00000206964	0.701372	1.36368	0.481994	2.82925	0.00466574	0.0602154	Y_RNA	misc_RNA
ENSG00000212175	0.763743	1.98589	0.689471	2.88031	0.00397283	0.0525245	ENSG00000212175	snoRNA
ENSG00000272180	14.4722	5.50417	0.780735	7.04998	1.78939e-12	2.6302e-10	ENSG00000272180	lncRNA
ENSG00000270569	0.927137	1.84836	0.624579	2.95937	0.00308266	0.0427437	ENSG00000270569	processed_pseudogene
ENSG00000242158	1.95365	-4.79976	1.31371	-3.6536	0.000258594	0.00534298	RN7SL361P	misc_RNA
ENSG00000241524	37.0084	-5.40194	1.81887	-2.96994	0.00297854	0.041719	RN7SL632P	misc_RNA
ENSG00000201076	1.08682	2.46162	0.553288	4.44907	8.62431e-06	0.000280875	RNU4-51P	snRNA
ENSG00000232713	4.15186	1.00875	0.278951	3.61624	0.00029891	0.00602779	RPS12P3	processed_pseudogene
ENSG00000234624	4.81585	1.87446	0.510335	3.67299	0.000239726	0.00500396	ENSG00000234624	processed_pseudogene
ENSG00000206937	1.7167	2.68457	0.54095	4.9627	6.95204e-07	3.08202e-05	SNORA70B	snoRNA
ENSG00000236498	53.6868	7.48941	0.85617	8.74758	2.17986e-18	1.50481e-15	ENSG00000236498	lncRNA
ENSG00000266097	2.50615	3.02726	0.595707	5.08179	3.73888e-07	1.77334e-05	MIR5192	miRNA
ENSG00000241625	48.6132	-4.17981	0.849942	-4.91776	8.75405e-07	3.78539e-05	RN7SL18P	misc_RNA
ENSG00000226605	31.0534	7.13041	0.823086	8.66302	4.59408e-18	2.61174e-15	ENSG00000226605	lncRNA
ENSG00000237162	11.4804	2.57743	0.569419	4.52641	5.99931e-06	0.000206152	RPS20P9	processed_pseudogene
ENSG00000286480	1.46319	2.55755	0.552872	4.62593	3.72917e-06	0.000135364	ENSG00000286480	lncRNA
ENSG00000251775	1.5252	1.18836	0.447263	2.65697	0.00788476	0.0916994	ENSG00000251775	snoRNA
ENSG00000283204	0.888751	2.01154	0.596589	3.37173	0.000746964	0.0132764	MIR4434	miRNA
ENSG00000252414	1.55426	2.43807	0.498623	4.88961	1.01034e-06	4.29679e-05	RNU6-100P	snRNA
ENSG00000227791	0.999807	-2.72548	0.949513	-2.8704	0.00409956	0.0538684	RPS10P9	processed_pseudogene
ENSG00000227394	2.57139	2.11751	0.495534	4.27319	1.92699e-05	0.000566062	RPL11P1	processed_pseudogene
ENSG00000232693	9.45202	2.92859	0.585969	4.99786	5.79699e-07	2.60581e-05	ENSG00000232693	lncRNA
ENSG00000243029	12.4018	-5.01681	1.19798	-4.18772	2.81768e-05	0.000791613	RN7SL635P	misc_RNA
ENSG00000230355	0.909688	-3.58573	1.20121	-2.9851	0.00283487	0.0401268	ENSG00000230355	processed_pseudogene
ENSG00000244236	7.37823	-4.18038	0.729109	-5.73355	9.83494e-09	6.63524e-07	RN7SL604P	misc_RNA
ENSG00000232228	4.39422	1.45783	0.554036	2.6313	0.00850592	0.0977472	RPL36AP16	processed_pseudogene
ENSG00000233849	8.70179	3.86087	0.519863	7.4267	1.11342e-13	2.09963e-11	ENSG00000233849	lncRNA
ENSG00000241159	2.32079	-4.76093	0.94582	-5.03366	4.81209e-07	2.21459e-05	RN7SL160P	misc_RNA
ENSG00000284902	6.42949	3.33068	0.655905	5.078	3.8143e-07	1.80041e-05	ENSG00000284902	lncRNA
ENSG00000286244	1.1674	1.93281	0.629663	3.06959	0.0021435	0.0317727	ENSG00000286244	lncRNA
ENSG00000224646	2.02758	1.52264	0.516651	2.94713	0.00320737	0.0442349	RPS28P5	processed_pseudogene
ENSG00000287025	2.58604	3.35215	0.746447	4.49082	7.09505e-06	0.000238091	ENSG00000287025	lncRNA
ENSG00000286932	2.61125	3.09543	0.692983	4.46682	7.93907e-06	0.000262989	ENSG00000286932	lncRNA
ENSG00000231134	15.2013	2.4553	0.50857	4.82785	1.38013e-06	5.68795e-05	TCF7L1-IT1	lncRNA
ENSG00000273196	12.2619	3.57672	0.523942	6.82656	8.69721e-12	1.14359e-09	ENSG00000273196	lncRNA
ENSG00000244399	1.04178	-3.67864	0.974511	-3.77486	0.000160098	0.00354067	RN7SL251P	misc_RNA
ENSG00000276281	12.9288	-4.00681	0.759229	-5.27747	1.3098e-07	6.9937e-06	RN7SL126P	misc_RNA
ENSG00000199687	0.842789	-3.7897	1.28243	-2.95509	0.00312579	0.0432709	RNU1-38P	snRNA
ENSG00000200241	1.2288	2.33474	0.530502	4.401	1.07752e-05	0.000343687	Y_RNA	misc_RNA
ENSG00000200563	0.835694	1.86595	0.657411	2.83833	0.00453504	0.0587126	RNU6-640P	snRNA
ENSG00000229604	48.3878	-2.61475	0.72431	-3.60998	0.000306217	0.00615268	MTATP8P2	processed_pseudogene
ENSG00000225420	23.9578	6.49822	0.756016	8.59535	8.30149e-18	4.51998e-15	ENSG00000225420	lncRNA
ENSG00000243264	1.63359	-1.96505	0.676981	-2.90267	0.00369999	0.0494756	IGKV2D-29	IG_V_gene
ENSG00000277591	11.8881	-5.6124	1.66783	-3.36508	0.000765209	0.0135199	RN7SL575P	misc_RNA
ENSG00000248821	3.24571	3.59168	0.641045	5.60285	2.10855e-08	1.33408e-06	ENSG00000248821	unprocessed_pseudogene
ENSG00000236431	1.27834	2.24176	0.66081	3.39245	0.000692706	0.0124784	ENSG00000236431	processed_pseudogene
ENSG00000275961	5.30683	-5.89693	1.22937	-4.79671	1.61297e-06	6.48845e-05	RN7SL210P	misc_RNA
ENSG00000163121	2.74387	1.57661	0.431956	3.64993	0.000262314	0.00539684	NEURL3	protein_coding
ENSG00000277701	2.97573	-2.4965	0.711573	-3.50842	0.000450782	0.00859628	ENSG00000277701	lncRNA
ENSG00000235833	6.14008	3.97616	0.903869	4.39904	1.08731e-05	0.000346523	ENSG00000235833	processed_pseudogene
ENSG00000238719	1.34669	2.7758	0.59017	4.70339	2.55875e-06	9.68816e-05	RNU7-96P	snRNA
ENSG00000228763	0.802441	2.036	0.697372	2.91952	0.00350566	0.0474018	LIMS1-AS1	lncRNA
ENSG00000227470	0.751944	1.27375	0.443633	2.87118	0.00408948	0.0537725	RPL39P16	processed_pseudogene
ENSG00000230696	3.54215	1.96576	0.518514	3.79115	0.000149951	0.00333917	ENSG00000230696	lncRNA
ENSG00000230499	0.998651	2.04773	0.639471	3.20222	0.00136371	0.0218295	ENSG00000230499	lncRNA
ENSG00000270190	3.49514	2.34141	0.5431	4.3112	1.62371e-05	0.000489622	ENSG00000270190	lncRNA
ENSG00000226928	4.37444	2.73369	0.558413	4.89547	9.80695e-07	4.18914e-05	RPS14P4	processed_pseudogene
ENSG00000240183	8.46541	-3.96459	0.601759	-6.58833	4.44788e-11	4.80296e-09	RN7SL297P	misc_RNA
ENSG00000201805	1.49641	-5.054	1.7676	-2.85925	0.00424642	0.0555409	RNU6-1180P	snRNA
ENSG00000234174	1.57964	2.55058	0.724619	3.5199	0.000431711	0.00829477	ENSG00000234174	lncRNA
ENSG00000272563	1.11845	1.86284	0.588677	3.16445	0.00155377	0.0243082	ENSG00000272563	lncRNA
ENSG00000265429	1.04951	1.62426	0.533447	3.04484	0.00232802	0.033961	MIR4782	miRNA
ENSG00000279957	9.72694	1.69208	0.593139	2.85276	0.00433409	0.0564893	ENSG00000279957	TEC
ENSG00000230158	1.50561	-4.50236	1.55302	-2.8991	0.00374233	0.0499555	MTND1P28	unprocessed_pseudogene
ENSG00000235066	6.66405	4.02286	0.682992	5.89005	3.8608e-09	2.84288e-07	ENSG00000235066	lncRNA
ENSG00000264833	2.03524	-3.69928	1.27618	-2.89871	0.00374701	0.0500006	RN7SL468P	misc_RNA
ENSG00000222467	2.1404	1.88095	0.598716	3.14163	0.00168008	0.0259482	Y_RNA	misc_RNA
ENSG00000223118	1.9538	-3.7502	1.16207	-3.22716	0.00125025	0.0204075	RN7SKP102	misc_RNA
ENSG00000201470	2.22542	1.57097	0.594537	2.64234	0.00823352	0.0952621	RNY4P7	misc_RNA
ENSG00000202532	1.98688	3.25141	0.663798	4.8982	9.67207e-07	4.14067e-05	RNU6-395P	snRNA
ENSG00000230646	1.60627	2.84109	0.590407	4.81209	1.49358e-06	6.08417e-05	KLF2P2	processed_pseudogene
ENSG00000222038	7.28688	-2.33686	0.503025	-4.64561	3.39076e-06	0.000125316	POTEJ	protein_coding
ENSG00000188219	13.2341	-2.12859	0.43719	-4.8688	1.12277e-06	4.70759e-05	POTEE	protein_coding
ENSG00000237910	1.31875	-3.74827	1.36299	-2.75003	0.00595896	0.0735275	MTCO1P18	unprocessed_pseudogene
ENSG00000075886	1.51593	2.27727	0.707579	3.2184	0.00128908	0.0209088	TUBA3D	protein_coding
ENSG00000200718	0.866652	-2.35337	0.812188	-2.89757	0.00376063	0.0501587	RN7SKP103	misc_RNA
ENSG00000232474	1.70779	1.88684	0.588555	3.20588	0.00134648	0.0216343	NCKAP5-IT1	lncRNA
ENSG00000200708	2.77542	-4.63739	1.10997	-4.17792	2.94185e-05	0.000819822	RN7SKP93	misc_RNA
ENSG00000263813	2.59467	2.62457	0.577845	4.54199	5.57264e-06	0.000193035	MIR3679	miRNA
ENSG00000289534	9.19199	2.14776	0.605153	3.54911	0.000386532	0.0075215	ENSG00000289534	lncRNA
ENSG00000153086	2.01941	2.38566	0.65467	3.64406	0.00026837	0.00550342	ACMSD	protein_coding
ENSG00000208308	1.89954	1.84031	0.574264	3.20464	0.00135232	0.0217102	SNORA40B	snoRNA
ENSG00000230037	2.50615	-2.15772	0.620008	-3.48014	0.000501146	0.00942259	UBBP1	processed_pseudogene
ENSG00000232915	9.01571	2.11689	0.603325	3.5087	0.000450305	0.00859225	RNF14P1	processed_pseudogene
ENSG00000241772	9.52373	2.51593	0.577158	4.35918	1.30554e-05	0.000406683	ENSG00000241772	lncRNA
ENSG00000231567	1.12265	-3.80763	1.20494	-3.16001	0.00157763	0.0246011	MTND2P19	unprocessed_pseudogene
ENSG00000212389	3.5014	2.91722	0.597721	4.88056	1.05784e-06	4.46928e-05	RNU6-1275P	snRNA
ENSG00000242113	2.76945	-3.1886	0.425069	-7.50137	6.31561e-14	1.23933e-11	RN7SL124P	misc_RNA
ENSG00000235548	1.23561	2.24552	0.643783	3.48802	0.000486621	0.00918544	HEBP2P1	processed_pseudogene
ENSG00000222404	1.63189	-4.72539	1.61096	-2.93328	0.00335402	0.0458	RN7SKP281	misc_RNA
ENSG00000228937	1.35523	1.51188	0.471048	3.20962	0.00132913	0.0214178	MTA3P1	processed_pseudogene
ENSG00000223642	5.85942	3.92804	0.539023	7.28733	3.16159e-13	5.63229e-11	ENSG00000223642	lncRNA
ENSG00000207117	2.63456	2.90567	0.594143	4.89053	1.00566e-06	4.2816e-05	Y_RNA	misc_RNA
ENSG00000235724	1.49457	1.11956	0.417598	2.68096	0.00734107	0.0866538	ENSG00000235724	lncRNA
ENSG00000231445	1.01605	2.17176	0.699948	3.10274	0.00191739	0.0289994	TIMM8AP1	processed_pseudogene
ENSG00000224490	0.81883	1.46766	0.45879	3.19899	0.00137908	0.0219937	TTC21B-AS1	lncRNA
ENSG00000283657	1.80415	-4.46718	1.26062	-3.54363	0.000394661	0.00766674	ENSG00000283657	unprocessed_pseudogene
ENSG00000238259	3.99845	1.6726	0.551777	3.03129	0.00243511	0.0352307	PHF5GP	processed_pseudogene
ENSG00000227176	1.87558	2.51808	0.586023	4.2969	1.73207e-05	0.000516254	NSA2P5	processed_pseudogene
ENSG00000224553	1.95485	1.35359	0.501022	2.70166	0.00689939	0.0824727	RPS26P20	processed_pseudogene
ENSG00000288958	9.59534	4.9122	0.748933	6.55893	5.41945e-11	5.72418e-09	ENSG00000288958	lncRNA
ENSG00000237798	10.4067	5.55349	0.700634	7.92639	2.25614e-15	6.60741e-13	ENSG00000237798	lncRNA
ENSG00000277948	1.09911	1.18922	0.44398	2.67854	0.00739438	0.0871017	ENSG00000277948	misc_RNA
ENSG00000215973	0.722256	1.10536	0.421139	2.62468	0.008673	0.0992249	MIR933	miRNA
ENSG00000279160	7.36104	5.22153	0.728141	7.17105	7.44269e-13	1.19241e-10	ENSG00000279160	TEC
ENSG00000265396	1.69321	2.83551	0.535532	5.29475	1.19176e-07	6.45255e-06	MIR3128	miRNA
ENSG00000238171	1.02998	2.24726	0.698713	3.21629	0.00129861	0.0210313	ENSG00000238171	lncRNA
ENSG00000202141	5.28187	2.76225	0.610106	4.5275	5.9686e-06	0.00020528	Y_RNA	misc_RNA
ENSG00000224643	1.15727	2.47785	0.650542	3.8089	0.000139589	0.00314003	ENSG00000224643	lncRNA
ENSG00000226410	5.98782	2.66805	0.599004	4.45414	8.42297e-06	0.000274781	ENSG00000226410	processed_pseudogene
ENSG00000232568	4.27904	1.53578	0.553405	2.77514	0.00551784	0.0689328	RPL23AP35	processed_pseudogene
ENSG00000227227	1.72736	1.94844	0.537933	3.62208	0.000292241	0.0059149	ENSG00000227227	lncRNA
ENSG00000231739	1.20754	1.4357	0.482073	2.97818	0.0028997	0.0408367	GAPDHP59	processed_pseudogene
ENSG00000207951	1.08543	1.87275	0.639991	2.92622	0.00343107	0.0466504	MIR561	miRNA
ENSG00000221502	8.23525	2.75155	0.539526	5.09993	3.39779e-07	1.63576e-05	MIR1245A	miRNA
ENSG00000284180	1.75956	2.62335	0.588694	4.45622	8.34183e-06	0.000273287	MIR3606	miRNA
ENSG00000213601	3.11744	2.17919	0.585449	3.72225	0.000197453	0.00422655	KRT18P19	processed_pseudogene
ENSG00000288064	3.44166	3.94294	0.656559	6.00546	1.90793e-09	1.5239e-07	ENSG00000288064	lncRNA
ENSG00000252130	3.00786	1.99303	0.568473	3.50594	0.000455005	0.00865497	RNU6-1045P	snRNA
ENSG00000257045	1.93257	3.10349	0.676492	4.58763	4.48304e-06	0.000159582	ENSG00000257045	lncRNA
ENSG00000207116	0.929515	-3.61087	0.965809	-3.7387	0.000184976	0.00401279	RNU6-31P	snRNA
ENSG00000273975	3.3293	-4.16087	0.872538	-4.76869	1.85427e-06	7.337e-05	Metazoa_SRP	misc_RNA
ENSG00000235579	1.19368	2.05864	0.606887	3.39213	0.000693505	0.012487	RPL38P5	processed_pseudogene
ENSG00000224299	1.03509	2.16491	0.556488	3.8903	0.000100119	0.00235712	MTATP6P16	unprocessed_pseudogene
ENSG00000202137	1.58501	-3.37298	0.873188	-3.86284	0.000112077	0.00260124	Y_RNA	misc_RNA
ENSG00000226261	1.63949	2.31701	0.481833	4.80874	1.51882e-06	6.16749e-05	PIMREGP1	processed_pseudogene
ENSG00000233579	9.47422	2.23212	0.506008	4.41124	1.02779e-05	0.000329961	KRT8P15	processed_pseudogene
ENSG00000270664	0.930527	1.52484	0.554668	2.74911	0.00597575	0.0735537	ENSG00000270664	processed_pseudogene
ENSG00000225216	2.04747	1.81692	0.487891	3.72403	0.000196068	0.00419922	ENSG00000225216	lncRNA
ENSG00000225610	4.45578	4.14508	0.718549	5.76867	7.98976e-09	5.51551e-07	ENSG00000225610	lncRNA
ENSG00000253008	4.01924	2.61197	0.564161	4.62983	3.6597e-06	0.000133343	MIR2355	miRNA
ENSG00000213082	2.23304	-3.1776	0.698083	-4.5519	5.31643e-06	0.000185825	PPP1R14BP2	processed_pseudogene
ENSG00000212246	1.22051	2.57974	0.59115	4.36394	1.27741e-05	0.000399208	RNU6-360P	snRNA
ENSG00000228111	1.04181	-3.16133	1.01579	-3.11218	0.00185714	0.0282095	TPT1P2	processed_pseudogene
ENSG00000280837	1.30001	1.83017	0.618034	2.96127	0.0030637	0.0425418	CPS1-IT1	lncRNA
ENSG00000221782	1.44843	2.80884	0.683264	4.11091	3.94095e-05	0.00106093	MIR548F2	miRNA
ENSG00000273118	2.02007	3.03698	0.573006	5.30009	1.15748e-07	6.28451e-06	ENSG00000273118	lncRNA
ENSG00000286601	1.74189	2.15641	0.587009	3.67356	0.000239194	0.00499825	ENSG00000286601	lncRNA
ENSG00000223874	1.81512	1.84344	0.611391	3.01515	0.00256852	0.0368574	LINC01921	lncRNA
ENSG00000227021	1.49881	1.80618	0.530348	3.40564	0.000660086	0.0119745	ENSG00000227021	lncRNA
ENSG00000259855	1.2715	2.32669	0.621269	3.74506	0.000180349	0.00392121	ENSG00000259855	lncRNA
ENSG00000224414	1.52514	2.10559	0.634713	3.31738	0.000908645	0.0156395	ENSG00000224414	processed_pseudogene
ENSG00000286606	5.05919	4.68298	0.723829	6.46973	9.8181e-11	9.73201e-09	ENSG00000286606	lncRNA
ENSG00000240317	2.76413	-5.33001	1.4682	-3.6303	0.000283089	0.00576588	RN7SL764P	misc_RNA
ENSG00000230406	1.03035	-2.18819	0.781604	-2.79961	0.00511643	0.06508	RPL23P5	processed_pseudogene
ENSG00000228802	6.87602	5.12783	0.780509	6.56986	5.0363e-11	5.40814e-09	ENSG00000228802	lncRNA
ENSG00000274629	68.452	7.7189	0.889151	8.68121	3.91587e-18	2.29363e-15	ENSG00000274629	lncRNA
ENSG00000253006	6.16631	1.80208	0.612819	2.94064	0.00327533	0.0449556	RN7SKP283	misc_RNA
ENSG00000231534	2.32814	2.54496	0.6249	4.07259	4.64933e-05	0.0012136	FBXO36-IT1	lncRNA
ENSG00000199400	0.805718	1.35024	0.497514	2.71397	0.00664827	0.0800241	RNY4P19	misc_RNA
ENSG00000201574	1.41066	2.14816	0.59378	3.61777	0.000297149	0.00599853	RNU1-93P	snRNA
ENSG00000231494	1.85277	1.9871	0.44749	4.44055	8.97283e-06	0.000291489	RPL21P35	processed_pseudogene
ENSG00000237641	4.87351	4.26979	0.681871	6.26187	3.80376e-10	3.44369e-08	RPL28P2	processed_pseudogene
ENSG00000163273	0.844153	-3.19502	0.846726	-3.77337	0.000161054	0.00355571	NPPC	protein_coding
ENSG00000227033	2.66784	3.58762	0.669301	5.36025	8.31053e-08	4.6764e-06	ENSG00000227033	lncRNA
ENSG00000207626	1.60998	2.28345	0.596925	3.82536	0.000130582	0.00295898	MIR562	miRNA
ENSG00000244384	18.4518	-2.92797	0.832433	-3.51736	0.000435856	0.0083614	RN7SL359P	misc_RNA
ENSG00000241409	7.14176	5.18647	0.670359	7.73686	1.01906e-14	2.5253e-12	ENSG00000241409	lncRNA
ENSG00000252452	2.76619	3.07829	0.582914	5.28087	1.28574e-07	6.8747e-06	RNU6-107P	snRNA
ENSG00000199781	1.30867	2.16836	0.544021	3.9858	6.7253e-05	0.00168385	Y_RNA	misc_RNA
ENSG00000167165	1.65825	2.82389	0.729212	3.87252	0.000107718	0.0025055	UGT1A6	protein_coding
ENSG00000228499	11.1834	-2.86399	0.896589	-3.19431	0.00140163	0.0222797	TMSB10P1	processed_pseudogene
ENSG00000231546	1.79621	-3.06598	1.14669	-2.67376	0.00750072	0.0880008	RPL3P5	transcribed_processed_pseudogene
ENSG00000124835	9.66573	2.44503	0.583173	4.19263	2.75735e-05	0.000777488	ENSG00000124835	lncRNA
ENSG00000222022	0.887372	-2.74611	0.935158	-2.93652	0.00331913	0.045452	ENSG00000222022	lncRNA
ENSG00000258984	1.17612	2.26954	0.491376	4.61873	3.86091e-06	0.000139621	UBE2F-SCLY	protein_coding
ENSG00000225057	2.86657	1.12887	0.373281	3.02418	0.0024931	0.0359352	ENSG00000225057	lncRNA
ENSG00000274346	3.30763	1.49692	0.551686	2.71335	0.00666068	0.0801396	ENSG00000274346	unprocessed_pseudogene
ENSG00000287405	1.28219	2.44449	0.855573	2.85713	0.00427487	0.0558493	ENSG00000287405	lncRNA
ENSG00000264292	1.90449	1.88166	0.608447	3.09257	0.00198432	0.0298366	MIR2467	miRNA
ENSG00000286588	1.03066	2.20064	0.678844	3.24174	0.00118802	0.0195348	ENSG00000286588	lncRNA
ENSG00000223374	132.252	9.76919	0.90356	10.8119	3.0239e-27	1.9483e-23	ENSG00000223374	lncRNA
ENSG00000235351	15.2329	6.10272	0.790397	7.72108	1.15351e-14	2.80454e-12	ENSG00000235351	lncRNA
ENSG00000234793	23.1324	6.35813	0.831671	7.64501	2.08927e-14	4.64179e-12	ENSG00000234793	lncRNA
ENSG00000235158	1.6424	2.06623	0.769596	2.68483	0.00725669	0.0858675	ENSG00000235158	lncRNA
ENSG00000184423	1.77604	-2.90715	0.77857	-3.73396	0.00018849	0.00407075	RPL23AP38	processed_pseudogene
ENSG00000237990	1.45756	2.02965	0.662083	3.06555	0.00217273	0.0321258	CNTN4-AS1	lncRNA
ENSG00000229241	16.3003	2.17648	0.510471	4.26368	2.01087e-05	0.000586688	PNPT1P1	processed_pseudogene
ENSG00000234325	2.66487	1.64961	0.584272	2.82337	0.00475218	0.0610941	MRPS10P2	processed_pseudogene
ENSG00000275981	1.89636	1.60165	0.536829	2.98354	0.00284931	0.040259	ENSG00000275981	misc_RNA
ENSG00000224884	1.77565	1.23541	0.447705	2.75943	0.00579023	0.0718431	ENSG00000224884	lncRNA
ENSG00000287623	3.0248	3.29974	0.547086	6.03147	1.6247e-09	1.32124e-07	ENSG00000287623	lncRNA
ENSG00000254485	6.28518	1.31804	0.254719	5.1745	2.2852e-07	1.15028e-05	ENSG00000254485	lncRNA
ENSG00000163705	3.16026	3.86916	0.661404	5.84991	4.91826e-09	3.52746e-07	FANCD2OS	protein_coding
ENSG00000288969	11.0025	1.96269	0.585846	3.35018	0.000807599	0.0141013	ENSG00000288969	lncRNA
ENSG00000225526	5.62221	4.12551	0.694409	5.94104	2.83225e-09	2.1553e-07	MKRN2OS	protein_coding
ENSG00000235629	1.89393	2.55049	0.541831	4.70716	2.51186e-06	9.53864e-05	ENSG00000235629	lncRNA
ENSG00000264354	1.28495	1.54135	0.51999	2.9642	0.00303473	0.0422458	MIR3134	miRNA
ENSG00000226441	3.82829	4.1041	0.662507	6.1948	5.83588e-10	5.16255e-08	PLCL2-AS1	lncRNA
ENSG00000233133	2.87696	3.69892	0.626454	5.90454	3.53622e-09	2.61382e-07	ENSG00000233133	unprocessed_pseudogene
ENSG00000272477	4.11261	3.76608	0.629527	5.9824	2.19873e-09	1.73466e-07	ENSG00000272477	lncRNA
ENSG00000266745	1.16961	2.54894	0.548866	4.64401	3.41708e-06	0.000125927	MIR3135A	miRNA
ENSG00000261734	3.86202	2.66129	0.596965	4.45804	8.27131e-06	0.000271477	ENSG00000261734	lncRNA
ENSG00000230480	1.70889	1.55351	0.482004	3.22302	0.00126846	0.0206396	ENSG00000230480	processed_pseudogene
ENSG00000226216	17.5004	1.71134	0.616525	2.77578	0.00550701	0.0688519	RPS12P5	processed_pseudogene
ENSG00000251224	3.3916	3.93265	0.686173	5.73128	9.96748e-09	6.7058e-07	CNOT10-AS1	lncRNA
ENSG00000275090	7.62084	-3.6813	0.714942	-5.14909	2.61751e-07	1.30358e-05	RN7SL296P	misc_RNA
ENSG00000206645	2.30136	2.02369	0.56113	3.60645	0.000310419	0.00621771	Y_RNA	misc_RNA
ENSG00000286781	1.23327	2.07536	0.684469	3.03208	0.00242877	0.0351785	ENSG00000286781	lncRNA
ENSG00000201570	1.34444	2.79126	0.634689	4.39784	1.09335e-05	0.00034816	RNU4-56P	snRNA
ENSG00000265327	3.8879	-3.96374	0.609871	-6.4993	8.06949e-11	8.14492e-09	RN7SL411P	misc_RNA
ENSG00000199906	1.01747	2.27309	0.680628	3.33969	0.000838715	0.0145853	RNU5B-2P	snRNA
ENSG00000252409	0.975441	2.20861	0.590471	3.74042	0.000183715	0.00398992	ENSG00000252409	scaRNA
ENSG00000222942	1.27608	2.2575	0.623871	3.61854	0.000296272	0.00598396	RN7SKP58	misc_RNA
ENSG00000223513	0.663755	1.25867	0.424673	2.96386	0.00303802	0.0422764	ATP6V0E1P2	processed_pseudogene
ENSG00000240203	2.17681	-5.00537	1.31669	-3.80149	0.00014383	0.00321955	RN7SL567P	misc_RNA
ENSG00000173811	2.89485	2.9523	0.671882	4.39407	1.11247e-05	0.000352957	CCDC13-AS1	lncRNA
ENSG00000232375	2.52235	2.41157	0.577363	4.17687	2.95554e-05	0.000822571	ENSG00000232375	unprocessed_pseudogene
ENSG00000227245	0.947712	1.42191	0.525149	2.70763	0.00677646	0.0812292	ENSG00000227245	lncRNA
ENSG00000241939	18.1182	2.99575	0.636329	4.70786	2.50326e-06	9.52469e-05	RN7SL517P	misc_RNA
ENSG00000252410	1.87338	3.08077	0.651983	4.72522	2.29862e-06	8.83302e-05	RNU5B-3P	snRNA
ENSG00000288720	22.16	5.87464	0.709437	8.2807	1.22453e-16	4.6869e-14	ENSG00000288720	lncRNA
ENSG00000271161	1.15187	2.09213	0.637706	3.28071	0.00103547	0.0173964	BOLA2P2	transcribed_processed_pseudogene
ENSG00000244732	2.81036	-5.81152	1.51334	-3.84019	0.000122939	0.00281536	RN7SL870P	misc_RNA
ENSG00000199591	1.31658	2.36914	0.579321	4.08951	4.32283e-05	0.00114226	Y_RNA	misc_RNA
ENSG00000224895	12.7394	1.98228	0.588867	3.36626	0.000761947	0.0134869	VPS26BP1	processed_pseudogene
ENSG00000229759	3.64019	3.65891	0.536148	6.82444	8.8272e-12	1.15284e-09	MRPS18AP1	processed_pseudogene
ENSG00000277483	9.37886	-4.86995	1.71	-2.84792	0.00440062	0.0571446	RN7SL321P	misc_RNA
ENSG00000199032	0.949499	1.87355	0.489625	3.82651	0.000129973	0.00294693	MIR425	miRNA
ENSG00000207605	1.23418	1.62641	0.553707	2.93731	0.00331072	0.0453689	MIR191	miRNA
ENSG00000241461	0.849189	-3.36351	1.10832	-3.03478	0.00240707	0.0349035	RN7SL182P	misc_RNA
ENSG00000264706	1.06725	-4.32002	1.33878	-3.22684	0.00125165	0.0204075	RN7SL217P	misc_RNA
ENSG00000230698	1.06417	2.13308	0.643506	3.31477	0.000917181	0.0157724	ENSG00000230698	lncRNA
ENSG00000281691	4.94912	1.45731	0.452743	3.21884	0.00128709	0.0208885	RBM5-AS1	lncRNA
ENSG00000241789	0.99971	-4.27564	1.26974	-3.36734	0.000758983	0.0134529	RN7SL504P	misc_RNA
ENSG00000239799	3.03759	3.94903	0.717863	5.50109	3.77447e-08	2.29064e-06	ITIH4-AS1	lncRNA
ENSG00000207109	2.19489	2.72955	0.579678	4.70873	2.49271e-06	9.4939e-05	SNORD38C	snoRNA
ENSG00000229806	3.49834	-2.60157	0.767545	-3.38947	0.000700279	0.0125855	RPS15P5	processed_pseudogene
ENSG00000283148	1.94068	-1.23373	0.416047	-2.96535	0.00302336	0.042179	ENSG00000283148	lncRNA
ENSG00000232407	2.65715	2.89971	0.600341	4.8301	1.36464e-06	5.63012e-05	PPIAP70	processed_pseudogene
ENSG00000225673	3.30075	1.84969	0.587238	3.14981	0.00163379	0.0253448	ENSG00000225673	processed_pseudogene
ENSG00000244183	3.72997	2.66798	0.561088	4.75501	1.98433e-06	7.8037e-05	PPIAP71	processed_pseudogene
ENSG00000163632	1.50237	2.49617	0.729332	3.42254	0.000620389	0.011361	C3orf49	protein_coding
ENSG00000202071	7.58951	3.04784	0.572115	5.32732	9.96723e-08	5.52025e-06	Y_RNA	misc_RNA
ENSG00000203647	21.4534	3.25007	0.621457	5.22976	1.69728e-07	8.83087e-06	ENSG00000203647	processed_pseudogene
ENSG00000239263	2.2303	1.73454	0.57373	3.02328	0.00250054	0.0360291	RBM43P1	processed_pseudogene
ENSG00000240265	3.7502	3.04082	0.618898	4.91329	8.95619e-07	3.86416e-05	ENSG00000240265	processed_pseudogene
ENSG00000241665	1.66149	-4.62509	1.4806	-3.12379	0.00178537	0.0273126	RN7SL418P	misc_RNA
ENSG00000221264	1.0748	2.27685	0.609824	3.73361	0.000188751	0.00407412	MIR1284	miRNA
ENSG00000242094	45.6721	2.57692	0.652669	3.94828	7.8716e-05	0.00192203	FOXP1-IT1	lncRNA
ENSG00000238959	1.16561	2.0988	0.541856	3.87336	0.000107345	0.00249834	RNU7-19P	snRNA
ENSG00000239119	8.099	3.75927	0.653823	5.74967	8.94195e-09	6.09661e-07	RNU7-119P	snRNA
ENSG00000238278	4.68088	4.40223	0.586038	7.51186	5.82939e-14	1.15565e-11	ALG1L6P	unprocessed_pseudogene
ENSG00000239959	1.17756	2.04279	0.688137	2.96858	0.0029918	0.0418592	ENPP7P2	unprocessed_pseudogene
ENSG00000282912	3.2318	3.94707	0.665218	5.93349	2.96561e-09	2.23915e-07	ENSG00000282912	processed_pseudogene
ENSG00000288793	6.06915	2.00533	0.585363	3.42578	0.000613028	0.0112528	ENSG00000288793	lncRNA
ENSG00000240964	6.75707	-1.50012	0.569792	-2.63275	0.00846978	0.0974769	RN7SL751P	misc_RNA
ENSG00000244281	1.56765	1.82704	0.552437	3.30724	0.000942198	0.0161237	ENSG00000244281	processed_pseudogene
ENSG00000264084	0.615601	1.71356	0.613162	2.79464	0.00519582	0.0658126	MIR5688	miRNA
ENSG00000288780	4.40715	1.75148	0.556628	3.14659	0.00165189	0.0255947	ENSG00000288780	lncRNA
ENSG00000241535	1.96077	1.5808	0.554648	2.8501	0.00437049	0.0567739	CBX5P1	processed_pseudogene
ENSG00000240309	2.53914	-4.27722	1.47328	-2.90319	0.00369378	0.0494098	MTCO1P6	processed_pseudogene
ENSG00000178750	1.31676	1.34974	0.465943	2.89678	0.0037701	0.0502568	STX19	protein_coding
ENSG00000244048	0.901334	-3.20558	1.19059	-2.69242	0.00709352	0.0841621	RPS18P6	processed_pseudogene
ENSG00000279658	4.80736	4.52318	0.740224	6.11055	9.92872e-10	8.45428e-08	ENSG00000279658	lncRNA
ENSG00000231861	0.914569	2.10575	0.679914	3.09708	0.00195438	0.0294552	OR5K2	protein_coding
ENSG00000248839	1.66982	2.67081	0.625154	4.27224	1.93519e-05	0.000567567	ENSG00000248839	lncRNA
ENSG00000243974	4.73448	-2.34401	0.577063	-4.06196	4.86619e-05	0.00126168	VTI1BP1	processed_pseudogene
ENSG00000249474	5.26989	4.74505	0.768047	6.17807	6.48902e-10	5.68827e-08	ENSG00000249474	lncRNA
ENSG00000241787	2.74258	-2.47477	0.670261	-3.69224	0.000222284	0.00469565	MTND4P16	unprocessed_pseudogene
ENSG00000242525	2.99081	3.7342	0.604329	6.17908	6.44743e-10	5.66466e-08	OR7E100P	unprocessed_pseudogene
ENSG00000272844	1.75767	1.98932	0.396296	5.01979	5.17287e-07	2.36375e-05	ENSG00000272844	lncRNA
ENSG00000243795	1.78536	2.78532	0.60479	4.60544	4.11593e-06	0.000147464	LINC02044	lncRNA
ENSG00000243849	1.82627	2.61027	0.640562	4.07497	4.60199e-05	0.00120265	CFAP44-AS1	lncRNA
ENSG00000239280	17.3874	1.94864	0.608477	3.20249	0.00136246	0.0218186	ENSG00000239280	processed_pseudogene
ENSG00000242659	4.67433	4.30772	0.656851	6.55814	5.44841e-11	5.73909e-09	ENSG00000242659	lncRNA
ENSG00000285836	2.21083	2.8089	0.491685	5.71281	1.11124e-08	7.43224e-07	ENSG00000285836	lncRNA
ENSG00000264623	2.33495	2.95097	0.613975	4.80633	1.53722e-06	6.2271e-05	MIR4796	miRNA
ENSG00000240254	5.43106	4.43812	0.721208	6.15374	7.56759e-10	6.60379e-08	B4GALT4-AS1	lncRNA
ENSG00000272967	3.2339	3.58438	0.420522	8.52364	1.54616e-17	7.66301e-15	ENSG00000272967	lncRNA
ENSG00000286584	5.88145	4.19459	0.703256	5.96453	2.45346e-09	1.90869e-07	ENSG00000286584	lncRNA
ENSG00000288662	2.38476	2.95055	0.597704	4.93647	7.95499e-07	3.45921e-05	ENSG00000288662	lncRNA
ENSG00000288667	3.67326	2.78486	0.575112	4.8423	1.28343e-06	5.33493e-05	ENSG00000288667	lncRNA
ENSG00000244139	0.852343	-2.23971	0.663031	-3.37798	0.000730204	0.0130144	RN7SL397P	misc_RNA
ENSG00000244441	0.880767	-2.94944	0.829243	-3.55678	0.00037543	0.00735599	ENSG00000244441	processed_pseudogene
ENSG00000242445	7.26754	-2.0955	0.440975	-4.75197	2.01449e-06	7.88218e-05	RPL7AP11	processed_pseudogene
ENSG00000266383	4.98604	2.36108	0.608113	3.88263	0.000103332	0.0024195	MIR5002	miRNA
ENSG00000276656	1.72099	2.35138	0.583415	4.03037	5.56887e-05	0.00142288	MIR6083	miRNA
ENSG00000252751	1.89034	2.24781	0.616417	3.64657	0.000265768	0.00545622	RNU6-143P	snRNA
ENSG00000288713	3.50085	4.06268	0.697355	5.82584	5.68277e-09	4.03832e-07	ENSG00000288713	lncRNA
ENSG00000265981	1.42403	2.57226	0.597346	4.30615	1.66117e-05	0.00049897	MIR544B	miRNA
ENSG00000243986	20.2052	2.19372	0.555933	3.94601	7.94651e-05	0.00193692	ENO1P3	processed_pseudogene
ENSG00000241346	0.924957	1.97363	0.540739	3.64988	0.000262365	0.00539684	SNRPCP11	processed_pseudogene
ENSG00000248557	0.838459	1.81447	0.635861	2.85357	0.00432314	0.056366	ENSG00000248557	processed_pseudogene
ENSG00000285600	15.5867	4.97178	0.721527	6.89064	5.5542e-12	7.53383e-10	ENSG00000285600	lncRNA
ENSG00000244232	5.41837	-1.56811	0.535733	-2.92703	0.00342215	0.0465659	RN7SL698P	misc_RNA
ENSG00000248916	5.09303	4.69475	0.744719	6.30405	2.89969e-10	2.69462e-08	NUP210P3	unprocessed_pseudogene
ENSG00000284095	0.774098	1.48573	0.556901	2.66785	0.0076339	0.0892654	ENSG00000284095	TEC
ENSG00000227267	2.65815	1.4809	0.547785	2.70343	0.00686288	0.0821379	ENSG00000227267	processed_pseudogene
ENSG00000200571	1.71513	1.70391	0.559477	3.04553	0.00232268	0.0339086	RNU6-1284P	snRNA
ENSG00000252914	1.49666	2.34687	0.561121	4.18247	2.88363e-05	0.000806789	RNU6-789P	snRNA
ENSG00000249407	1.22512	2.28025	0.6733	3.38667	0.00070746	0.0126909	IL20RB-AS1	lncRNA
ENSG00000066405	8.20016	4.10028	0.639629	6.4104	1.4514e-10	1.4133e-08	CLDN18	protein_coding
ENSG00000272609	1.82666	1.38279	0.359255	3.84906	0.000118574	0.00273336	ENSG00000272609	lncRNA
ENSG00000248790	1.22613	1.89702	0.608401	3.11805	0.00182055	0.0277628	ENSG00000248790	lncRNA
ENSG00000214280	0.979581	2.01565	0.460987	4.37246	1.22853e-05	0.000384865	ENSG00000214280	processed_pseudogene
ENSG00000201600	4.22071	-2.16345	0.551995	-3.91933	8.87938e-05	0.00212139	RN7SKP124	misc_RNA
ENSG00000244692	4.10819	-2.01347	0.513838	-3.9185	8.91027e-05	0.00212494	RN7SL724P	misc_RNA
ENSG00000250170	4.78743	2.06005	0.567153	3.63227	0.000280938	0.00572811	RASA2-IT1	lncRNA
ENSG00000242104	1.78079	1.8404	0.462198	3.98185	6.83801e-05	0.00170765	LINC02618	transcribed_unitary_pseudogene
ENSG00000244124	1.57912	1.55738	0.414363	3.7585	0.000170935	0.00375455	ATP1B3-AS1	lncRNA
ENSG00000251804	1.94492	2.83281	0.581295	4.87327	1.09767e-06	4.62239e-05	RNU6-1294P	snRNA
ENSG00000202125	2.25893	3.15541	0.620979	5.08134	3.74777e-07	1.77334e-05	RNU1-100P	snRNA
ENSG00000242479	3.07196	1.89065	0.410982	4.60033	4.21815e-06	0.000150847	ENSG00000242479	processed_pseudogene
ENSG00000199319	0.797068	-3.04621	0.96826	-3.14607	0.00165483	0.0256197	RN7SKP25	misc_RNA
ENSG00000240888	5.40959	1.86745	0.552908	3.37751	0.000731465	0.0130309	ENSG00000240888	lncRNA
ENSG00000240012	1.75022	2.75381	0.595255	4.62626	3.72321e-06	0.000135364	SLC9A9-AS1	lncRNA
ENSG00000244493	2.29242	1.4866	0.355668	4.17974	2.91846e-05	0.000814597	SLC9A9-AS2	lncRNA
ENSG00000241947	2.56919	1.38286	0.50954	2.71393	0.00664901	0.0800241	HNRNPA1P24	processed_pseudogene
ENSG00000199994	2.42976	-5.87578	1.74504	-3.36714	0.000759528	0.0134564	RNA5SP145	rRNA_pseudogene
ENSG00000289315	2.18682	2.30083	0.56035	4.10606	4.02468e-05	0.00108046	ENSG00000289315	lncRNA
ENSG00000243305	1.13748	1.8982	0.443011	4.28478	1.82921e-05	0.000541868	ENSG00000243305	lncRNA
ENSG00000265813	21.13	-4.68963	0.930856	-5.03797	4.70492e-07	2.17563e-05	RN7SL300P	misc_RNA
ENSG00000272096	0.979463	-3.69456	1.26637	-2.91744	0.00352913	0.0476193	RN7SL715P	misc_RNA
ENSG00000284952	1.84511	3.2312	0.572713	5.64193	1.68158e-08	1.08525e-06	ENSG00000284952	protein_coding
ENSG00000288032	9.40448	1.82117	0.542731	3.35557	0.000792021	0.013871	ENSG00000288032	lncRNA
ENSG00000201778	3.70932	4.07399	0.767604	5.30741	1.11192e-07	6.08848e-06	Y_RNA	misc_RNA
ENSG00000286892	2.34631	3.14326	0.643448	4.88503	1.03415e-06	4.38839e-05	ENSG00000286892	lncRNA
ENSG00000243314	3.58166	1.76038	0.586871	2.9996	0.00270334	0.038563	ENSG00000243314	processed_pseudogene
ENSG00000243150	20.7375	5.95004	0.765038	7.77744	7.40056e-15	1.92007e-12	ENSG00000243150	lncRNA
ENSG00000248710	0.777086	1.74213	0.452294	3.85176	0.000117272	0.0027082	ENSG00000248710	protein_coding
ENSG00000242285	4.90467	3.31277	0.6178	5.36221	8.22093e-08	4.64311e-06	RPL6P8	processed_pseudogene
ENSG00000269888	10.0491	4.97113	0.771071	6.44706	1.14044e-10	1.12181e-08	ENSG00000269888	lncRNA
ENSG00000220343	0.707617	-2.3171	0.853019	-2.71635	0.00660059	0.07959	PPIAP74	processed_pseudogene
ENSG00000244706	4.69138	4.04278	0.602143	6.71398	1.89383e-11	2.28786e-09	ENSG00000244706	lncRNA
ENSG00000239238	1.5713	2.09503	0.63773	3.28514	0.00101933	0.0172301	MEMO1P3	processed_pseudogene
ENSG00000286994	10.6117	2.61207	0.592061	4.41182	1.02506e-05	0.000329398	ENSG00000286994	lncRNA
ENSG00000241882	3.43105	2.80805	0.618958	4.53673	5.71331e-06	0.000197201	ENSG00000241882	lncRNA
ENSG00000242795	27.337	2.52519	0.548804	4.60126	4.19936e-06	0.000150314	ENSG00000242795	lncRNA
ENSG00000240373	1.30033	2.64011	0.665319	3.96818	7.24239e-05	0.00179587	SEC62-AS1	lncRNA
ENSG00000201342	1.3927	2.45349	0.595204	4.12209	3.7545e-05	0.00101426	RNU4-38P	snRNA
ENSG00000242583	1.17744	2.33322	0.542151	4.30364	1.68017e-05	0.000503895	KMT5AP3	processed_pseudogene
ENSG00000244738	1.43082	2.21553	0.652694	3.39445	0.000687673	0.0123993	ENSG00000244738	lncRNA
ENSG00000237645	1.32484	1.97007	0.626184	3.14615	0.00165438	0.0256197	ENSG00000237645	processed_pseudogene
ENSG00000289417	4.8537	1.68499	0.608803	2.76771	0.00564523	0.0702634	ENSG00000289417	lncRNA
ENSG00000253020	4.3034	2.59195	0.635635	4.07774	4.54749e-05	0.00119184	RN7SKP40	misc_RNA
ENSG00000201343	7.93387	3.69119	0.625117	5.9048	3.5308e-09	2.61382e-07	Y_RNA	misc_RNA
ENSG00000200882	5.54082	3.58779	0.639245	5.61254	1.99373e-08	1.27605e-06	RNU6-681P	snRNA
ENSG00000272660	1.34451	1.15081	0.388144	2.96491	0.00302773	0.0422244	ENSG00000272660	lncRNA
ENSG00000201822	7.85519	-7.22698	1.02422	-7.05606	1.71292e-12	2.5274e-10	RNA5SP149	rRNA_pseudogene
ENSG00000242811	3.32947	-1.69862	0.534442	-3.1783	0.00148144	0.0233603	RN7SL229P	misc_RNA
ENSG00000239516	3.32696	2.62516	0.616266	4.25979	2.04617e-05	0.000596183	FLYWCH1P1	processed_pseudogene
ENSG00000244346	8.00051	2.94657	0.561422	5.24841	1.53419e-07	8.06921e-06	ENSG00000244346	processed_pseudogene
ENSG00000273181	2.54822	1.60608	0.349873	4.59047	4.42258e-06	0.000157574	ENSG00000273181	lncRNA
ENSG00000212158	4.83548	-4.35582	0.481848	-9.03982	1.56934e-19	1.59652e-16	SNORD66	snoRNA
ENSG00000223358	23.4181	6.72388	0.801185	8.39242	4.76245e-17	2.10759e-14	EHHADH-AS1	lncRNA
ENSG00000229704	8.66638	2.09248	0.533129	3.9249	8.67664e-05	0.00207949	EIF2S2P2	processed_pseudogene
ENSG00000197099	2.162	2.03111	0.406139	5.00103	5.70252e-07	2.57232e-05	ENSG00000197099	lncRNA
ENSG00000283390	1.20715	-1.26109	0.343822	-3.66786	0.000244594	0.00509182	ENSG00000283390	processed_pseudogene
ENSG00000228804	53.0433	7.55907	0.86081	8.78134	1.61543e-18	1.17829e-15	ENSG00000228804	lncRNA
ENSG00000207651	1.20704	2.42659	0.548762	4.42193	9.78222e-06	0.000315712	MIR28	miRNA
ENSG00000230115	11.703	5.72259	0.740913	7.7237	1.13e-14	2.76478e-12	TPRG1-AS2	lncRNA
ENSG00000231047	1.59739	1.74905	0.596787	2.93078	0.00338112	0.0460724	GCNT1P3	processed_pseudogene
ENSG00000224855	0.899064	1.47381	0.476034	3.09601	0.00196145	0.0295386	OPA1-AS1	lncRNA
ENSG00000207370	6.97031	3.67525	0.616364	5.96278	2.47979e-09	1.92206e-07	Y_RNA	misc_RNA
ENSG00000243991	2.37123	-5.50653	1.69791	-3.24312	0.00118228	0.019471	RN7SL447P	misc_RNA
ENSG00000224403	1.16292	2.32515	0.604668	3.84534	0.000120384	0.00276354	DPPA2P3	processed_pseudogene
ENSG00000265333	0.802104	1.57402	0.567162	2.77525	0.00551591	0.0689328	MIR3137	miRNA
ENSG00000207368	1.83752	2.48969	0.567057	4.39055	1.13065e-05	0.000357976	Y_RNA	misc_RNA
ENSG00000271662	1.04664	1.86197	0.630895	2.95131	0.00316426	0.0437496	ENSG00000271662	processed_pseudogene
ENSG00000286004	1.00715	1.38515	0.476907	2.90443	0.00367918	0.0492997	ENSG00000286004	lncRNA
ENSG00000231443	3.91818	2.57422	0.569655	4.5189	6.21612e-06	0.000212469	ENSG00000231443	processed_pseudogene
ENSG00000243339	2.79789	-3.25553	0.75906	-4.2889	1.79561e-05	0.000533139	RN7SL738P	misc_RNA
ENSG00000225822	2.72855	2.10337	0.412184	5.10299	3.34335e-07	1.61156e-05	UBXN7-AS1	lncRNA
ENSG00000249626	2.90559	3.71063	0.572305	6.48366	8.95249e-11	8.94278e-09	ENSG00000249626	processed_pseudogene
ENSG00000199306	0.792341	1.75779	0.565825	3.10659	0.00189256	0.028635	RNU6-858P	snRNA
ENSG00000250892	2.31809	3.36487	0.655035	5.13693	2.79258e-07	1.38227e-05	ENSG00000250892	unprocessed_pseudogene
ENSG00000251188	1.36149	1.34008	0.488215	2.74487	0.00605358	0.0742683	ENSG00000251188	processed_pseudogene
ENSG00000281016	0.852197	1.76084	0.662289	2.65872	0.00784387	0.0913338	ENSG00000281016	lncRNA
ENSG00000212458	2.7526	2.76919	0.592945	4.67024	3.00854e-06	0.000112263	ENSG00000212458	snoRNA
ENSG00000254094	3.49163	1.22021	0.448292	2.7219	0.00649069	0.0785057	ENSG00000254094	lncRNA
ENSG00000199335	0.989411	1.70096	0.502399	3.38568	0.000710023	0.0127192	RNU6-204P	snRNA
ENSG00000248221	5.03206	2.44573	0.565348	4.32605	1.51807e-05	0.000462091	STX18-IT1	lncRNA
ENSG00000200761	1.46167	-4.54487	1.32451	-3.43137	0.000600548	0.0110658	RN7SKP113	misc_RNA
ENSG00000251186	3.82636	4.1044	0.659205	6.22628	4.77636e-10	4.26431e-08	ENSG00000251186	lncRNA
ENSG00000250371	5.72113	2.15818	0.553502	3.89913	9.65389e-05	0.00228817	ENSG00000250371	lncRNA
ENSG00000251252	1.97368	-3.06821	0.934226	-3.28422	0.00102265	0.0172426	MTND2P31	processed_pseudogene
ENSG00000199420	3.19949	-2.85321	0.666017	-4.28399	1.83569e-05	0.000542743	RN7SKP170	misc_RNA
ENSG00000214846	2.91459	2.4669	0.588211	4.1939	2.74199e-05	0.000774288	ENSG00000214846	processed_pseudogene
ENSG00000248188	1.2023	1.8785	0.535173	3.51008	0.000447974	0.00855621	ENSG00000248188	processed_pseudogene
ENSG00000250819	1.09835	2.0494	0.654102	3.13315	0.00172944	0.0266043	LINC02493	lncRNA
ENSG00000248228	6.79959	2.36979	0.59042	4.01374	5.9763e-05	0.00151397	SLIT2-IT1	lncRNA
ENSG00000286318	3.68543	1.63365	0.539655	3.02721	0.00246823	0.0356299	ENSG00000286318	lncRNA
ENSG00000280650	15.1644	2.12136	0.651769	3.25477	0.00113482	0.018788	KCNIP4-IT1	lncRNA
ENSG00000200999	1.28847	2.12955	0.617616	3.44802	0.000564722	0.0104806	ENSG00000200999	snoRNA
ENSG00000250064	0.813275	-3.12394	0.923672	-3.38209	0.000719378	0.0128392	ENSG00000250064	lncRNA
ENSG00000243548	0.75562	-3.75789	1.21138	-3.10217	0.00192108	0.0290324	RN7SL101P	misc_RNA
ENSG00000249542	1.87945	-4.17463	1.49136	-2.79921	0.00512282	0.0651013	EEF1A1P21	processed_pseudogene
ENSG00000248466	1.19676	2.10661	0.618297	3.40712	0.000656528	0.0119245	ENSG00000248466	processed_pseudogene
ENSG00000271958	1.1731	1.60081	0.566192	2.82733	0.00469373	0.0604834	ENSG00000271958	lncRNA
ENSG00000238797	1.04909	1.64556	0.560433	2.93624	0.00332217	0.0454613	Y_RNA	misc_RNA
ENSG00000180610	1.93202	2.51882	0.620714	4.05794	4.95077e-05	0.00128104	ZBTB12BP	processed_pseudogene
ENSG00000201863	0.978595	2.27687	0.560191	4.06446	4.81445e-05	0.00125079	ENSG00000201863	snoRNA
ENSG00000250893	2.2869	3.33995	0.644807	5.17976	2.22169e-07	1.12564e-05	ENSG00000250893	lncRNA
ENSG00000263642	2.35376	1.79098	0.593266	3.01885	0.00253733	0.0364504	MIR4802	miRNA
ENSG00000250906	1.64574	1.92476	0.505307	3.80909	0.000139481	0.00314003	ENSG00000250906	lncRNA
ENSG00000251173	1.23616	1.41349	0.459665	3.07504	0.00210477	0.0313105	UCHL1-DT	lncRNA
ENSG00000239627	23.2984	3.01839	0.640322	4.71387	2.43057e-06	9.27552e-05	RPL12P20	processed_pseudogene
ENSG00000249216	1.11581	2.37982	0.665748	3.57466	0.000350682	0.00690961	ENSG00000249216	lncRNA
ENSG00000272862	1.2249	2.04677	0.446544	4.58357	4.57097e-06	0.000161966	ENSG00000272862	lncRNA
ENSG00000248283	3.88444	2.27876	0.601367	3.7893	0.000151071	0.00336025	CCNL2P1	processed_pseudogene
ENSG00000163288	2.27741	2.18955	0.805206	2.71924	0.00654329	0.078973	GABRB1	protein_coding
ENSG00000282904	6.02357	4.75836	0.716061	6.64519	3.02825e-11	3.44312e-09	ENSG00000282904	lncRNA
ENSG00000248254	3.59774	3.93226	0.686119	5.73117	9.97422e-09	6.7058e-07	ENSG00000248254	lncRNA
ENSG00000282917	4.2113	4.38221	0.650588	6.73577	1.63069e-11	2.00124e-09	ENSG00000282917	lncRNA
ENSG00000251722	0.671417	1.58942	0.574151	2.76831	0.00563486	0.0701779	RNU5E-3P	snRNA
ENSG00000248256	3.99705	4.35054	0.714254	6.09103	1.12188e-09	9.44874e-08	OCIAD1-AS1	lncRNA
ENSG00000237961	1.91405	2.88634	0.487955	5.91517	3.31542e-09	2.46951e-07	ENSG00000237961	processed_pseudogene
ENSG00000202358	1.0107	1.29778	0.440421	2.94667	0.00321216	0.0442852	RNU6-652P	snRNA
ENSG00000251703	2.63814	2.83169	0.573322	4.93909	7.84884e-07	3.42075e-05	RNU6-998P	snRNA
ENSG00000287369	2.63693	2.99578	0.462694	6.47464	9.50361e-11	9.46882e-09	ENSG00000287369	lncRNA
ENSG00000241261	2.398	2.24442	0.585943	3.83044	0.000127912	0.00290965	RPL17P19	processed_pseudogene
ENSG00000226439	1.13144	-1.88001	0.634156	-2.96459	0.00303082	0.0422303	ENSG00000226439	processed_pseudogene
ENSG00000236562	2.76734	-1.59197	0.585092	-2.7209	0.00651054	0.0786759	IFITM3P1	processed_pseudogene
ENSG00000109163	1.18919	2.12874	0.797796	2.66827	0.00762427	0.0892067	GNRHR	protein_coding
ENSG00000286848	9.01721	5.43114	0.800885	6.78142	1.18998e-11	1.50334e-09	ENSG00000286848	lncRNA
ENSG00000221639	6.14439	4.121	0.617617	6.67242	2.51618e-11	2.92104e-09	ENSG00000221639	snoRNA
ENSG00000244194	13.9618	-4.95716	1.30796	-3.78998	0.000150657	0.00335296	RN7SL218P	misc_RNA
ENSG00000287401	4.22475	1.30875	0.344423	3.79982	0.000144799	0.00323803	ENSG00000287401	lncRNA
ENSG00000249072	2.33762	-4.3411	0.821048	-5.28726	1.24159e-07	6.68488e-06	ENSG00000249072	processed_pseudogene
ENSG00000266270	1.44687	2.78912	0.580318	4.80619	1.53833e-06	6.2271e-05	ENSG00000266270	miRNA
ENSG00000138675	8.8115	-4.8939	1.66859	-2.93296	0.0033575	0.0458313	FGF5	protein_coding
ENSG00000199530	1.06	1.95109	0.555079	3.51497	0.000439801	0.00842092	Y_RNA	misc_RNA
ENSG00000251260	1.02573	1.61878	0.472391	3.42677	0.0006108	0.0112279	WDFY3-AS1	lncRNA
ENSG00000252062	1.54194	1.75158	0.547091	3.20162	0.00136658	0.021847	RNU6-469P	snRNA
ENSG00000266421	5.99083	1.88629	0.572462	3.29505	0.000984028	0.0166991	MIR4451	miRNA
ENSG00000252757	4.36482	2.36739	0.616761	3.83842	0.000123829	0.00282919	RN7SKP96	misc_RNA
ENSG00000252322	0.899828	2.12473	0.583086	3.64394	0.000268494	0.00550342	RN7SKP244	misc_RNA
ENSG00000287552	1.8221	1.91714	0.469454	4.08377	4.43109e-05	0.00116558	ENSG00000287552	lncRNA
ENSG00000254044	1.7679	3.01754	0.635362	4.74933	2.04095e-06	7.97766e-05	ENSG00000254044	lncRNA
ENSG00000214559	1.02991	1.29549	0.41559	3.11722	0.00182567	0.0278299	ENSG00000214559	lncRNA
ENSG00000242318	3.61008	2.33214	0.554994	4.20209	2.64458e-05	0.000749893	ENSG00000242318	processed_pseudogene
ENSG00000279913	1.25128	2.36368	0.598502	3.94932	7.83735e-05	0.00191757	ENSG00000279913	TEC
ENSG00000279098	4.97317	2.80458	0.574153	4.88473	1.0357e-06	4.39013e-05	ENSG00000279098	TEC
ENSG00000273882	1.94945	2.56915	0.593212	4.33092	1.48491e-05	0.000454142	MIR8066	miRNA
ENSG00000221265	3.60924	3.00203	0.575629	5.21521	1.83605e-07	9.47638e-06	MIR1255A	miRNA
ENSG00000251149	1.48854	2.53002	0.625683	4.04362	5.26325e-05	0.00135194	MTND5P5	processed_pseudogene
ENSG00000286242	1.05872	1.94768	0.697908	2.79075	0.00525865	0.0664126	ENSG00000286242	lncRNA
ENSG00000250651	2.07798	3.14144	0.457263	6.87009	6.41631e-12	8.61256e-10	PABPC1P7	processed_pseudogene
ENSG00000250670	1.23577	2.45197	0.586561	4.18024	2.91206e-05	0.000813399	ENSG00000250670	lncRNA
ENSG00000236699	1.25191	1.49829	0.522747	2.86618	0.00415464	0.054481	ARHGEF38	protein_coding
ENSG00000207988	2.11986	2.95647	0.602423	4.90762	9.21861e-07	3.96852e-05	MIR576	miRNA
ENSG00000250511	5.97218	4.92047	0.751266	6.54957	5.77041e-11	6.04532e-09	ENSG00000250511	lncRNA
ENSG00000234841	5.16464	1.47005	0.495744	2.96535	0.00302339	0.042179	ENSG00000234841	processed_pseudogene
ENSG00000196656	2.64533	1.82905	0.636023	2.87576	0.00403055	0.0530879	ENSG00000196656	transcribed_processed_pseudogene
ENSG00000239279	1.4749	-4.79845	1.49889	-3.20133	0.00136795	0.021847	RN7SL184P	misc_RNA
ENSG00000206820	2.37728	-5.43121	1.18636	-4.57805	4.69333e-06	0.000165845	RNU1-138P	snRNA
ENSG00000248213	1.85206	2.5529	0.702187	3.63565	0.000277281	0.00566251	CICP16	processed_pseudogene
ENSG00000249244	1.62584	2.49627	0.630789	3.95738	7.57761e-05	0.00186346	ENSG00000249244	unprocessed_pseudogene
ENSG00000260091	6.42722	4.76868	0.546966	8.71841	2.8214e-18	1.75919e-15	ENSG00000260091	lncRNA
ENSG00000223006	3.43784	-1.54934	0.57433	-2.69765	0.00698313	0.0833081	RN7SKP137	misc_RNA
ENSG00000240775	13.246	2.073	0.627561	3.30327	0.000955655	0.016297	ENSG00000240775	processed_pseudogene
ENSG00000201297	2.1662	2.47263	0.585034	4.22647	2.3739e-05	0.000681799	Y_RNA	misc_RNA
ENSG00000248394	1.17945	1.2721	0.456143	2.78881	0.00529025	0.066768	FOSL1P1	processed_pseudogene
ENSG00000289243	1.78641	1.62078	0.560665	2.89082	0.00384242	0.0510273	ENSG00000289243	lncRNA
ENSG00000234125	1.73679	-3.39825	1.16425	-2.91884	0.00351339	0.0474732	EEF1GP8	processed_pseudogene
ENSG00000250813	1.8289	2.55623	0.600777	4.25488	2.09163e-05	0.000607045	SERF1AP1	processed_pseudogene
ENSG00000213448	1.26421	-2.63948	0.943026	-2.79895	0.00512696	0.0651174	RPS23P2	processed_pseudogene
ENSG00000248305	1.07474	2.20208	0.677026	3.25258	0.00114363	0.0189014	ENSG00000248305	processed_pseudogene
ENSG00000239005	1.70451	2.6569	0.531726	4.99675	5.83054e-07	2.61785e-05	ENSG00000239005	snoRNA
ENSG00000252233	3.24245	2.01462	0.583309	3.45379	0.000552775	0.0103034	RN7SKP253	misc_RNA
ENSG00000250189	8.33689	5.05759	0.69899	7.23556	4.63601e-13	7.89511e-11	ENSG00000250189	processed_pseudogene
ENSG00000242134	1.94612	2.23203	0.590894	3.77737	0.000158491	0.00351115	RPL5P13	processed_pseudogene
ENSG00000200049	1.30565	-4.82022	1.64798	-2.92492	0.00344549	0.0467682	Y_RNA	misc_RNA
ENSG00000265623	3.31437	2.68806	0.595286	4.51558	6.31443e-06	0.000215069	MIR3139	miRNA
ENSG00000250361	2.07264	2.22032	0.744799	2.9811	0.00287215	0.0405352	GYPB	protein_coding
ENSG00000286055	1.11109	2.20863	0.568718	3.88353	0.000102952	0.00241206	ENSG00000286055	lncRNA
ENSG00000170180	1.63339	2.42847	0.739383	3.28445	0.00102182	0.0172421	GYPA	protein_coding
ENSG00000273621	0.881791	1.60765	0.559689	2.87239	0.00407379	0.0536026	ENSG00000273621	misc_RNA
ENSG00000238713	3.4376	3.40394	0.573296	5.9375	2.89395e-09	2.19361e-07	Y_RNA	misc_RNA
ENSG00000248356	3.61904	4.08911	0.677475	6.03581	1.58166e-09	1.28996e-07	ENSG00000248356	lncRNA
ENSG00000251254	6.81676	2.15644	0.552435	3.90352	9.4803e-05	0.00224978	GTF2F2P1	processed_pseudogene
ENSG00000240014	3.68975	2.09185	0.593079	3.5271	0.000420137	0.00810462	RN7SL254P	misc_RNA
ENSG00000250357	1.941	2.5984	0.603069	4.30862	1.64275e-05	0.000494206	ENSG00000250357	lncRNA
ENSG00000248210	2.30776	2.7707	0.600007	4.61777	3.87888e-06	0.00014014	LINC02355	lncRNA
ENSG00000238721	0.614567	1.63201	0.532407	3.06534	0.00217422	0.0321296	RNU7-194P	snRNA
ENSG00000248521	4.1924	2.88434	0.591386	4.87725	1.07575e-06	4.53999e-05	ENSG00000248521	processed_pseudogene
ENSG00000252451	0.823207	1.5835	0.583026	2.71601	0.00660736	0.0796468	RNA5SP168	rRNA_pseudogene
ENSG00000251455	4.66106	4.02498	0.676751	5.9475	2.72266e-09	2.08421e-07	ENSG00000251455	lncRNA
ENSG00000270751	6.50147	5.04858	0.763005	6.6167	3.67304e-11	4.05747e-09	FBXW7-AS1	lncRNA
ENSG00000264678	2.8547	2.93922	0.584805	5.02598	5.00865e-07	2.29413e-05	MIR3140	miRNA
ENSG00000280005	2.53359	2.83634	0.593752	4.77698	1.77951e-06	7.08469e-05	ENSG00000280005	lncRNA
ENSG00000200350	1.26565	2.01275	0.496644	4.0527	5.06301e-05	0.00130484	RNU6-1285P	snRNA
ENSG00000251073	15.9268	3.88049	0.616218	6.29726	3.02946e-10	2.80174e-08	NUDT19P5	processed_pseudogene
ENSG00000250604	7.7183	4.94686	0.691512	7.15369	8.44757e-13	1.32213e-10	ENSG00000250604	lncRNA
ENSG00000283379	0.785185	1.93374	0.593381	3.25885	0.00111863	0.0185676	MIR3688-2	miRNA
ENSG00000249617	1.09147	-2.84047	0.861479	-3.29721	0.000976516	0.0165789	ENSG00000249617	processed_pseudogene
ENSG00000200974	0.784583	1.61549	0.59661	2.70778	0.00677345	0.0812183	RNU4-87P	snRNA
ENSG00000214676	3.13337	1.92061	0.56237	3.4152	0.000637348	0.0116275	RPL9P16	processed_pseudogene
ENSG00000201176	0.994	1.72231	0.411051	4.19001	2.78941e-05	0.000784812	RNU6-853P	snRNA
ENSG00000249955	1.26624	2.33142	0.683052	3.41324	0.000641962	0.0116896	ENSG00000249955	lncRNA
ENSG00000249943	1.66009	2.88223	0.559775	5.14891	2.62011e-07	1.30358e-05	ENSG00000249943	processed_pseudogene
ENSG00000248755	4.42617	3.58725	0.62965	5.69721	1.21784e-08	8.07534e-07	ENSG00000248755	processed_pseudogene
ENSG00000288728	0.811218	1.57977	0.506908	3.11649	0.00183016	0.0278802	ENSG00000288728	lncRNA
ENSG00000286226	3.40349	2.78595	0.605999	4.59729	4.28022e-06	0.000152902	ENSG00000286226	lncRNA
ENSG00000251504	6.35348	4.38339	0.532471	8.23217	1.83856e-16	6.7052e-14	LINC01099	lncRNA
ENSG00000248266	2.23854	2.28437	0.632212	3.61331	0.000302317	0.0060824	ENSG00000248266	lncRNA
ENSG00000252343	1.65305	2.19579	0.626247	3.50627	0.000454426	0.00864953	RNU2-34P	snRNA
ENSG00000248694	3.44402	4.13505	0.676533	6.11212	9.8318e-10	8.39024e-08	ENSG00000248694	lncRNA
ENSG00000252157	0.853169	1.68558	0.597747	2.81989	0.00480395	0.0615753	RNU6-479P	snRNA
ENSG00000207231	1.73907	1.95228	0.500976	3.89695	9.74106e-05	0.00230459	Y_RNA	misc_RNA
ENSG00000207497	1.09805	1.80005	0.567291	3.17306	0.00150839	0.0237135	Y_RNA	misc_RNA
ENSG00000285745	2.19718	2.46284	0.54043	4.55719	5.18431e-06	0.000181535	ENSG00000285745	processed_pseudogene
ENSG00000251008	1.06718	2.20731	0.63422	3.48035	0.000500753	0.00942167	LTO1P1	processed_pseudogene
ENSG00000249539	1.10825	1.82043	0.520809	3.4954	0.00047335	0.00896998	MRPS36P2	processed_pseudogene
ENSG00000248370	1.45124	1.83011	0.63631	2.87612	0.00402592	0.053045	LINC02434	lncRNA
ENSG00000188242	2.21862	3.47067	0.61924	5.60472	2.08596e-08	1.32195e-06	PP7080	lncRNA
ENSG00000113430	1.95549	-2.59339	0.796885	-3.2544	0.00113631	0.0187885	IRX4	protein_coding
ENSG00000281560	1.18584	1.90825	0.713499	2.6745	0.00748408	0.0878686	LSINCT5	lncRNA
ENSG00000259603	10.7579	5.51835	0.626619	8.80655	1.2906e-18	9.78272e-16	ENSG00000259603	lncRNA
ENSG00000251568	1.41633	2.15178	0.601344	3.57828	0.00034586	0.00683202	ALG3P1	processed_pseudogene
ENSG00000250037	0.914596	1.99252	0.638543	3.12042	0.00180593	0.0275726	ENSG00000250037	unprocessed_pseudogene
ENSG00000250619	3.78832	3.71527	0.706145	5.26135	1.43001e-07	7.56241e-06	ENSG00000250619	lncRNA
ENSG00000279698	1.59897	2.1326	0.583877	3.65248	0.000259719	0.0053605	ENSG00000279698	TEC
ENSG00000248968	0.727989	1.29972	0.458399	2.83536	0.00457743	0.0592019	ENSG00000248968	lncRNA
ENSG00000271715	1.07257	1.25718	0.453341	2.77315	0.00555173	0.0692766	ENSG00000271715	lncRNA
ENSG00000251196	11.985	5.40825	0.762212	7.09547	1.28916e-12	1.93164e-10	ENSG00000251196	unprocessed_pseudogene
ENSG00000251112	1.99841	2.59284	0.63528	4.08141	4.47629e-05	0.00117398	ENSG00000251112	processed_pseudogene
ENSG00000287581	5.53478	4.4442	0.672023	6.61316	3.76198e-11	4.14332e-09	ENSG00000287581	lncRNA
ENSG00000264792	1.21387	1.77	0.576267	3.0715	0.00212989	0.0316196	MIR4637	miRNA
ENSG00000201715	1.39123	-3.5706	0.968512	-3.68669	0.000227192	0.00478105	RN7SKP133	misc_RNA
ENSG00000248223	11.2249	3.34407	0.695105	4.81089	1.50262e-06	6.10812e-05	ENSG00000248223	lncRNA
ENSG00000279107	4.78832	3.24997	0.640245	5.07613	3.85197e-07	1.81155e-05	ENSG00000279107	TEC
ENSG00000254138	2.38377	3.18989	0.469077	6.80036	1.0436e-11	1.33147e-09	ENSG00000254138	lncRNA
ENSG00000248624	2.23904	1.79218	0.569842	3.14505	0.00166058	0.0256984	ENSG00000248624	lncRNA
ENSG00000249688	0.867141	2.0813	0.650063	3.20169	0.00136623	0.021847	ENSG00000249688	lncRNA
ENSG00000266243	0.772359	2.00486	0.748536	2.67837	0.00739807	0.0871138	MIR4279	miRNA
ENSG00000207956	1.96299	2.24169	0.551847	4.06215	4.86222e-05	0.0012615	MIR579	miRNA
ENSG00000278900	0.846214	2.14942	0.572545	3.75415	0.00017393	0.00380735	ENSG00000278900	TEC
ENSG00000279995	1.33022	2.64763	0.559921	4.72858	2.26094e-06	8.70553e-05	ENSG00000279995	TEC
ENSG00000207756	0.74619	1.97348	0.576025	3.42603	0.000612479	0.0112481	MIR580	miRNA
ENSG00000201223	1.36286	1.75798	0.591172	2.97373	0.00294205	0.0413277	RNU6-1305P	snRNA
ENSG00000245711	1.31351	2.53492	0.553037	4.58363	4.56983e-06	0.000161966	NADK2-AS1	lncRNA
ENSG00000242493	4.38507	1.79153	0.545502	3.28419	0.00102275	0.0172426	RN7SL37P	misc_RNA
ENSG00000249491	3.47911	3.86894	0.695407	5.56356	2.64326e-08	1.64018e-06	EGFLAM-AS1	lncRNA
ENSG00000212567	2.31744	2.21359	0.588485	3.76151	0.000168891	0.00371599	ENSG00000212567	snoRNA
ENSG00000263556	0.86217	-3.82237	1.07586	-3.55284	0.000381097	0.00744062	RN7SL383P	misc_RNA
ENSG00000251237	2.09228	1.90443	0.563749	3.37815	0.000729747	0.0130122	B3GNTL1P1	processed_pseudogene
ENSG00000222960	2.51757	2.13869	0.594441	3.59781	0.000320905	0.00641445	RNU6-272P	snRNA
ENSG00000207627	2.98673	2.58166	0.571673	4.51597	6.30286e-06	0.000214864	MIR581	miRNA
ENSG00000265421	6.19388	1.81423	0.622554	2.91418	0.0035663	0.0480369	ENSG00000265421	miRNA
ENSG00000279638	4.20015	3.1782	0.607324	5.23312	1.66668e-07	8.68338e-06	ENSG00000279638	TEC
ENSG00000251307	4.26559	3.90224	0.677065	5.76346	8.24062e-09	5.66843e-07	CCNO-DT	lncRNA
ENSG00000265135	7.65176	2.2823	0.592805	3.85	0.000118117	0.00272607	MIR5687	miRNA
ENSG00000237705	0.727455	1.41586	0.481019	2.94347	0.00324558	0.0446663	ENSG00000237705	lncRNA
ENSG00000225230	1.38958	2.37203	0.602488	3.93707	8.24838e-05	0.00200041	ENSG00000225230	lncRNA
ENSG00000235635	2.01739	3.29857	0.65258	5.05466	4.31155e-07	2.00815e-05	ENSG00000235635	lncRNA
ENSG00000207293	1.15258	-3.97273	0.913959	-4.34672	1.38186e-05	0.000427019	Y_RNA	misc_RNA
ENSG00000213896	1.729	1.89291	0.595725	3.17749	0.00148558	0.0234025	ENSG00000213896	processed_pseudogene
ENSG00000250148	3.55009	1.35689	0.517384	2.6226	0.00872609	0.0997005	KRT8P31	processed_pseudogene
ENSG00000233847	3.08828	3.97102	0.667545	5.94869	2.70297e-09	2.07324e-07	ERCC8-AS1	lncRNA
ENSG00000279985	2.62455	2.7037	0.725923	3.72449	0.000195708	0.00419383	ENSG00000279985	TEC
ENSG00000242547	33.9279	-5.36348	1.46771	-3.65432	0.000257867	0.00533081	RN7SL169P	misc_RNA
ENSG00000145642	1.55741	1.83493	0.667396	2.74938	0.00597076	0.073537	SHISAL2B	protein_coding
ENSG00000207352	1.07667	1.97839	0.501015	3.94877	7.85545e-05	0.00191957	RNU6-540P	snRNA
ENSG00000251648	0.836395	1.76832	0.625054	2.82908	0.00466826	0.0602154	ENSG00000251648	processed_pseudogene
ENSG00000251391	3.00888	2.81138	0.613256	4.58435	4.55393e-06	0.000161658	ENSG00000251391	lncRNA
ENSG00000248803	6.97735	3.9313	0.649521	6.05261	1.42516e-09	1.17721e-07	ENSG00000248803	processed_pseudogene
ENSG00000249057	10.8249	2.95506	0.612316	4.82605	1.39271e-06	5.72757e-05	MAST4-IT1	lncRNA
ENSG00000276309	0.650253	-3.16217	1.12376	-2.81393	0.00489397	0.0625424	RN7SKP251	misc_RNA
ENSG00000266477	1.08462	-3.84611	1.46323	-2.62851	0.00857601	0.098373	RN7SL616P	misc_RNA
ENSG00000254701	8.25703	1.44644	0.44329	3.26296	0.00110254	0.018332	ENSG00000254701	unprocessed_pseudogene
ENSG00000253816	15.4774	1.76228	0.411939	4.27802	1.88562e-05	0.000554752	GUSBP14	unprocessed_pseudogene
ENSG00000264099	1.12862	2.25138	0.636971	3.5345	0.000408542	0.00790462	MIR4803	miRNA
ENSG00000263593	1.05422	2.34928	0.601342	3.90673	9.35528e-05	0.00222421	MIR4804	miRNA
ENSG00000250071	1.02337	-2.82867	0.85984	-3.28976	0.00100273	0.0169866	ENSG00000250071	processed_pseudogene
ENSG00000242198	2.28883	3.28019	0.708743	4.62818	3.6889e-06	0.00013428	ENSG00000242198	processed_pseudogene
ENSG00000248881	31.1528	7.13504	0.87412	8.16254	3.28054e-16	1.1529e-13	ENSG00000248881	lncRNA
ENSG00000251107	0.666315	-2.74405	0.890817	-3.08038	0.00206739	0.0308576	PDCD5P2	processed_pseudogene
ENSG00000250574	3.65651	2.84856	0.612533	4.65046	3.31199e-06	0.000122633	ENSG00000250574	processed_pseudogene
ENSG00000250615	9.81909	1.11848	0.340771	3.2822	0.00102999	0.0173119	ENSG00000250615	lncRNA
ENSG00000253558	16.6117	1.92468	0.489378	3.93292	8.39191e-05	0.00202632	ENSG00000253558	transcribed_processed_pseudogene
ENSG00000213755	1.1246	-2.40755	0.864924	-2.78354	0.00537685	0.0676402	ENSG00000213755	processed_pseudogene
ENSG00000243160	1.16978	-3.08067	1.02879	-2.99445	0.00274938	0.0391043	ENSG00000243160	processed_pseudogene
ENSG00000251675	0.840011	1.49171	0.49245	3.02915	0.0024524	0.035441	ENSG00000251675	lncRNA
ENSG00000184188	2.09889	-3.08117	0.76161	-4.0456	5.21885e-05	0.00134143	ENSG00000184188	processed_pseudogene
ENSG00000249772	12.2556	5.62048	0.715548	7.85479	4.00429e-15	1.1263e-12	ENSG00000249772	lncRNA
ENSG00000236447	2.85043	3.31274	0.618661	5.35469	8.57045e-08	4.81565e-06	ATG10-IT1	lncRNA
ENSG00000251495	1.82204	1.57989	0.494001	3.19816	0.00138307	0.022039	PPIAP11	processed_pseudogene
ENSG00000265684	3.94976	3.08329	0.617704	4.99153	5.99015e-07	2.67708e-05	RN7SL378P	misc_RNA
ENSG00000243385	1.86191	1.83461	0.597382	3.07109	0.0021328	0.0316506	ENSG00000243385	processed_pseudogene
ENSG00000145681	51.5751	-7.56444	1.83118	-4.1309	3.6134e-05	0.000981635	HAPLN1	protein_coding
ENSG00000241243	11.4599	-4.37218	0.800648	-5.46079	4.74008e-08	2.82345e-06	RN7SL629P	misc_RNA
ENSG00000250306	0.92198	1.60252	0.599742	2.67201	0.00753978	0.0884323	ENSG00000250306	processed_pseudogene
ENSG00000234292	1.93472	1.77532	0.413774	4.29056	1.78222e-05	0.000529978	ENSG00000234292	lncRNA
ENSG00000240388	1.79869	-2.32975	0.819632	-2.84243	0.0044771	0.0580401	ENSG00000240388	processed_pseudogene
ENSG00000251544	7.18905	-2.23777	0.800192	-2.79655	0.0051652	0.0654742	MTND5P12	processed_pseudogene
ENSG00000276514	3.2217	1.72873	0.57533	3.00477	0.00265784	0.0379841	ENSG00000276514	misc_RNA
ENSG00000251409	0.821448	2.06213	0.601217	3.42993	0.000603732	0.0111139	ENSG00000251409	lncRNA
ENSG00000250158	1.57757	1.97236	0.549495	3.5894	0.000331439	0.00659772	ENSG00000250158	lncRNA
ENSG00000251193	2.37053	2.21313	0.674145	3.28286	0.00102759	0.0172866	ENSG00000251193	processed_pseudogene
ENSG00000176183	3.76003	-2.47737	0.882658	-2.80671	0.005005	0.0638137	ENSG00000176183	processed_pseudogene
ENSG00000250162	0.975347	-2.92808	0.877246	-3.33781	0.000844407	0.014671	CSNK1A1P3	processed_pseudogene
ENSG00000241597	3.48607	2.41044	0.557147	4.3264	1.51569e-05	0.000461729	ENSG00000241597	processed_pseudogene
ENSG00000271687	9.86051	-2.48158	0.667518	-3.71762	0.00020111	0.00429056	MTND5P10	processed_pseudogene
ENSG00000270350	0.927036	-3.10528	0.996414	-3.11645	0.00183041	0.0278802	MTND4LP5	processed_pseudogene
ENSG00000271480	7.66568	-4.15073	1.57762	-2.631	0.00851346	0.0978049	MTND3P19	processed_pseudogene
ENSG00000270388	8.98212	-2.73467	0.718849	-3.80423	0.000142246	0.00318779	MTCO3P22	processed_pseudogene
ENSG00000270307	25.1722	-3.12023	0.73253	-4.25953	2.04861e-05	0.00059635	MTATP6P2	processed_pseudogene
ENSG00000207269	2.1674	-2.51252	0.903332	-2.78139	0.00541259	0.0679571	RN7SKP62	misc_RNA
ENSG00000251027	2.1588	2.03701	0.604426	3.37016	0.000751251	0.0133403	LINC01950	lncRNA
ENSG00000207404	0.936698	2.04119	0.601245	3.39494	0.000686445	0.0123829	Y_RNA	misc_RNA
ENSG00000288965	1.86906	2.47315	0.625759	3.95225	7.7421e-05	0.00189787	ENSG00000288965	lncRNA
ENSG00000248350	5.33565	1.91835	0.589335	3.25511	0.00113349	0.018774	ENSG00000248350	processed_pseudogene
ENSG00000248430	1.41351	1.98265	0.588495	3.36902	0.000754346	0.0133891	HMGB3P16	processed_pseudogene
ENSG00000212370	1.10048	2.10482	0.616249	3.41553	0.000636576	0.0116215	RNU6-482P	snRNA
ENSG00000243304	1.72933	1.84644	0.390532	4.72801	2.26731e-06	8.72138e-05	ENSG00000243304	processed_pseudogene
ENSG00000250197	2.19186	2.74431	0.552284	4.96902	6.72933e-07	2.99358e-05	HMGN1P15	processed_pseudogene
ENSG00000283498	10.0282	2.289	0.295557	7.7447	9.58103e-15	2.42081e-12	MIR1244-2	miRNA
ENSG00000206786	2.78481	2.20253	0.575435	3.8276	0.0001294	0.00294083	RNU6-701P	snRNA
ENSG00000264536	2.45421	2.92429	0.612468	4.7746	1.80068e-06	7.15424e-05	MIR5706	miRNA
ENSG00000243333	2.71898	-5.03136	1.26883	-3.96536	7.32848e-05	0.00181257	RN7SL174P	misc_RNA
ENSG00000250803	2.93034	2.30701	0.74917	3.07942	0.00207405	0.0309213	ENSG00000250803	protein_coding
ENSG00000287794	2.46837	1.97826	0.602567	3.28305	0.00102691	0.0172866	ENSG00000287794	unitary_pseudogene
ENSG00000250328	4.58309	3.98681	0.666744	5.97952	2.23797e-09	1.75845e-07	MGC32805	lncRNA
ENSG00000276047	6.70797	-2.65086	0.723276	-3.66507	0.000247269	0.0051395	RN7SL711P	misc_RNA
ENSG00000251456	6.71855	3.96042	0.624048	6.34634	2.20503e-10	2.08416e-08	ENSG00000251456	lncRNA
ENSG00000248752	2.23138	2.89344	0.569178	5.08354	3.70464e-07	1.75939e-05	ENSG00000248752	lncRNA
ENSG00000222107	1.22109	-4.18027	1.53344	-2.72608	0.00640919	0.0777857	RN7SKP117	misc_RNA
ENSG00000250956	0.717927	-3.03061	0.894906	-3.38652	0.000707863	0.0126923	ENSG00000250956	processed_pseudogene
ENSG00000199455	0.992909	-4.2541	1.30342	-3.26379	0.00109934	0.0183103	RNA5SP191	rRNA_pseudogene
ENSG00000275939	0.721358	1.7214	0.521309	3.30207	0.000959752	0.0163421	ENSG00000275939	misc_RNA
ENSG00000237714	11.2123	4.95193	0.75076	6.5959	4.22692e-11	4.60294e-09	P4HA2-AS1	lncRNA
ENSG00000224431	1.98421	2.6901	0.742677	3.62216	0.000292151	0.0059149	ENSG00000224431	processed_pseudogene
ENSG00000230612	1.2091	2.14697	0.668287	3.21264	0.00131521	0.0212556	ENSG00000230612	lncRNA
ENSG00000199677	1.15162	-4.72618	1.54522	-3.05858	0.00222391	0.0326889	Y_RNA	misc_RNA
ENSG00000266751	1.48645	1.81306	0.485705	3.73284	0.000189331	0.00408207	MIR3661	miRNA
ENSG00000279469	1.48176	2.58544	0.385813	6.70127	2.06613e-11	2.47514e-09	ENSG00000279469	TEC
ENSG00000280420	1.05437	1.90944	0.467322	4.08592	4.39019e-05	0.00115768	ENSG00000280420	TEC
ENSG00000249192	5.32484	-2.36433	0.826789	-2.85965	0.00424105	0.0555012	MTND3P25	processed_pseudogene
ENSG00000216009	1.23413	2.28543	0.571485	3.99912	6.35796e-05	0.00160121	MIR874	miRNA
ENSG00000226306	2.24954	2.40821	0.543015	4.43489	9.21193e-06	0.000298504	NPY6R	transcribed_unitary_pseudogene
ENSG00000289267	2.54496	-1.468	0.52535	-2.79432	0.00520086	0.0658454	ENSG00000289267	lncRNA
ENSG00000241458	1.16639	-1.05243	0.386666	-2.72182	0.00649239	0.0785057	RPL7P19	processed_pseudogene
ENSG00000242683	3.65287	2.2137	0.525846	4.20978	2.5562e-05	0.000728207	RPL12P21	processed_pseudogene
ENSG00000252213	2.91125	2.00748	0.596132	3.3675	0.00075852	0.0134509	SNORA74D	snoRNA
ENSG00000272742	3.55128	1.9369	0.586476	3.3026	0.000957928	0.0163207	ENSG00000272742	lncRNA
ENSG00000200378	0.647739	1.73936	0.604898	2.87545	0.00403449	0.0531217	RNU5B-4P	snRNA
ENSG00000250635	1.54208	1.26141	0.407714	3.09385	0.00197575	0.0297192	CXXC5-AS1	lncRNA
ENSG00000249526	3.41305	1.40766	0.490881	2.86762	0.00413574	0.05427	ENSG00000249526	lncRNA
ENSG00000250692	0.836733	1.39902	0.49027	2.85356	0.00432318	0.056366	ENSG00000250692	lncRNA
ENSG00000199990	3.12463	-2.60154	0.544624	-4.77676	1.78144e-06	7.08508e-05	VTRNA1-1	misc_RNA
ENSG00000202111	0.647603	-1.9652	0.729336	-2.69451	0.00704927	0.0838236	VTRNA1-2	misc_RNA
ENSG00000204969	2.48556	1.08463	0.363009	2.9879	0.00280905	0.0398212	PCDHA2	protein_coding
ENSG00000278946	0.786429	1.98501	0.593523	3.34445	0.000824453	0.0143631	ENSG00000278946	lncRNA
ENSG00000278901	1.11872	2.23278	0.511684	4.36358	1.27949e-05	0.000399536	ENSG00000278901	lncRNA
ENSG00000280029	2.79787	1.12256	0.381701	2.94094	0.00327216	0.0449361	ENSG00000280029	lncRNA
ENSG00000278936	6.79678	4.93711	0.734724	6.71967	1.82132e-11	2.20716e-09	ENSG00000278936	lncRNA
ENSG00000279375	1.2939	2.42699	0.632019	3.84006	0.000123005	0.00281536	ENSG00000279375	lncRNA
ENSG00000280026	0.845474	2.07628	0.709679	2.92566	0.00343723	0.0466889	ENSG00000280026	lncRNA
ENSG00000254099	15.3262	6.11157	0.781565	7.81965	5.29686e-15	1.45032e-12	ENSG00000254099	lncRNA
ENSG00000277968	0.67883	1.81834	0.6343	2.86669	0.0041479	0.054411	ENSG00000277968	misc_RNA
ENSG00000274721	0.765099	1.99511	0.664474	3.00254	0.00267734	0.0382203	ENSG00000274721	misc_RNA
ENSG00000225147	1.10727	1.87404	0.681109	2.75145	0.00593326	0.0732805	RPS12P10	processed_pseudogene
ENSG00000230789	5.77334	3.37498	0.633396	5.32839	9.90868e-08	5.49569e-06	ARHGAP26-IT1	lncRNA
ENSG00000279679	13.4994	3.03918	0.640753	4.74314	2.10434e-06	8.19229e-05	ENSG00000279679	TEC
ENSG00000201423	2.4887	-4.71344	1.41286	-3.33611	0.000849593	0.0147413	RN7SKP246	misc_RNA
ENSG00000241291	3.32712	-4.90821	1.3722	-3.57688	0.000347722	0.00685478	RN7SL791P	misc_RNA
ENSG00000249834	0.833912	1.74832	0.611968	2.85688	0.00427833	0.0558756	PGBD4P3	processed_pseudogene
ENSG00000285736	2.52654	3.30017	0.556167	5.93378	2.96045e-09	2.23915e-07	ENSG00000285736	lncRNA
ENSG00000253618	5.51385	4.812	0.713832	6.74109	1.57202e-11	1.94157e-09	GRPEL2-AS1	lncRNA
ENSG00000285420	0.99642	1.66002	0.516016	3.21699	0.00129545	0.0209977	PDGFRL2P	unitary_pseudogene
ENSG00000253921	1.60993	3.03204	0.65276	4.64496	3.40144e-06	0.00012559	ATOX1-AS1	lncRNA
ENSG00000242976	4.38879	-4.15104	1.1932	-3.4789	0.000503468	0.00945268	RN7SL177P	misc_RNA
ENSG00000253886	0.875762	-2.18629	0.74319	-2.94177	0.00326345	0.0448325	ENSG00000253886	processed_pseudogene
ENSG00000221552	1.30901	1.98619	0.569847	3.48548	0.000491256	0.00926389	MIR1303	miRNA
ENSG00000274472	1.29127	2.23732	0.567153	3.94483	7.98551e-05	0.0019452	Y_RNA	misc_RNA
ENSG00000241187	6.23073	2.80116	0.585435	4.78474	1.71207e-06	6.84439e-05	ENSG00000241187	processed_pseudogene
ENSG00000254135	6.36923	4.8282	0.589599	8.18896	2.63497e-16	9.43174e-14	ENSG00000254135	lncRNA
ENSG00000224012	1.06892	-4.07102	1.5195	-2.67918	0.0073803	0.0869841	ENSG00000224012	processed_pseudogene
ENSG00000199035	0.63559	1.51883	0.569816	2.66548	0.00768784	0.0898145	MIR103A1	miRNA
ENSG00000248222	2.23517	1.96603	0.750003	2.62137	0.00875781	0.0998996	SLIT3-AS1	lncRNA
ENSG00000212529	1.47885	2.77973	0.66323	4.19119	2.77491e-05	0.000781299	ENSG00000212529	snoRNA
ENSG00000265160	1.95396	1.70843	0.528766	3.23097	0.00123372	0.0201662	MIR5003	miRNA
ENSG00000253172	1.86397	2.98757	0.653096	4.57447	4.77416e-06	0.000168087	ENSG00000253172	lncRNA
ENSG00000253955	7.96779	4.78619	0.70757	6.76426	1.33996e-11	1.67638e-09	ENSG00000253955	lncRNA
ENSG00000253428	1.83023	3.02408	0.655628	4.61249	3.97871e-06	0.000143211	LINC01942	lncRNA
ENSG00000289085	24.3669	2.89661	0.607887	4.76505	1.88809e-06	7.46315e-05	ENSG00000289085	lncRNA
ENSG00000249031	2.87452	-2.88282	0.947517	-3.04251	0.00234617	0.0341765	SUMO2P6	processed_pseudogene
ENSG00000222111	4.35878	-5.03238	1.59502	-3.15506	0.00160468	0.0249632	RN7SKP148	misc_RNA
ENSG00000250909	2.60599	1.40233	0.452467	3.0993	0.00193976	0.0292805	ENSG00000250909	lncRNA
ENSG00000251414	2.34552	3.21079	0.607227	5.28762	1.23915e-07	6.68103e-06	ENSG00000251414	lncRNA
ENSG00000240729	11.1284	1.39274	0.460974	3.02131	0.00251687	0.0361969	ENSG00000240729	processed_pseudogene
ENSG00000239393	0.952291	-3.08906	0.960937	-3.21464	0.00130609	0.0211436	ENSG00000239393	processed_pseudogene
ENSG00000248996	4.21722	4.15735	0.698096	5.95526	2.59657e-09	2.00356e-07	PDLIM7-AS1	lncRNA
ENSG00000242341	9.24927	-4.90106	1.70015	-2.88271	0.00394266	0.0521792	RN7SL646P	misc_RNA
ENSG00000272431	1.66883	1.40064	0.416468	3.36313	0.000770653	0.0135912	ZNF454-DT	lncRNA
ENSG00000113262	4.61952	3.68783	0.729396	5.05601	4.28117e-07	1.9964e-05	GRM6	protein_coding
ENSG00000253979	0.828464	1.90014	0.656829	2.89289	0.00381713	0.0507786	ENSG00000253979	lncRNA
ENSG00000222448	2.97069	-2.54591	0.648371	-3.92663	8.61449e-05	0.00206973	RN7SKP150	misc_RNA
ENSG00000249876	2.03697	2.35028	0.537124	4.37567	1.2106e-05	0.000380174	ENSG00000249876	processed_pseudogene
ENSG00000229721	2.12831	2.37249	0.539942	4.39397	1.11298e-05	0.000352957	ENSG00000229721	processed_pseudogene
ENSG00000249287	1.44498	2.45429	0.658195	3.72882	0.000192377	0.00413392	ENSG00000249287	processed_pseudogene
ENSG00000219712	9.66934	2.56473	0.612738	4.18569	2.84296e-05	0.000798134	ENSG00000219712	processed_pseudogene
ENSG00000164379	1.27222	-3.28834	0.844265	-3.89491	9.8234e-05	0.00232144	FOXQ1	protein_coding
ENSG00000286512	1.51722	2.62998	0.607554	4.32879	1.49928e-05	0.000457453	ENSG00000286512	lncRNA
ENSG00000228170	71.2713	8.49978	0.621394	13.6786	1.36347e-42	2.63545e-38	ENSG00000228170	lncRNA
ENSG00000279926	8.07136	5.35701	0.750559	7.13736	9.51421e-13	1.45953e-10	ENSG00000279926	TEC
ENSG00000201185	2.65932	-5.3285	1.1945	-4.46088	8.16237e-06	0.000269003	RNA5SP202	rRNA_pseudogene
ENSG00000265083	0.876123	1.93171	0.631973	3.05664	0.00223832	0.0328633	MIR3691	miRNA
ENSG00000240936	2.13118	-4.79753	1.1079	-4.3303	1.48905e-05	0.00045505	RN7SL554P	misc_RNA
ENSG00000247925	4.97578	1.40346	0.332569	4.22005	2.44253e-05	0.000699951	ENSG00000247925	lncRNA
ENSG00000206702	3.20755	-3.64318	0.620131	-5.87485	4.23233e-09	3.09288e-07	RNU1-11P	snRNA
ENSG00000202351	1.71926	-4.20152	0.859446	-4.88864	1.01537e-06	4.31341e-05	RN7SKP204	misc_RNA
ENSG00000201367	3.66166	2.14442	0.572499	3.74572	0.000179879	0.00391319	RNU6-522P	snRNA
ENSG00000288812	1.51446	1.89601	0.590499	3.21085	0.00132341	0.0213524	ENSG00000288812	lncRNA
ENSG00000184612	2.65686	-1.51348	0.50762	-2.98152	0.00286825	0.0404971	RPL7P26	processed_pseudogene
ENSG00000227803	1.30612	1.22261	0.441626	2.76844	0.00563262	0.0701779	ENSG00000227803	lncRNA
ENSG00000240869	256.863	-3.97036	0.781576	-5.07994	3.7755e-07	1.78427e-05	RN7SL128P	misc_RNA
ENSG00000224707	4.57114	2.61639	0.600631	4.35606	1.32423e-05	0.000411842	E2F3-IT1	lncRNA
ENSG00000286633	1.09067	1.83887	0.685113	2.68404	0.00727387	0.0860181	ENSG00000286633	lncRNA
ENSG00000244618	1.56117	-3.10344	0.603184	-5.1451	2.67377e-07	1.32857e-05	RN7SL334P	misc_RNA
ENSG00000207286	1.35912	1.88862	0.571086	3.30707	0.000942768	0.0161263	Y_RNA	misc_RNA
ENSG00000272558	17.1897	6.01956	0.780318	7.71424	1.2171e-14	2.90436e-12	ENSG00000272558	lncRNA
ENSG00000278463	2.72395	1.65772	0.522237	3.17426	0.00150218	0.0236447	H2AC4	protein_coding
ENSG00000187475	1.53454	2.05554	0.583057	3.52546	0.000422754	0.00814514	H1-6	protein_coding
ENSG00000289447	2.23298	-2.35503	0.66497	-3.54155	0.000397781	0.00771958	ENSG00000289447	lncRNA
ENSG00000272312	0.637282	1.69524	0.60698	2.7929	0.00522374	0.0660364	ENSG00000272312	lncRNA
ENSG00000237154	1.52769	1.08386	0.376721	2.8771	0.00401354	0.0528999	MCFD2P1	processed_pseudogene
ENSG00000285849	4.10855	3.45921	0.54611	6.33427	2.38473e-10	2.2376e-08	ENSG00000285849	lncRNA
ENSG00000218347	1.41014	-3.83196	0.94267	-4.065	4.80322e-05	0.00124871	HNRNPA1P1	processed_pseudogene
ENSG00000219392	1.61679	2.48675	0.693278	3.58694	0.000334578	0.00663627	ZNF602P	transcribed_unprocessed_pseudogene
ENSG00000273712	1.0594	2.08845	0.501459	4.16476	3.11686e-05	0.000861268	ENSG00000273712	processed_pseudogene
ENSG00000229142	7.29447	4.86653	0.765823	6.35464	2.0892e-10	1.98438e-08	HCG4P8	unprocessed_pseudogene
ENSG00000235963	1.1478	1.41728	0.449239	3.15484	0.00160588	0.0249718	MCCD1P1	unprocessed_pseudogene
ENSG00000275856	0.758994	1.85586	0.604326	3.07096	0.00213375	0.0316526	ENSG00000275856	misc_RNA
ENSG00000204616	2.5319	2.99777	0.652097	4.59713	4.28352e-06	0.000152902	TRIM31	protein_coding
ENSG00000202241	3.0117	-3.56088	1.29046	-2.75939	0.00579086	0.0718431	RN7SKP186	misc_RNA
ENSG00000271821	6.22502	4.81307	0.702552	6.85084	7.34179e-12	9.71983e-10	ENSG00000271821	lncRNA
ENSG00000199332	2.39395	3.43859	0.671914	5.1176	3.09444e-07	1.50724e-05	Y_RNA	misc_RNA
ENSG00000230174	1.41378	2.13371	0.585989	3.64122	0.00027135	0.00555312	LINC01149	lncRNA
ENSG00000201207	0.780532	1.99691	0.6413	3.11385	0.00184664	0.0280949	Y_RNA	misc_RNA
ENSG00000252743	1.86829	3.25752	0.685185	4.75422	1.99217e-06	7.82657e-05	RNU6-850P	snRNA
ENSG00000201823	0.524351	-1.63721	0.375332	-4.36204	1.28858e-05	0.00040205	SNORD48	snoRNA
ENSG00000281756	1.75145	2.67408	0.613196	4.36089	1.29533e-05	0.00040383	C2-AS1	lncRNA
ENSG00000250535	0.546699	-1.95257	0.675714	-2.88963	0.00385691	0.051167	STK19B	unprocessed_pseudogene
ENSG00000252512	0.734599	-2.35481	0.544407	-4.32545	1.52218e-05	0.000462977	RNA5SP206	rRNA_pseudogene
ENSG00000285085	1.06753	1.27564	0.466935	2.73195	0.00629614	0.0767122	ENSG00000285085	protein_coding
ENSG00000223534	1.50301	1.83048	0.579928	3.1564	0.0015973	0.0248585	HLA-DQB1-AS1	lncRNA
ENSG00000235301	0.79615	1.77065	0.540229	3.27759	0.00104699	0.0175519	HLA-Z	unprocessed_pseudogene
ENSG00000202441	1.75417	3.1679	0.654564	4.83971	1.30027e-06	5.39335e-05	RNY4P10	misc_RNA
ENSG00000204188	5.38725	3.75582	0.674362	5.56944	2.55558e-08	1.59602e-06	GGNBP1	transcribed_unitary_pseudogene
ENSG00000266509	0.659692	1.46946	0.439656	3.34229	0.000830913	0.0144626	MIR3934	miRNA
ENSG00000206717	1.9632	-2.1497	0.553488	-3.88391	0.000102791	0.00241077	Y_RNA	misc_RNA
ENSG00000187762	20.7868	2.06782	0.500605	4.13063	3.61763e-05	0.000982096	HSPE1P11	processed_pseudogene
ENSG00000232909	1.02139	2.13787	0.635755	3.36272	0.000771782	0.0135987	ENSG00000232909	lncRNA
ENSG00000240733	1.31935	-2.96881	0.689688	-4.30456	1.67315e-05	0.000502179	RN7SL502P	misc_RNA
ENSG00000239964	2.20882	-4.77618	1.11718	-4.2752	1.90966e-05	0.000561395	RN7SL748P	misc_RNA
ENSG00000238554	1.18453	-4.66594	1.39381	-3.34762	0.000815091	0.0142192	RNU1-88P	snRNA
ENSG00000281450	1.50957	2.41397	0.759928	3.17658	0.00149023	0.0234661	PANDAR	lncRNA
ENSG00000239953	0.843553	-2.54761	0.716552	-3.55537	0.000377449	0.00738181	RN7SL273P	misc_RNA
ENSG00000243313	1.40838	-4.79393	1.58189	-3.03052	0.00244137	0.0353081	RN7SL285P	misc_RNA
ENSG00000200597	2.44882	1.95141	0.580861	3.35951	0.000780818	0.0137203	RNVU1-33	snRNA
ENSG00000217165	14.6739	6.04754	0.769967	7.85428	4.02062e-15	1.1263e-12	ANKRD18EP	processed_pseudogene
ENSG00000124701	1.49349	2.50901	0.597131	4.20177	2.64834e-05	0.000750035	APOBEC2	protein_coding
ENSG00000287678	5.85928	4.54392	0.711679	6.38479	1.7163e-10	1.65047e-08	ENSG00000287678	lncRNA
ENSG00000213461	0.815214	-2.48301	0.922536	-2.69151	0.00711304	0.084347	RPL32P15	processed_pseudogene
ENSG00000268745	1.63613	1.03971	0.363832	2.85767	0.00426766	0.0557851	ENSG00000268745	lncRNA
ENSG00000276770	1.00651	1.72367	0.578862	2.97769	0.00290428	0.0408714	MIR6780B	miRNA
ENSG00000203362	0.86126	1.84121	0.561746	3.27766	0.00104672	0.0175519	POLH-AS1	lncRNA
ENSG00000266619	0.804759	1.84721	0.590696	3.12718	0.00176493	0.0270856	MIR4642	miRNA
ENSG00000286417	4.17033	2.33698	0.442456	5.28183	1.279e-07	6.85379e-06	ENSG00000286417	lncRNA
ENSG00000216813	5.20107	3.24446	0.632275	5.13141	2.8758e-07	1.41441e-05	ENSG00000216813	processed_pseudogene
ENSG00000226733	0.952332	1.92063	0.642184	2.99079	0.00278261	0.0395042	ENSG00000226733	lncRNA
ENSG00000230204	7.3834	-1.55438	0.520729	-2.985	0.0028358	0.0401268	FTH1P5	processed_pseudogene
ENSG00000206908	2.07066	-5.40533	1.19816	-4.51136	6.44146e-06	0.000218625	RNU1-136P	snRNA
ENSG00000271338	1.1404	2.05797	0.69934	2.94273	0.00325331	0.0447249	ENSG00000271338	processed_pseudogene
ENSG00000253010	1.27337	1.37478	0.50147	2.7415	0.00611601	0.0749628	RN7SKP256	misc_RNA
ENSG00000271218	5.85998	4.28042	0.71054	6.02418	1.69974e-09	1.37754e-07	ENSG00000271218	lncRNA
ENSG00000212017	0.969785	2.20642	0.598453	3.68688	0.000227023	0.0047801	MIR548U	miRNA
ENSG00000266579	1.8911	2.23283	0.568285	3.92906	8.5278e-05	0.00205272	ENSG00000266579	lncRNA
ENSG00000286723	2.84411	1.89705	0.502747	3.77337	0.000161054	0.00355571	ENSG00000286723	lncRNA
ENSG00000271761	2.49605	3.50037	0.455091	7.69159	1.45321e-14	3.40474e-12	ENSG00000271761	lncRNA
ENSG00000218813	2.10034	1.70914	0.628273	2.72037	0.00652092	0.0787768	ENSG00000218813	processed_pseudogene
ENSG00000289611	4.07937	2.0744	0.603826	3.43543	0.000591611	0.0109375	ENSG00000289611	lncRNA
ENSG00000224349	1.42527	1.24045	0.417206	2.97323	0.00294681	0.0413645	FAM135A-AS1	lncRNA
ENSG00000262803	9.30358	2.78423	0.603689	4.61203	3.9875e-06	0.000143394	ENSG00000262803	processed_pseudogene
ENSG00000217767	3.62435	2.31349	0.565953	4.08778	4.3552e-05	0.00114924	NDUFAB1P1	processed_pseudogene
ENSG00000276127	1.26231	2.50239	0.471886	5.30296	1.13938e-07	6.20368e-06	ENSG00000276127	processed_pseudogene
ENSG00000207827	5.01451	4.12787	0.639548	6.45436	1.08676e-10	1.07174e-08	MIR30A	miRNA
ENSG00000271986	2.47167	-3.31428	0.567961	-5.8354	5.36622e-09	3.82039e-07	RN7SL827P	misc_RNA
ENSG00000200091	16.0634	-3.56826	1.00411	-3.55364	0.000379933	0.00742165	RN7SKP163	misc_RNA
ENSG00000217512	7.76981	2.77439	0.57435	4.83048	1.36203e-06	5.62536e-05	ENSG00000217512	processed_pseudogene
ENSG00000232031	7.9757	2.16724	0.583645	3.71328	0.000204594	0.00435768	ENSG00000232031	lncRNA
ENSG00000220091	1.16548	2.34501	0.548871	4.27243	1.93353e-05	0.00056755	LAP3P1	processed_pseudogene
ENSG00000228679	0.732548	1.35382	0.47501	2.8501	0.00437061	0.0567739	ENSG00000228679	lncRNA
ENSG00000228290	3.85448	3.89466	0.688492	5.6568	1.5422e-08	1.00199e-06	TBX18-AS1	lncRNA
ENSG00000217060	1.87918	-1.96608	0.649698	-3.02614	0.00247695	0.0357291	ENSG00000217060	unprocessed_pseudogene
ENSG00000243124	7.13764	-4.55399	1.55572	-2.92726	0.00341963	0.0465478	RN7SL643P	misc_RNA
ENSG00000164411	3.24469	3.21837	0.599963	5.36428	8.12715e-08	4.60673e-06	GJB7	protein_coding
ENSG00000279616	15.7331	2.73021	0.581057	4.69869	2.61837e-06	9.90422e-05	ENSG00000279616	TEC
ENSG00000206715	2.12607	2.54793	0.588807	4.32728	1.50964e-05	0.00046025	RNU6-444P	snRNA
ENSG00000240997	8.77571	-5.09466	1.49983	-3.39683	0.000681704	0.0123031	RN7SL183P	misc_RNA
ENSG00000222145	1.32126	2.04311	0.584984	3.4926	0.000478351	0.00904259	SNORA73	snoRNA
ENSG00000239316	9.34073	-3.55899	0.655818	-5.42679	5.73752e-08	3.37597e-06	RN7SL11P	misc_RNA
ENSG00000199630	1.55658	2.17976	0.553828	3.93581	8.2917e-05	0.0020084	Y_RNA	misc_RNA
ENSG00000226455	0.841021	2.01862	0.714197	2.82641	0.00470724	0.060617	ENSG00000226455	lncRNA
ENSG00000218730	1.35145	1.84018	0.600829	3.06274	0.00219323	0.0323363	ENSG00000218730	processed_pseudogene
ENSG00000262095	1.91464	-4.76498	1.17602	-4.05177	5.08321e-05	0.0013083	MTATP6P25	processed_pseudogene
ENSG00000263479	3.39547	-5.70222	1.45279	-3.92501	8.6727e-05	0.00207949	RN7SL509P	misc_RNA
ENSG00000220695	1.0115	-1.8295	0.634985	-2.88117	0.00396205	0.0523999	ENSG00000220695	processed_pseudogene
ENSG00000216817	15.1515	3.11242	0.579022	5.3753	7.64569e-08	4.36584e-06	R3HDM2P2	processed_pseudogene
ENSG00000227535	1.93079	2.82012	0.593346	4.7529	2.00518e-06	7.85967e-05	ENSG00000227535	lncRNA
ENSG00000231628	8.35422	5.05967	0.690245	7.33026	2.29707e-13	4.16903e-11	ENSG00000231628	lncRNA
ENSG00000200198	0.773242	-3.41887	1.17605	-2.90707	0.00364827	0.0489364	RN7SKP211	misc_RNA
ENSG00000244710	9.9258	-3.20317	0.608187	-5.26675	1.38857e-07	7.36342e-06	RN7SL47P	misc_RNA
ENSG00000282408	0.839081	1.90232	0.587564	3.23764	0.00120523	0.0197674	ENSG00000282408	lncRNA
ENSG00000229654	0.894055	-1.35585	0.442043	-3.06723	0.00216052	0.0319638	LINC02526	lncRNA
ENSG00000227072	2.07666	3.01924	0.560859	5.38324	7.31556e-08	4.19259e-06	ENSG00000227072	processed_pseudogene
ENSG00000199944	2.25793	3.05244	0.548536	5.5647	2.62609e-08	1.63214e-06	RNU6-653P	snRNA
ENSG00000233908	1.52555	1.98344	0.41181	4.8164	1.46173e-06	5.97963e-05	ENSG00000233908	processed_pseudogene
ENSG00000146360	1.77852	-4.55751	1.70716	-2.66964	0.00759316	0.0889504	GPR6	protein_coding
ENSG00000241162	19.5651	-4.88064	1.05379	-4.63151	3.63e-06	0.000132385	RN7SL617P	misc_RNA
ENSG00000219150	1.79605	2.73371	0.601689	4.54339	5.53566e-06	0.000192098	ENSG00000219150	processed_pseudogene
ENSG00000200522	1.01882	2.03484	0.622483	3.2689	0.00107966	0.0180291	RNU6-957P	snRNA
ENSG00000229276	10.1604	1.93138	0.586543	3.29281	0.000991906	0.016818	REV3L-IT1	lncRNA
ENSG00000271208	36.8072	3.72695	0.610971	6.10004	1.06042e-09	8.97015e-08	ENSG00000271208	lncRNA
ENSG00000218208	5.281	-1.84807	0.515926	-3.58205	0.000340909	0.00674455	RPS27AP11	processed_pseudogene
ENSG00000219758	1.11213	-2.69566	1.0267	-2.62555	0.00865089	0.0990599	ENSG00000219758	processed_pseudogene
ENSG00000186743	1.12147	-2.41691	0.739315	-3.26912	0.00107882	0.0180229	TPI1P3	processed_pseudogene
ENSG00000244158	2.18627	3.45425	0.585807	5.89657	3.71137e-09	2.73806e-07	CALHM6-AS1	lncRNA
ENSG00000234117	1.41498	2.04669	0.627168	3.26338	0.00110092	0.0183146	ENSG00000234117	lncRNA
ENSG00000217139	1.49601	-2.68601	0.970894	-2.76654	0.00566549	0.0704233	ENSG00000217139	processed_pseudogene
ENSG00000199932	5.71801	-5.80944	0.769823	-7.54645	4.47266e-14	9.05257e-12	RNU1-18P	snRNA
ENSG00000240606	45.3509	-4.54028	1.30304	-3.48437	0.000493306	0.00929348	RN7SL564P	misc_RNA
ENSG00000237321	1.96209	2.67381	0.593846	4.50253	6.71481e-06	0.000226907	ENSG00000237321	lncRNA
ENSG00000222445	5.04049	2.35013	0.585746	4.01219	6.01568e-05	0.00152295	RN7SKP56	misc_RNA
ENSG00000251920	27.4374	-2.52918	0.822499	-3.075	0.00210502	0.0313105	RNA5SP216	rRNA_pseudogene
ENSG00000214338	0.945889	1.90064	0.513692	3.69996	0.000215632	0.00456512	SOGA3	protein_coding
ENSG00000227945	2.53799	1.43711	0.37164	3.86693	0.000110213	0.00256201	PTPRK-AS1	lncRNA
ENSG00000234484	1.66951	2.8914	0.78913	3.66403	0.000248277	0.00515462	ENSG00000234484	lncRNA
ENSG00000220113	1.96657	-4.739	1.45181	-3.2642	0.00109772	0.0182913	MTCYBP4	processed_pseudogene
ENSG00000266875	6.29198	-3.33831	0.594954	-5.61104	2.01111e-08	1.28293e-06	RN7SL408P	misc_RNA
ENSG00000234084	3.74185	3.89719	0.673259	5.78854	7.10002e-09	4.95438e-07	ENSG00000234084	lncRNA
ENSG00000201012	0.911304	1.92652	0.647464	2.97548	0.00292529	0.0411222	Y_RNA	misc_RNA
ENSG00000218424	1.02821	1.96642	0.676309	2.90758	0.0036424	0.0488747	NDUFS5P1	processed_pseudogene
ENSG00000266555	0.81576	1.88441	0.577282	3.26428	0.00109741	0.0182913	MIR3145	miRNA
ENSG00000231329	3.92728	2.20184	0.401755	5.48056	4.23972e-08	2.55294e-06	ENSG00000231329	lncRNA
ENSG00000272446	0.842668	1.89359	0.53497	3.53962	0.00040071	0.00776843	ENSG00000272446	lncRNA
ENSG00000233138	10.675	5.24032	0.748596	7.0002	2.55604e-12	3.67329e-10	ENSG00000233138	lncRNA
ENSG00000270890	4.09921	4.20563	0.710215	5.92163	3.18764e-09	2.39277e-07	ENSG00000270890	processed_pseudogene
ENSG00000118491	1.13359	2.1963	0.631752	3.47652	0.000507973	0.00951856	ZC2HC1B	protein_coding
ENSG00000219409	13.0614	2.79981	0.612301	4.5726	4.81715e-06	0.000169446	ENSG00000219409	processed_pseudogene
ENSG00000217612	4.16001	2.22675	0.576463	3.86278	0.000112103	0.00260124	ENSG00000217612	processed_pseudogene
ENSG00000270828	1.16622	2.19756	0.565095	3.88884	0.000100724	0.00236852	ENSG00000270828	lncRNA
ENSG00000272397	2.99822	2.08629	0.610036	3.41994	0.000626348	0.0114538	ENSG00000272397	lncRNA
ENSG00000215223	19.7575	2.2497	0.550344	4.0878	4.35478e-05	0.00114924	CYP51A1P3	processed_pseudogene
ENSG00000227660	1.02395	2.33476	0.691688	3.37546	0.000736925	0.0131207	UST-AS1	lncRNA
ENSG00000241391	5.86536	-5.06469	1.27876	-3.96061	7.47574e-05	0.00183958	RN7SL234P	misc_RNA
ENSG00000281021	4.43293	1.27703	0.433677	2.94467	0.00323302	0.0445411	ENSG00000281021	lncRNA
ENSG00000233330	3.73851	3.72388	0.447085	8.32926	8.13486e-17	3.24203e-14	ENSG00000233330	lncRNA
ENSG00000285991	3.76004	1.08436	0.301588	3.59548	0.000323792	0.00646214	ENSG00000285991	protein_coding
ENSG00000273132	5.81634	4.80148	0.699807	6.86115	6.83099e-12	9.10595e-10	ENSG00000273132	lncRNA
ENSG00000226599	0.906146	2.10224	0.569447	3.69172	0.000222745	0.00470282	ENSG00000226599	lncRNA
ENSG00000223039	7.20032	-2.061	0.554644	-3.71589	0.00020249	0.00431762	RN7SKP268	misc_RNA
ENSG00000218792	7.16723	3.56142	0.586297	6.07443	1.24427e-09	1.0434e-07	HSPD1P16	processed_pseudogene
ENSG00000224893	6.39374	4.455	0.70921	6.28164	3.35013e-10	3.06168e-08	LINC02840	lncRNA
ENSG00000219146	2.90715	-2.48251	0.744698	-3.33358	0.000857369	0.0148562	RPS4XP8	processed_pseudogene
ENSG00000218596	19.7643	1.90345	0.570848	3.33443	0.000854751	0.0148241	ENSG00000218596	processed_pseudogene
ENSG00000252658	1.87111	2.17256	0.533149	4.07496	4.60221e-05	0.00120265	RNU6-786P	snRNA
ENSG00000243373	4.84899	-2.12315	0.530964	-3.99866	6.37022e-05	0.00160326	RN7SL173P	misc_RNA
ENSG00000265558	1.5398	1.46075	0.50077	2.91701	0.00353401	0.0476685	MIR3918	miRNA
ENSG00000233893	5.45107	4.62032	0.580465	7.9597	1.72458e-15	5.12838e-13	EZR-AS1	lncRNA
ENSG00000235086	0.847556	-2.05464	0.495251	-4.14868	3.34393e-05	0.00091516	FNDC1-IT1	lncRNA
ENSG00000228692	1.58602	2.86086	0.660506	4.33132	1.48221e-05	0.000453674	ENSG00000228692	lncRNA
ENSG00000235538	2.2543	2.90313	1.03036	2.81758	0.00483872	0.0619184	ENSG00000235538	lncRNA
ENSG00000266128	0.996077	-3.80463	1.37956	-2.75785	0.00581824	0.0720902	RN7SL366P	misc_RNA
ENSG00000233231	2.01702	1.99826	0.672659	2.97069	0.00297131	0.0416328	HNRNPA1P49	processed_pseudogene
ENSG00000235008	3.32834	2.93807	0.624275	4.70637	2.52162e-06	9.56631e-05	ENSG00000235008	processed_pseudogene
ENSG00000265828	1.66943	2.07676	0.583082	3.56169	0.000368476	0.00722707	MIR3939	miRNA
ENSG00000285212	3.06562	3.67037	0.63971	5.73755	9.60544e-09	6.49173e-07	ENSG00000285212	lncRNA
ENSG00000232640	2.06344	1.59571	0.580953	2.74671	0.0060197	0.0739458	ENSG00000232640	lncRNA
ENSG00000266245	2.73985	2.40762	0.588072	4.09408	4.2385e-05	0.00112846	MIR4644	miRNA
ENSG00000237286	0.978089	2.22709	0.696997	3.19526	0.00139703	0.0222249	CARD11-AS1	lncRNA
ENSG00000201794	2.65809	-4.0055	0.987043	-4.05808	4.94772e-05	0.00128104	RN7SKP130	misc_RNA
ENSG00000283991	0.985246	2.31506	0.682261	3.39322	0.000690763	0.0124492	ENSG00000283991	lncRNA
ENSG00000237738	4.01247	1.2939	0.441578	2.93017	0.00338777	0.0461467	RNF216-IT1	lncRNA
ENSG00000155026	21.8566	6.27844	0.688205	9.12292	7.31239e-20	8.07664e-17	RSPH10B	protein_coding
ENSG00000202273	1.88611	1.98715	0.586754	3.38668	0.000707432	0.0126909	Y_RNA	misc_RNA
ENSG00000232581	48.7583	7.61166	0.746891	10.1911	2.17219e-24	6.45943e-21	ENSG00000232581	lncRNA
ENSG00000283117	2.13853	2.58066	0.585565	4.40714	1.04747e-05	0.000335207	MGC4859	lncRNA
ENSG00000225606	5.43248	4.60489	0.663712	6.93808	3.97459e-12	5.56702e-10	ENSG00000225606	lncRNA
ENSG00000233167	1.21046	-3.18875	1.15672	-2.75672	0.0058385	0.0722949	EEF1A1P26	processed_pseudogene
ENSG00000287799	8.86366	4.96828	0.743343	6.6837	2.32987e-11	2.72934e-09	ENSG00000287799	lncRNA
ENSG00000235837	17.9904	6.3431	0.671529	9.44576	3.52841e-21	5.2462e-18	ENSG00000235837	lncRNA
ENSG00000229533	1.4754	2.25283	0.613021	3.67497	0.000237878	0.00497343	ENSG00000229533	lncRNA
ENSG00000286703	1.38034	2.16356	0.774517	2.79343	0.0052152	0.0659716	ENSG00000286703	lncRNA
ENSG00000285926	36.6032	7.19769	0.8285	8.68761	3.70138e-18	2.20135e-15	ENSG00000285926	lncRNA
ENSG00000232383	1.96736	-1.93668	0.679028	-2.85214	0.0043426	0.0565621	ENSG00000232383	processed_pseudogene
ENSG00000206623	2.34678	1.55524	0.569949	2.72874	0.00635762	0.077287	RNU6-979P	snRNA
ENSG00000212024	3.0769	3.61212	0.643556	5.61276	1.99129e-08	1.27605e-06	MIR550A3	miRNA
ENSG00000207771	1.051	1.92482	0.58575	3.28609	0.0010159	0.0171796	MIR550A1	miRNA
ENSG00000264520	1.51127	2.23456	0.405164	5.5152	3.48382e-08	2.12425e-06	ENSG00000264520	lncRNA
ENSG00000263683	1.59446	1.50708	0.477955	3.15318	0.00161502	0.0250838	ENSG00000263683	lncRNA
ENSG00000207573	1.07681	2.05975	0.653121	3.1537	0.00161216	0.0250495	MIR550A2	miRNA
ENSG00000229054	0.70347	1.19046	0.440304	2.70372	0.00685681	0.0820906	RPS29P14	processed_pseudogene
ENSG00000241420	16.292	-3.22954	0.651533	-4.95683	7.16524e-07	3.16564e-05	RN7SL505P	misc_RNA
ENSG00000238090	3.1283	1.81417	0.573033	3.1659	0.00154603	0.0242068	ENSG00000238090	processed_pseudogene
ENSG00000230539	5.87405	2.49189	0.508265	4.90274	9.45097e-07	4.06053e-05	AOAH-IT1	lncRNA
ENSG00000221325	2.52173	2.83987	0.568708	4.99355	5.92791e-07	2.65233e-05	MIR1200	miRNA
ENSG00000224101	6.18514	4.28634	0.728732	5.88191	4.05568e-09	2.97504e-07	ELMO1-AS1	lncRNA
ENSG00000283444	0.927652	2.01465	0.618685	3.25635	0.00112856	0.0187083	GPR141BP	unitary_pseudogene
ENSG00000241756	1.30536	-3.77642	0.837819	-4.50744	6.56135e-06	0.000222304	RN7SL83P	misc_RNA
ENSG00000236015	3.82301	3.55526	0.633876	5.60876	2.03783e-08	1.2957e-06	ENSG00000236015	processed_pseudogene
ENSG00000273444	1.37911	2.21083	0.514998	4.29289	1.76361e-05	0.000525252	ENSG00000273444	unprocessed_pseudogene
ENSG00000248711	3.44676	3.06692	0.600458	5.10763	3.26222e-07	1.57639e-05	THUMPD3P1	unprocessed_pseudogene
ENSG00000227658	1.24376	1.71471	0.652239	2.62895	0.00856487	0.0982787	ENSG00000227658	lncRNA
ENSG00000229497	1.7385	2.44536	0.527353	4.63703	3.53444e-06	0.00012957	ENSG00000229497	processed_pseudogene
ENSG00000237471	1.02571	1.14506	0.430778	2.65813	0.00785767	0.091467	ENSG00000237471	lncRNA
ENSG00000225507	15.2998	6.19458	0.806723	7.67869	1.60719e-14	3.7204e-12	ENSG00000225507	processed_pseudogene
ENSG00000285165	1.88498	3.0413	0.641819	4.73856	2.15246e-06	8.32932e-05	ENSG00000285165	lncRNA
ENSG00000228204	3.72714	3.51035	0.696366	5.04095	4.63219e-07	2.14684e-05	ENSG00000228204	lncRNA
ENSG00000237268	5.54063	2.48809	0.619368	4.01715	5.89067e-05	0.00149817	ENSG00000237268	transcribed_unprocessed_pseudogene
ENSG00000283547	1.69884	-4.28556	1.58473	-2.70428	0.00684535	0.0819787	MTATP6P8	unprocessed_pseudogene
ENSG00000223558	2.69558	1.5004	0.403216	3.72107	0.000198377	0.0042429	TRIM60P17	processed_pseudogene
ENSG00000224458	0.945008	1.60021	0.47275	3.3849	0.000712055	0.012732	GUSBP6	transcribed_unprocessed_pseudogene
ENSG00000235646	3.54517	-5.35279	1.47389	-3.63175	0.000281504	0.00573663	MTND1P2	unprocessed_pseudogene
ENSG00000271550	0.996562	1.90149	0.658663	2.88689	0.00389072	0.0515977	BNIP3P11	processed_pseudogene
ENSG00000287580	1.20923	2.54038	0.629606	4.03487	5.46337e-05	0.00139962	ENSG00000287580	lncRNA
ENSG00000207062	0.767278	1.52524	0.471885	3.23222	0.00122833	0.0200867	SNORA15B-1	snoRNA
ENSG00000273024	2.13107	1.19471	0.361097	3.30857	0.000937752	0.016069	INTS4P2	transcribed_unprocessed_pseudogene
ENSG00000275833	0.824792	1.16616	0.432621	2.69558	0.00702667	0.0836321	ENSG00000275833	unprocessed_pseudogene
ENSG00000252126	1.52458	2.66469	0.555002	4.80123	1.57694e-06	6.37006e-05	RNU6-313P	snRNA
ENSG00000236928	3.282	1.34004	0.486772	2.75291	0.00590684	0.0730476	ENSG00000236928	processed_pseudogene
ENSG00000279785	0.84367	1.60879	0.52997	3.03563	0.00240033	0.0348449	ENSG00000279785	TEC
ENSG00000275878	6.26653	-3.57191	0.785296	-4.54849	5.40328e-06	0.00018818	RN7SL43P	misc_RNA
ENSG00000199940	4.62898	-5.23905	1.69757	-3.08621	0.00202725	0.0303522	RN7SKP75	misc_RNA
ENSG00000266569	0.944348	1.8434	0.621225	2.96737	0.00300359	0.0419758	RN7SL377P	misc_RNA
ENSG00000205584	2.2029	3.39333	0.705328	4.811	1.50179e-06	6.10812e-05	ENSG00000205584	unprocessed_pseudogene
ENSG00000165215	3.70245	-3.14279	1.19872	-2.62179	0.00874687	0.0998336	CLDN3	protein_coding
ENSG00000184616	3.25924	4.03224	0.655994	6.14676	7.90802e-10	6.88532e-08	SPDYE12P	protein_coding
ENSG00000146722	2.53049	3.51134	0.69322	5.06526	4.07846e-07	1.91341e-05	ENSG00000146722	transcribed_unprocessed_pseudogene
ENSG00000170092	4.0113	4.33053	0.70898	6.10811	1.00816e-09	8.56555e-08	SPDYE5	protein_coding
ENSG00000200874	0.798699	1.81248	0.529874	3.42059	0.000624854	0.0114319	Y_RNA	misc_RNA
ENSG00000279996	9.47956	2.40166	0.564757	4.25255	2.1135e-05	0.00061209	ENSG00000279996	TEC
ENSG00000242435	2.768	1.98009	0.465706	4.25179	2.12069e-05	0.000613634	UPK3BP1	transcribed_unprocessed_pseudogene
ENSG00000186645	0.829203	1.88463	0.693402	2.71795	0.00656878	0.0792559	SPDYE17	protein_coding
ENSG00000225726	1.78321	1.20214	0.437707	2.74644	0.00602451	0.0739585	ENSG00000225726	processed_pseudogene
ENSG00000212482	1.65401	1.73705	0.604527	2.8734	0.00406075	0.0534493	RNU6-530P	snRNA
ENSG00000240347	1.70532	-4.57996	1.01041	-4.53278	5.82131e-06	0.000200392	RN7SL35P	misc_RNA
ENSG00000229436	28.5907	6.8412	0.670283	10.2064	1.8557e-24	5.97814e-21	ENSG00000229436	processed_pseudogene
ENSG00000273623	10.3526	5.37007	0.79059	6.79248	1.10224e-11	1.39706e-09	ENSG00000273623	misc_RNA
ENSG00000276185	22.0811	6.46804	0.831373	7.77995	7.25514e-15	1.90795e-12	ENSG00000276185	misc_RNA
ENSG00000254003	6.39089	1.51999	0.347104	4.37906	1.19193e-05	0.00037492	SRI-AS1	lncRNA
ENSG00000228113	28.043	1.07802	0.310576	3.47104	0.000518447	0.00970093	ENSG00000228113	lncRNA
ENSG00000234459	1.33792	2.65544	0.596168	4.45418	8.42128e-06	0.000274781	ENSG00000234459	lncRNA
ENSG00000283267	1.79009	2.1974	0.61231	3.5887	0.00033233	0.00660187	FAM237B	protein_coding
ENSG00000223665	4.06318	3.03281	0.597378	5.07687	3.83704e-07	1.80673e-05	ENSG00000223665	lncRNA
ENSG00000230927	4.54184	4.34187	0.648896	6.69117	2.21396e-11	2.62538e-09	TMBIM7P	transcribed_unitary_pseudogene
ENSG00000287932	20.3655	2.70312	0.640482	4.22044	2.43828e-05	0.00069925	ENSG00000287932	lncRNA
ENSG00000206763	1.36549	1.50826	0.518689	2.90783	0.00363942	0.0488516	RNU6-10P	snRNA
ENSG00000266794	6.0281	-3.42748	0.730996	-4.68878	2.74841e-06	0.000103455	RN7SL7P	misc_RNA
ENSG00000231153	2.00695	3.15785	0.592295	5.33155	9.73801e-08	5.41658e-06	ENSG00000231153	processed_pseudogene
ENSG00000273138	24.4946	6.95925	0.717307	9.70192	2.95873e-22	5.71894e-19	ENSG00000273138	lncRNA
ENSG00000208025	1.60695	2.76181	0.604513	4.56866	4.90851e-06	0.000172503	MIR591	miRNA
ENSG00000266668	2.04579	3.02205	0.593574	5.09128	3.55662e-07	1.69953e-05	MIR5692C2	miRNA
ENSG00000213413	2.82331	3.84619	0.622089	6.18271	6.30106e-10	5.56133e-08	PVRIG	protein_coding
ENSG00000242101	3.0086	-5.2258	1.04418	-5.00467	5.59567e-07	2.53299e-05	RN7SL416P	misc_RNA
ENSG00000239825	3.516	-6.12363	1.44287	-4.24407	2.19503e-05	0.000633722	RN7SL549P	misc_RNA
ENSG00000272219	8.96979	1.50235	0.553278	2.71537	0.00662024	0.0797772	ENSG00000272219	lncRNA
ENSG00000260097	2.81344	3.72183	0.646419	5.75761	8.53148e-09	5.84468e-07	SPDYE6	protein_coding
ENSG00000205238	1.61622	2.81804	0.637921	4.41754	9.98302e-06	0.000321871	SPDYE2	protein_coding
ENSG00000222386	5.55111	-4.95269	1.01794	-4.86539	1.14234e-06	4.77926e-05	RN7SKP86	misc_RNA
ENSG00000243352	46.771	-4.91228	1.07846	-4.5549	5.241e-06	0.000183354	RN7SL8P	misc_RNA
ENSG00000243193	1.20329	1.88631	0.618288	3.05086	0.00228184	0.033426	PRKAR2B-AS1	lncRNA
ENSG00000287011	6.5036	3.86369	0.701155	5.51046	3.57902e-08	2.17886e-06	ENSG00000287011	lncRNA
ENSG00000222346	1.99211	2.86137	0.576096	4.96683	6.80559e-07	3.02403e-05	RNA5SP237	rRNA_pseudogene
ENSG00000234358	15.6703	2.35694	0.608108	3.87586	0.000106247	0.00247875	ENSG00000234358	processed_pseudogene
ENSG00000226851	0.869661	1.74078	0.504474	3.45069	0.000559155	0.0104072	ENSG00000226851	lncRNA
ENSG00000225358	1.98434	2.21493	0.607791	3.64424	0.000268186	0.00550293	MIPEPP1	processed_pseudogene
ENSG00000282859	2.25922	1.34145	0.506373	2.64914	0.00806976	0.0935695	ENSG00000282859	lncRNA
ENSG00000275359	2.28967	3.36655	0.671163	5.01599	5.27612e-07	2.40241e-05	ENSG00000275359	misc_RNA
ENSG00000226367	9.40411	5.31714	0.701879	7.57559	3.5751e-14	7.43045e-12	ST7-AS2	lncRNA
ENSG00000287554	5.78306	3.68521	0.634704	5.80619	6.39112e-09	4.50033e-07	ENSG00000287554	lncRNA
ENSG00000224138	9.65191	5.61695	0.798408	7.03519	1.98991e-12	2.90286e-10	ENSG00000224138	lncRNA
ENSG00000240758	4.42746	2.64277	0.406824	6.49611	8.24216e-11	8.27599e-09	ENSG00000240758	lncRNA
ENSG00000281896	1.14694	2.36101	0.633077	3.72943	0.000191914	0.00412856	ENSG00000281896	transcribed_unprocessed_pseudogene
ENSG00000223189	1.05361	2.23361	0.595455	3.7511	0.00017606	0.00384092	RNU6-177P	snRNA
ENSG00000229413	24.5527	6.62136	0.850745	7.78301	7.08196e-15	1.8881e-12	ENSG00000229413	processed_pseudogene
ENSG00000128617	14.1465	6.1671	0.774207	7.9657	1.6429e-15	4.92335e-13	OPN1SW	protein_coding
ENSG00000242902	2.90321	3.69312	0.665358	5.55057	2.84732e-08	1.75273e-06	FLNC-AS1	lncRNA
ENSG00000242241	1.09772	-4.18956	1.49814	-2.79651	0.00516571	0.0654742	RN7SL306P	misc_RNA
ENSG00000243230	4.46383	4.50376	0.736328	6.11652	9.56434e-10	8.19819e-08	ENSG00000243230	lncRNA
ENSG00000229196	3.40645	1.81768	0.348071	5.22216	1.76847e-07	9.13979e-06	ENSG00000229196	lncRNA
ENSG00000240571	10.6788	4.97247	0.690235	7.20403	5.84571e-13	9.78284e-11	ENSG00000240571	lncRNA
ENSG00000277269	1.3289	2.78541	0.523863	5.31706	1.05455e-07	5.81551e-06	ENSG00000277269	misc_RNA
ENSG00000278055	1.49221	2.64471	0.55865	4.7341	2.2003e-06	8.48895e-05	ENSG00000278055	misc_RNA
ENSG00000274500	0.898964	1.94436	0.588298	3.30505	0.000949584	0.0162214	ENSG00000274500	misc_RNA
ENSG00000199043	1.04605	1.74297	0.43466	4.00996	6.07279e-05	0.0015364	MIR335	miRNA
ENSG00000226045	2.36154	2.4652	0.602462	4.09188	4.27885e-05	0.00113685	ENSG00000226045	processed_pseudogene
ENSG00000287547	1.31547	1.82225	0.505348	3.60593	0.000311038	0.00622366	ENSG00000287547	lncRNA
ENSG00000271522	6.98799	2.80226	0.614334	4.56146	5.07986e-06	0.000178201	ENSG00000271522	lncRNA
ENSG00000231794	3.52609	1.45253	0.34908	4.16102	3.16824e-05	0.000873005	ENSG00000231794	lncRNA
ENSG00000271414	1.41342	2.22607	0.5077	4.38461	1.16191e-05	0.000366971	ENSG00000271414	processed_pseudogene
ENSG00000243099	0.751714	-2.58715	0.966299	-2.67738	0.00742008	0.0873255	ENSG00000243099	processed_pseudogene
ENSG00000214128	1.96443	2.77748	0.699853	3.96867	7.22763e-05	0.00179451	TMEM213	protein_coding
ENSG00000240173	1.20009	-3.04694	0.686611	-4.43765	9.09447e-06	0.000295192	RN7SL771P	misc_RNA
ENSG00000212153	3.36756	-3.39565	0.639282	-5.31166	1.08632e-07	5.95673e-06	RNU1-82P	snRNA
ENSG00000127362	20.1643	2.98726	0.630211	4.74009	2.1362e-06	8.28295e-05	TAS2R3	protein_coding
ENSG00000240677	2.17089	2.71068	0.612277	4.42722	9.54569e-06	0.000308801	MYL6P4	processed_pseudogene
ENSG00000240031	2.0747	2.84868	0.575307	4.95159	7.36083e-07	3.24094e-05	OR9A3P	transcribed_unprocessed_pseudogene
ENSG00000258083	1.51024	2.26859	0.693204	3.27262	0.00106555	0.0178397	OR9A4	protein_coding
ENSG00000270672	2.45393	-1.78294	0.586306	-3.04098	0.00235809	0.034309	MTRNR2L6	protein_coding
ENSG00000179468	1.50344	2.27349	0.626852	3.62684	0.000286907	0.00583137	OR9A2	protein_coding
ENSG00000221855	1.33389	2.55822	0.758488	3.37278	0.000744122	0.0132319	TAS2R41	protein_coding
ENSG00000271321	1.80972	1.57482	0.548364	2.87185	0.00408077	0.0536763	CTAGE6	protein_coding
ENSG00000221858	2.23545	2.67461	0.962208	2.77966	0.00544165	0.0681891	OR2A12	protein_coding
ENSG00000239981	1.65241	2.30063	0.815801	2.82008	0.0048011	0.0615591	OR2A15P	unprocessed_pseudogene
ENSG00000200673	2.43461	-4.05836	1.02092	-3.97518	7.03247e-05	0.00175056	RN7SKP174	misc_RNA
ENSG00000242266	1.74856	-4.70318	1.57094	-2.99386	0.00275476	0.039152	RN7SL456P	misc_RNA
ENSG00000239468	9.89775	-4.50544	0.690712	-6.52289	6.89641e-11	7.03433e-09	RN7SL569P	misc_RNA
ENSG00000286171	16.1116	-5.59736	0.674839	-8.29436	1.0917e-16	4.30641e-14	ENSG00000286171	lncRNA
ENSG00000252316	3.04832	-4.76184	0.920911	-5.17079	2.33101e-07	1.17181e-05	RNY4	misc_RNA
ENSG00000202354	39.2589	-3.06592	0.747169	-4.10338	4.0715e-05	0.00109151	RNY3	misc_RNA
ENSG00000271664	2.88257	3.65128	0.700429	5.21292	1.85887e-07	9.56858e-06	ENSG00000271664	unprocessed_pseudogene
ENSG00000215311	1.05688	-2.75649	0.87438	-3.15251	0.00161874	0.0251314	NPM1P12	processed_pseudogene
ENSG00000239377	0.98062	1.75625	0.650038	2.70176	0.00689734	0.0824727	ZNF775-AS1	lncRNA
ENSG00000270990	0.821301	1.774	0.563143	3.15018	0.00163169	0.0253223	ENSG00000270990	processed_pseudogene
ENSG00000243433	2.35181	3.58166	0.630665	5.67918	1.3534e-08	8.86773e-07	ENSG00000243433	lncRNA
ENSG00000276213	3.23587	-4.86121	1.15217	-4.21919	2.45181e-05	0.000702089	Metazoa_SRP	misc_RNA
ENSG00000244328	2.71123	-5.17243	1.45044	-3.56611	0.00036232	0.0071244	RN7SL845P	misc_RNA
ENSG00000207061	2.60335	-4.63617	0.898357	-5.16072	2.46001e-07	1.22867e-05	Y_RNA	misc_RNA
ENSG00000234450	4.49059	-2.43796	0.690228	-3.5321	0.000412271	0.00797278	ENSG00000234450	processed_pseudogene
ENSG00000229660	1.01125	2.07657	0.689086	3.01352	0.00258238	0.0370151	ENSG00000229660	lncRNA
ENSG00000233295	0.941262	2.14611	0.785288	2.7329	0.00627803	0.0765844	FAM90A20P	unprocessed_pseudogene
ENSG00000279949	0.9091	1.53373	0.469237	3.26855	0.00108099	0.0180397	ENSG00000279949	lncRNA
ENSG00000207701	1.06555	1.95473	0.545291	3.58474	0.000337415	0.00667884	MIR597	miRNA
ENSG00000207128	1.13414	1.86513	0.528445	3.52947	0.000416399	0.00804455	RNU6-729P	snRNA
ENSG00000253678	1.57947	2.9537	0.657518	4.49219	7.04942e-06	0.000236765	ENSG00000253678	lncRNA
ENSG00000254839	1.19764	2.3941	0.60051	3.98677	6.69778e-05	0.00167805	ENSG00000254839	lncRNA
ENSG00000254556	16.1953	3.5251	0.658463	5.35353	8.62548e-08	4.83953e-06	ENSG00000254556	lncRNA
ENSG00000254866	2.16586	3.28668	0.737882	4.45421	8.42034e-06	0.000274781	DEFB109D	processed_pseudogene
ENSG00000270154	4.6308	1.77487	0.527317	3.36585	0.000763088	0.0134947	ENSG00000270154	lncRNA
ENSG00000265520	3.69402	1.95149	0.541144	3.60623	0.000310673	0.00621958	MIR548V	miRNA
ENSG00000253384	2.075	2.76081	0.619229	4.45846	8.25519e-06	0.000271368	ENSG00000253384	processed_pseudogene
ENSG00000278886	2.01078	1.60731	0.528938	3.03875	0.00237561	0.0345249	ENSG00000278886	TEC
ENSG00000253178	1.51091	-4.31336	1.27238	-3.38999	0.000698948	0.0125791	ENSG00000253178	unprocessed_pseudogene
ENSG00000254064	3.76444	4.07413	0.683269	5.9627	2.48101e-09	1.92206e-07	PIWIL2-DT	lncRNA
ENSG00000240116	3.66683	-4.92288	1.58447	-3.10695	0.00189027	0.0286228	RN7SL303P	misc_RNA
ENSG00000253930	7.44972	5.07039	0.743074	6.82353	8.88291e-12	1.15621e-09	TNFRSF10A-AS1	lncRNA
ENSG00000207201	1.38407	-4.90508	1.63874	-2.99321	0.0027606	0.0392207	RNU1-148P	snRNA
ENSG00000253430	6.75629	2.09373	0.580284	3.6081	0.000308442	0.00619094	ENSG00000253430	lncRNA
ENSG00000289323	0.8883	1.78704	0.585684	3.05121	0.0022792	0.0334	ENSG00000289323	lncRNA
ENSG00000239198	5.55529	-2.11174	0.773015	-2.73183	0.00629843	0.0767122	RPL5P22	processed_pseudogene
ENSG00000254034	1.73213	1.91759	0.679935	2.82025	0.00479862	0.0615478	INTS9-AS1	lncRNA
ENSG00000273710	1.34611	-5.07807	1.73542	-2.92614	0.00343198	0.0466504	Metazoa_SRP	misc_RNA
ENSG00000259196	3.91165	2.4379	0.577623	4.22057	2.43684e-05	0.00069925	HMBOX1-IT1	lncRNA
ENSG00000243844	1.10264	-2.61485	0.970663	-2.69388	0.00706263	0.0839051	RPL17P33	processed_pseudogene
ENSG00000253708	0.862855	2.12754	0.66847	3.1827	0.00145907	0.0230788	ENSG00000253708	lncRNA
ENSG00000253961	6.13021	4.78836	0.721893	6.63306	3.28809e-11	3.69508e-09	ENSG00000253961	lncRNA
ENSG00000254061	6.1968	2.3805	0.579317	4.10915	3.97121e-05	0.00106833	ENSG00000254061	processed_pseudogene
ENSG00000263794	18.158	-5.04966	1.61865	-3.11968	0.00181048	0.0276311	RN7SL457P	misc_RNA
ENSG00000253569	2.77157	-5.41731	1.44938	-3.73768	0.000185724	0.00402676	VENTXP5	processed_pseudogene
ENSG00000240738	1.24397	-2.43645	0.849387	-2.86848	0.00412451	0.0541444	ENSG00000240738	processed_pseudogene
ENSG00000253504	3.1334	-4.01646	1.13963	-3.52434	0.000424534	0.00817313	MTCYBP19	unprocessed_pseudogene
ENSG00000241032	4.20446	-4.64802	0.81548	-5.69973	1.19996e-08	7.98417e-07	RN7SL709P	misc_RNA
ENSG00000169154	1.72675	2.84391	0.569275	4.99566	5.86355e-07	2.62657e-05	GOT1L1	protein_coding
ENSG00000240015	2.45591	2.03176	0.571301	3.55637	0.000376014	0.00735998	ENSG00000240015	lncRNA
ENSG00000253356	4.61075	1.3581	0.436774	3.10938	0.00187479	0.0284107	ENSG00000253356	lncRNA
ENSG00000254898	9.59683	4.13866	0.544797	7.59669	3.0379e-14	6.5977e-12	ENSG00000254898	lncRNA
ENSG00000255201	39.5189	6.96493	0.800347	8.70238	3.24993e-18	1.99422e-15	ENSG00000255201	lncRNA
ENSG00000253586	12.5037	2.36876	0.589789	4.01628	5.9123e-05	0.00150142	ENSG00000253586	lncRNA
ENSG00000253829	2.75207	3.81378	0.713005	5.34888	8.84995e-08	4.95111e-06	ENSG00000253829	lncRNA
ENSG00000253645	36.654	7.02599	0.880152	7.98271	1.4316e-15	4.35769e-13	ENSG00000253645	lncRNA
ENSG00000253838	1.13296	1.35168	0.495152	2.72982	0.00633691	0.0770838	ENSG00000253838	lncRNA
ENSG00000254287	2.8996	3.88401	0.745746	5.20822	1.90657e-07	9.77511e-06	ENSG00000254287	lncRNA
ENSG00000253943	3.73197	3.21709	0.594926	5.40756	6.38906e-08	3.70854e-06	KRT18P37	processed_pseudogene
ENSG00000253174	1.62033	2.79299	0.388932	7.18117	6.91172e-13	1.11796e-10	ENSG00000253174	lncRNA
ENSG00000241834	2.41579	-5.24492	1.42416	-3.68282	0.000230672	0.00484637	RN7SL149P	misc_RNA
ENSG00000238966	4.47774	3.33989	0.613807	5.44126	5.29041e-08	3.13155e-06	ENSG00000238966	snoRNA
ENSG00000200731	2.43722	3.18846	0.5904	5.4005	6.64543e-08	3.8286e-06	RNU1-124P	snRNA
ENSG00000254204	3.90119	4.30902	0.720782	5.97826	2.2554e-09	1.76496e-07	ENSG00000254204	lncRNA
ENSG00000253667	2.45833	1.94112	0.638276	3.04118	0.0023565	0.0342988	ENSG00000253667	processed_pseudogene
ENSG00000260955	1.42266	1.33488	0.424001	3.14829	0.00164226	0.0254659	ENSG00000260955	lncRNA
ENSG00000254325	7.41269	3.33003	0.613384	5.42895	5.66858e-08	3.34049e-06	ENSG00000254325	lncRNA
ENSG00000240905	0.671922	-3.1771	0.965998	-3.28893	0.0010057	0.0170295	RN7SL798P	misc_RNA
ENSG00000241997	3.13599	-5.78568	1.47624	-3.9192	8.88441e-05	0.00212139	RN7SL323P	misc_RNA
ENSG00000253523	1.69296	2.30245	0.634931	3.6263	0.000287516	0.00584066	ENSG00000253523	lncRNA
ENSG00000201763	1.62227	-5.27129	1.74368	-3.02309	0.00250205	0.0360374	RNA5SP267	rRNA_pseudogene
ENSG00000264408	0.695811	1.79969	0.440014	4.09008	4.31222e-05	0.00114202	MIR4470	miRNA
ENSG00000254330	12.4364	2.53016	0.581599	4.35035	1.35923e-05	0.000421036	ENSG00000254330	lncRNA
ENSG00000200714	1.77462	2.38761	0.649446	3.67637	0.000236574	0.00494884	Y_RNA	misc_RNA
ENSG00000253623	2.25952	2.1836	0.586867	3.72077	0.000198616	0.0042444	ENSG00000253623	processed_pseudogene
ENSG00000178125	1.14514	1.54111	0.489757	3.14669	0.00165128	0.0255947	PPP1R42	protein_coding
ENSG00000254051	5.45976	1.95789	0.572608	3.41926	0.000627928	0.0114773	ENSG00000254051	processed_pseudogene
ENSG00000239580	1.13835	-4.58558	1.46742	-3.12492	0.00177854	0.0272296	RN7SL675P	misc_RNA
ENSG00000243532	1.98585	-2.2526	0.602829	-3.73671	0.000186443	0.00403782	RN7SL19P	misc_RNA
ENSG00000254031	1.20958	2.2095	0.800767	2.75923	0.00579376	0.071856	ENSG00000254031	lncRNA
ENSG00000241942	5.58275	2.3255	0.596401	3.89922	9.65015e-05	0.00228817	RPS20P20	processed_pseudogene
ENSG00000250979	1.53722	2.04318	0.650444	3.14121	0.00168249	0.0259751	ENSG00000250979	unprocessed_pseudogene
ENSG00000254213	2.13515	1.07391	0.382583	2.807	0.00500045	0.0637978	PRXL2AP2	processed_pseudogene
ENSG00000254273	6.71263	1.62562	0.559786	2.904	0.00368429	0.0493333	ENSG00000254273	processed_pseudogene
ENSG00000240047	4.38152	2.078	0.590658	3.51812	0.000434617	0.00834232	RPS3AP32	processed_pseudogene
ENSG00000254238	1.20505	2.17223	0.607179	3.57758	0.000346786	0.00683982	ENSG00000254238	lncRNA
ENSG00000253416	0.838013	1.55496	0.582663	2.66872	0.00761415	0.0891693	ENSG00000253416	lncRNA
ENSG00000266712	0.990425	1.69205	0.50858	3.32701	0.000877845	0.015177	MIR3149	miRNA
ENSG00000254352	1.7605	1.67719	0.455963	3.67834	0.000234754	0.00491876	ENSG00000254352	processed_pseudogene
ENSG00000241746	2.07456	-2.00363	0.558922	-3.58481	0.000337328	0.00667884	ENSG00000241746	processed_pseudogene
ENSG00000213791	14.1693	2.88709	0.653977	4.41466	1.01169e-05	0.000325643	ENSG00000213791	processed_pseudogene
ENSG00000254162	5.70973	3.99938	0.636638	6.28204	3.34167e-10	3.06119e-08	ENSG00000254162	lncRNA
ENSG00000243424	15.9962	-4.9454	1.17596	-4.20543	2.60587e-05	0.000741263	RN7SL107P	misc_RNA
ENSG00000254331	1.4561	1.63591	0.517709	3.1599	0.00157822	0.0246011	CKS1BP7	processed_pseudogene
ENSG00000212429	2.39748	3.43386	0.628436	5.46414	4.65168e-08	2.78798e-06	RNU11-6P	snRNA
ENSG00000243951	9.91461	-1.60594	0.608756	-2.63807	0.00833792	0.0962746	RN7SL308P	misc_RNA
ENSG00000253677	0.869763	-2.26286	0.816437	-2.77163	0.00557757	0.0695541	UBE2HP1	processed_pseudogene
ENSG00000280193	1.97666	3.13241	0.603528	5.19017	2.10107e-07	1.06873e-05	ENSG00000280193	TEC
ENSG00000253334	5.24229	4.73843	0.716578	6.61258	3.77682e-11	4.14785e-09	ENSG00000253334	lncRNA
ENSG00000203413	4.12707	-5.30782	1.60114	-3.31503	0.000916328	0.0157648	ACTBP6	processed_pseudogene
ENSG00000253675	2.09453	3.21238	0.856037	3.75262	0.000174997	0.00381989	ENSG00000253675	lncRNA
ENSG00000253349	0.984978	1.79756	0.557324	3.22533	0.00125826	0.0204981	COX6B1P6	processed_pseudogene
ENSG00000253799	2.02367	1.9262	0.531237	3.62587	0.000287991	0.00584724	LINC01030	lncRNA
ENSG00000253358	1.27713	1.91538	0.539153	3.55257	0.000381494	0.00744087	ENSG00000253358	lncRNA
ENSG00000253576	2.75884	3.54342	0.63861	5.54864	2.87897e-08	1.7694e-06	ENSG00000253576	lncRNA
ENSG00000253722	11.7766	5.2221	0.507415	10.2916	7.69092e-25	2.97315e-21	ENSG00000253722	lncRNA
ENSG00000254307	40.7334	7.35141	0.806468	9.11556	7.8265e-20	8.40435e-17	ENSG00000254307	lncRNA
ENSG00000287322	1.11939	2.33833	0.712824	3.28037	0.00103671	0.0174098	ENSG00000287322	lncRNA
ENSG00000253872	1.11547	1.81153	0.684915	2.64489	0.00817172	0.0945815	ENSG00000253872	lncRNA
ENSG00000272249	0.734065	1.76759	0.610867	2.89357	0.00380887	0.0507211	ENSG00000272249	lncRNA
ENSG00000278914	0.979995	2.20726	0.595844	3.70442	0.000211877	0.00449299	ENSG00000278914	TEC
ENSG00000253468	1.8056	3.01457	0.589067	5.11752	3.09574e-07	1.50724e-05	ENSG00000253468	processed_pseudogene
ENSG00000223281	0.959053	-2.82344	0.820395	-3.44156	0.000578369	0.0107133	RN7SKP85	misc_RNA
ENSG00000253532	3.25807	3.11045	0.604706	5.14373	2.6933e-07	1.33655e-05	ENSG00000253532	lncRNA
ENSG00000206699	0.926321	1.56532	0.567674	2.75743	0.00582582	0.0721611	Y_RNA	misc_RNA
ENSG00000243254	2.16685	-4.93975	1.3161	-3.75334	0.000174494	0.00381366	RN7SL350P	misc_RNA
ENSG00000199667	1.00029	-3.49995	0.883287	-3.96242	7.41946e-05	0.0018294	Y_RNA	misc_RNA
ENSG00000253217	1.69331	1.19727	0.353224	3.38954	0.000700091	0.0125855	ENSG00000253217	lncRNA
ENSG00000242315	2.55508	-3.60625	0.719901	-5.00937	5.46091e-07	2.4807e-05	RN7SL685P	misc_RNA
ENSG00000239211	15.0601	-4.85842	1.7554	-2.7677	0.00564535	0.0702634	RN7SL563P	misc_RNA
ENSG00000253629	12.6185	5.66017	0.767105	7.37861	1.59955e-13	2.93058e-11	ENSG00000253629	lncRNA
ENSG00000271612	0.644558	1.34035	0.510994	2.62301	0.00871557	0.0996235	HSPE1P14	processed_pseudogene
ENSG00000253851	6.44961	1.73455	0.299376	5.79388	6.87805e-09	4.80817e-07	ENSG00000253851	lncRNA
ENSG00000239344	4.78773	-2.30261	0.847229	-2.71781	0.0065716	0.0792651	ENSG00000239344	processed_pseudogene
ENSG00000286766	2.1805	1.82603	0.475963	3.8365	0.000124798	0.00284459	ENSG00000286766	lncRNA
ENSG00000243287	0.919162	1.72332	0.602113	2.86212	0.0042082	0.0551459	RPS17P14	processed_pseudogene
ENSG00000254241	2.06833	-4.29386	1.57617	-2.72424	0.00644505	0.0780065	MTCO1P47	processed_pseudogene
ENSG00000255033	4.73969	3.70931	0.639684	5.79865	6.685e-09	4.69018e-07	SERPINA15P	processed_pseudogene
ENSG00000244033	1.89111	-4.99938	1.61896	-3.08802	0.00201492	0.0302191	RN7SL228P	misc_RNA
ENSG00000225885	1.61881	1.41157	0.42768	3.30052	0.000965051	0.0164131	ENSG00000225885	lncRNA
ENSG00000281641	2.39593	2.38531	0.692543	3.44428	0.000572582	0.0106162	SAMD12-AS1	lncRNA
ENSG00000253972	36.8796	6.94762	0.736657	9.43128	4.05128e-21	5.80053e-18	MAL2-AS1	lncRNA
ENSG00000253495	3.40569	2.56418	0.583111	4.39741	1.09549e-05	0.000348269	CYCSP23	processed_pseudogene
ENSG00000244642	53.2616	-3.50482	0.739809	-4.73747	2.16407e-06	8.36588e-05	RN7SL396P	misc_RNA
ENSG00000253607	13.1077	5.97243	0.676721	8.82555	1.08924e-18	8.4216e-16	ENSG00000253607	lncRNA
ENSG00000221461	1.01584	-4.17072	1.57114	-2.65458	0.00794079	0.0922124	U3	snoRNA
ENSG00000253167	18.6496	6.39545	0.821927	7.78105	7.19263e-15	1.90447e-12	WASHC5-AS1	lncRNA
ENSG00000242170	27.345	-3.49171	0.662162	-5.2732	1.34068e-07	7.1487e-06	RN7SL329P	misc_RNA
ENSG00000280997	3.35735	1.8231	0.537819	3.38981	0.000699416	0.0125817	CCAT2	lncRNA
ENSG00000254317	5.42228	4.78053	0.722496	6.61668	3.67354e-11	4.05747e-09	ENSG00000254317	lncRNA
ENSG00000200075	2.51133	2.39292	0.583076	4.10396	4.06131e-05	0.00108954	ENSG00000200075	snoRNA
ENSG00000287195	1.38424	2.32907	0.880517	2.64512	0.0081662	0.094546	ENSG00000287195	lncRNA
ENSG00000253043	1.66223	2.80605	0.576013	4.8715	1.10756e-06	4.6539e-05	RNU7-181P	snRNA
ENSG00000264653	4.07577	3.02149	0.609558	4.95686	7.16421e-07	3.16564e-05	MIR5194	miRNA
ENSG00000287095	2.06797	2.73263	0.68486	3.99006	6.60561e-05	0.00165818	ENSG00000287095	lncRNA
ENSG00000270137	4.75375	2.32274	0.521914	4.45043	8.56989e-06	0.000279338	ENSG00000270137	lncRNA
ENSG00000287736	2.84154	2.81108	0.520153	5.40432	6.50536e-08	3.7591e-06	PTCSC1	lncRNA
ENSG00000248492	4.39353	4.48051	0.721966	6.20598	5.43586e-10	4.83079e-08	ZFAT-AS1	lncRNA
ENSG00000199652	1.62087	-5.41415	1.97582	-2.7402	0.00614011	0.075139	RNU1-35P	snRNA
ENSG00000254324	1.38369	1.9406	0.569748	3.40606	0.000659075	0.0119618	MIR151A	miRNA
ENSG00000254019	0.715254	1.77771	0.625096	2.8439	0.00445647	0.0578114	ENSG00000254019	lncRNA
ENSG00000226807	5.42438	3.208	0.727489	4.40969	1.03517e-05	0.000331545	MROH5	polymorphic_pseudogene
ENSG00000253602	12.2344	-4.16951	1.1475	-3.63357	0.000279528	0.00570237	RN7SL260P	misc_RNA
ENSG00000253806	22.134	6.81286	0.847049	8.04305	8.76295e-16	2.77671e-13	ENSG00000253806	lncRNA
ENSG00000227473	2.3768	2.98062	0.663283	4.49373	6.99854e-06	0.000235261	TSSK5P	unitary_pseudogene
ENSG00000254578	46.5332	7.19457	0.74336	9.67844	3.72343e-22	6.8543e-19	ENSG00000254578	lncRNA
ENSG00000244307	13.4016	-4.35862	1.21408	-3.59005	0.000330614	0.00658808	RN7SL395P	misc_RNA
ENSG00000202172	2.21016	2.24814	0.571434	3.93421	8.34713e-05	0.00201929	RNU6-1327P	snRNA
ENSG00000233575	11.4892	2.29559	0.523602	4.38423	1.16399e-05	0.000367311	ENSG00000233575	processed_pseudogene
ENSG00000236199	0.811078	1.5197	0.509982	2.97991	0.0028833	0.0406353	ENSG00000236199	lncRNA
ENSG00000230001	4.67881	1.93165	0.590753	3.2698	0.00107622	0.0180029	ENSG00000230001	lncRNA
ENSG00000234534	12.1768	1.67165	0.548925	3.04531	0.00232438	0.0339206	CSNK1G2P1	processed_pseudogene
ENSG00000236567	17.9001	1.72781	0.454717	3.79974	0.000144846	0.00323803	TCF3P1	processed_pseudogene
ENSG00000214190	5.86337	3.14986	0.631767	4.9858	6.17061e-07	2.75137e-05	RNF152P1	processed_pseudogene
ENSG00000263575	0.728292	1.60146	0.557852	2.87076	0.00409484	0.0538246	MIR4665	miRNA
ENSG00000224972	6.96464	1.97008	0.566065	3.48031	0.000500842	0.00942167	ENSG00000224972	lncRNA
ENSG00000212695	1.99458	-1.67926	0.589705	-2.84763	0.00440456	0.0571764	ENSG00000212695	processed_pseudogene
ENSG00000243115	1.45479	-4.55376	1.53346	-2.96961	0.00298179	0.0417343	RN7SL849P	misc_RNA
ENSG00000222658	0.720588	1.48867	0.541644	2.74842	0.00598828	0.0736775	Y_RNA	misc_RNA
ENSG00000229029	1.57769	2.75492	0.682504	4.03649	5.42572e-05	0.00139215	CDCA4P1	processed_pseudogene
ENSG00000241152	1.24252	-4.70666	1.4075	-3.34398	0.000825845	0.0143809	RN7SL720P	misc_RNA
ENSG00000263790	1.53123	2.49979	0.575024	4.34728	1.37838e-05	0.000426282	MIR4473	miRNA
ENSG00000207609	2.07095	2.67833	0.560095	4.78193	1.73622e-06	6.93376e-05	MIR491	miRNA
ENSG00000226393	0.986875	2.03282	0.632837	3.21224	0.00131705	0.0212586	IFNA20P	unprocessed_pseudogene
ENSG00000184995	1.15685	-3.44633	0.947131	-3.6387	0.000274013	0.00560466	IFNE	protein_coding
ENSG00000229835	2.08162	-1.9582	0.670909	-2.91873	0.00351465	0.0474735	KHSRPP1	processed_pseudogene
ENSG00000244230	30.7691	-3.87031	0.737876	-5.2452	1.56113e-07	8.17751e-06	RN7SL151P	misc_RNA
ENSG00000284418	1.17945	1.69649	0.457083	3.71157	0.000205981	0.00438239	ENSG00000284418	lncRNA
ENSG00000232466	5.4141	2.3901	0.592482	4.03404	5.48256e-05	0.00140361	H3P31	processed_pseudogene
ENSG00000240306	0.613308	-3.34187	1.26933	-2.63278	0.00846893	0.0974769	RN7SL100P	misc_RNA
ENSG00000287355	18.8209	2.00429	0.576393	3.47731	0.00050648	0.00949999	ENSG00000287355	lncRNA
ENSG00000237437	2.63337	2.22679	0.619021	3.59728	0.000321568	0.00642437	ASS1P12	processed_pseudogene
ENSG00000200834	2.64692	1.84937	0.560609	3.29885	0.000970819	0.0164967	Y_RNA	misc_RNA
ENSG00000251748	2.35113	1.81829	0.564162	3.223	0.00126855	0.0206396	RNU4ATAC11P	snRNA
ENSG00000222259	1.1811	-3.19101	0.906437	-3.52039	0.000430912	0.00828765	RN7SKP114	misc_RNA
ENSG00000228352	1.0164	2.34509	0.666741	3.51725	0.000436044	0.0083614	ENSG00000228352	lncRNA
ENSG00000224802	3.98759	3.26118	0.59897	5.44464	5.19101e-08	3.07782e-06	TUBB4BP2	processed_pseudogene
ENSG00000229207	2.44896	-3.22446	0.770957	-4.18242	2.88422e-05	0.000806789	SERPINH1P1	processed_pseudogene
ENSG00000230729	1.42496	2.82487	0.732237	3.85787	0.000114379	0.00265088	ENSG00000230729	lncRNA
ENSG00000237159	13.6986	5.59233	0.778379	7.18458	6.74121e-13	1.10424e-10	CNTFR-AS1	lncRNA
ENSG00000174038	3.76601	3.10298	0.645526	4.80691	1.53285e-06	6.21791e-05	C9orf131	protein_coding
ENSG00000231393	1.13157	1.92924	0.6897	2.79722	0.00515439	0.0653949	ENSG00000231393	lncRNA
ENSG00000236083	2.4103	3.56367	0.666686	5.34534	9.02465e-08	5.04155e-06	OR13E1P	unitary_pseudogene
ENSG00000276730	1.41157	2.46738	0.6019	4.09932	4.14372e-05	0.0011078	ENSG00000276730	misc_RNA
ENSG00000215283	2.43704	2.82505	0.661478	4.27082	1.94758e-05	0.000569944	HMGB3P24	processed_pseudogene
ENSG00000206784	1.68189	1.73115	0.622752	2.77984	0.00543861	0.0681731	Y_RNA	misc_RNA
ENSG00000255872	1.32618	1.41808	0.534389	2.65364	0.00796292	0.0924416	ENSG00000255872	protein_coding
ENSG00000251745	1.25634	1.98558	0.546119	3.6358	0.000277114	0.00566209	RNU7-124P	snRNA
ENSG00000180071	1.38992	2.21065	0.792819	2.78834	0.00529792	0.066843	ANKRD18A	protein_coding
ENSG00000240240	2.58785	1.72874	0.441547	3.91519	9.03326e-05	0.00215295	ENSG00000240240	lncRNA
ENSG00000275377	3.11949	3.0214	0.640569	4.71675	2.39643e-06	9.17239e-05	MIR1299	miRNA
ENSG00000279561	5.15424	1.87625	0.357432	5.24923	1.52735e-07	8.04419e-06	ENSG00000279561	TEC
ENSG00000212952	1.06231	2.40384	0.6075	3.95694	7.59174e-05	0.00186574	ENSG00000212952	processed_pseudogene
ENSG00000275068	0.886375	2.13033	0.601014	3.54455	0.000393281	0.00764377	U6	snRNA
ENSG00000275026	1.26305	2.34935	0.565378	4.15536	3.24769e-05	0.000891684	GXYLT1P4	transcribed_processed_pseudogene
ENSG00000274421	13.7658	1.57104	0.573092	2.74133	0.00611903	0.0749761	ENSG00000274421	lncRNA
ENSG00000272232	1.37667	-2.10798	0.677428	-3.11173	0.00185993	0.0282408	RN7SL726P	misc_RNA
ENSG00000224820	1.21125	-1.95576	0.684674	-2.85649	0.00428356	0.055925	BTF3P4	processed_pseudogene
ENSG00000236701	1.43135	2.1011	0.709262	2.96238	0.0030527	0.0424056	ENSG00000236701	processed_pseudogene
ENSG00000203321	1.44966	1.71573	0.4073	4.21245	2.52612e-05	0.0007207	CARNMT1-AS1	lncRNA
ENSG00000229587	2.77744	2.09182	0.459994	4.54748	5.4291e-06	0.000188909	ENSG00000229587	lncRNA
ENSG00000212316	0.867065	2.0131	0.574367	3.5049	0.000456774	0.00866861	RNU6-1228P	snRNA
ENSG00000225901	1.60811	-1.80918	0.662857	-2.72937	0.00634545	0.0771634	MTND2P9	unprocessed_pseudogene
ENSG00000231616	2.22752	1.38714	0.34884	3.97642	6.99601e-05	0.0017426	ENSG00000231616	lncRNA
ENSG00000213711	5.73189	2.76577	0.529	5.2283	1.71072e-07	8.87693e-06	PHBP7	processed_pseudogene
ENSG00000236709	7.5487	4.0042	0.613828	6.52333	6.8762e-11	7.03228e-09	DAPK1-IT1	lncRNA
ENSG00000188029	1.45951	-1.91821	0.685421	-2.79859	0.00513268	0.0651623	CTSL3P	transcribed_unprocessed_pseudogene
ENSG00000230147	1.54665	1.62557	0.55859	2.91013	0.00361274	0.0485109	ENSG00000230147	processed_pseudogene
ENSG00000187984	2.85197	3.8601	0.689533	5.59814	2.16663e-08	1.36413e-06	ANKRD19P	transcribed_unprocessed_pseudogene
ENSG00000252153	2.29013	2.89782	0.592406	4.89161	1.00016e-06	4.26288e-05	MIR2278	miRNA
ENSG00000230815	5.61082	3.07009	0.603417	5.08784	3.62156e-07	1.72629e-05	ENSG00000230815	lncRNA
ENSG00000274115	3.8626	4.20593	0.630592	6.6698	2.56144e-11	2.95582e-09	MIR6081	miRNA
ENSG00000207617	2.3902	3.51677	0.597103	5.88972	3.86856e-09	2.84317e-07	MIR3074	miRNA
ENSG00000237631	4.53768	1.73751	0.567513	3.06163	0.00220139	0.0324321	PARK7P2	processed_pseudogene
ENSG00000232283	1.15178	2.5028	0.655032	3.82088	0.000132977	0.00300973	HSD17B3-AS1	lncRNA
ENSG00000188152	1.3403	2.45313	0.710267	3.45382	0.000552715	0.0103034	NUTM2G	protein_coding
ENSG00000285706	1.17121	1.35476	0.495348	2.73496	0.00623884	0.0762025	ENSG00000285706	lncRNA
ENSG00000240235	0.529331	-2.20276	0.834386	-2.63998	0.00829112	0.09582	RN7SL794P	misc_RNA
ENSG00000231697	18.8286	2.32421	0.603757	3.84957	0.000118324	0.00272922	NANOGP5	transcribed_processed_pseudogene
ENSG00000235248	3.19082	2.50167	0.598802	4.17779	2.94354e-05	0.000819822	OR13C1P	transcribed_unprocessed_pseudogene
ENSG00000201583	4.84326	-1.51645	0.565921	-2.67961	0.00737082	0.0869254	RN7SKP191	misc_RNA
ENSG00000244104	1.60793	-4.02296	0.96522	-4.16792	3.07387e-05	0.000850605	RN7SL659P	misc_RNA
ENSG00000199331	3.63106	2.91815	0.538378	5.42025	5.95152e-08	3.47544e-06	Y_RNA	misc_RNA
ENSG00000207698	1.97435	2.78501	0.591856	4.70556	2.53172e-06	9.59523e-05	MIR32	miRNA
ENSG00000213539	3.46686	-1.55232	0.53463	-2.90354	0.00368972	0.0493724	YBX1P6	processed_pseudogene
ENSG00000243911	4.62771	-1.66206	0.574048	-2.89533	0.00378764	0.0504557	RN7SL430P	misc_RNA
ENSG00000230081	2.40444	2.33356	0.576247	4.04957	5.13112e-05	0.00131975	HSPE1P28	processed_pseudogene
ENSG00000230054	1.05702	2.19702	0.714098	3.07664	0.00209349	0.031199	TEX53	protein_coding
ENSG00000256040	6.15533	1.39597	0.240047	5.81543	6.04769e-09	4.28975e-07	PAPPA-AS1	lncRNA
ENSG00000240299	1.0663	-2.70204	0.681705	-3.96366	7.381e-05	0.00182322	RN7SL187P	misc_RNA
ENSG00000280094	1.87536	2.17046	0.604627	3.58975	0.000330998	0.00659233	OR1B1	protein_coding
ENSG00000207991	1.4897	1.74674	0.532101	3.28272	0.00102811	0.0172878	MIR601	miRNA
ENSG00000274932	0.799349	1.52778	0.582363	2.62341	0.00870543	0.0995664	MIR7150	miRNA
ENSG00000235204	1.14988	2.56616	0.582438	4.4059	1.05348e-05	0.000336574	ENSG00000235204	lncRNA
ENSG00000231744	1.44765	1.90021	0.539008	3.52538	0.00042287	0.00814514	ENSG00000231744	processed_pseudogene
ENSG00000241246	13.3694	-4.96505	1.84076	-2.69728	0.00699075	0.0833081	RN7SL302P	misc_RNA
ENSG00000177736	3.03759	1.78663	0.57244	3.12107	0.00180192	0.0275331	FXNP2	processed_pseudogene
ENSG00000232630	10.251	4.04096	0.710096	5.69073	1.26499e-08	8.34508e-07	PRPS1P2	processed_pseudogene
ENSG00000239705	1.17985	1.77609	0.423273	4.19608	2.71575e-05	0.000767438	ENSG00000239705	lncRNA
ENSG00000243845	16.1369	-3.631	0.633638	-5.7304	1.00193e-08	6.72442e-07	RN7SL30P	misc_RNA
ENSG00000214761	1.4736	-3.30365	1.22441	-2.69815	0.00697255	0.0832442	HNRNPA1P15	processed_pseudogene
ENSG00000252985	2.00851	2.36487	0.57638	4.10298	4.07871e-05	0.00109269	SNORD116	snoRNA
ENSG00000224842	0.501091	-2.77625	0.813739	-3.41172	0.00064554	0.0117384	ENSG00000224842	lncRNA
ENSG00000288995	18.9083	1.76201	0.551645	3.19411	0.00140264	0.0222866	ENSG00000288995	lncRNA
ENSG00000228487	3.00187	3.90841	0.682482	5.72676	1.02364e-08	6.85822e-07	ENSG00000228487	lncRNA
ENSG00000225951	0.834423	1.53749	0.471602	3.26014	0.00111358	0.0184996	ODF2-AS1	lncRNA
ENSG00000280474	3.07823	1.85535	0.514395	3.60686	0.000309923	0.006211	ENSG00000280474	lncRNA
ENSG00000234055	14.8593	6.06683	0.800191	7.58172	3.40999e-14	7.20347e-12	ENSG00000234055	lncRNA
ENSG00000268615	0.94784	1.31018	0.478071	2.74055	0.00613366	0.0750839	ENSG00000268615	lncRNA
ENSG00000235138	2.24801	2.02505	0.657184	3.08141	0.00206023	0.0307659	ENSG00000235138	lncRNA
ENSG00000221676	11.5723	-2.7143	0.548367	-4.94979	7.42928e-07	3.26365e-05	RNU6ATAC	snRNA
ENSG00000226706	32.785	7.37937	0.853695	8.64403	5.42621e-18	3.00436e-15	ENSG00000226706	lncRNA
ENSG00000263403	1.09479	1.48255	0.533305	2.77992	0.00543722	0.0681731	MIR4673	miRNA
ENSG00000227512	2.49203	2.86622	0.773103	3.70742	0.000209378	0.00444489	ENSG00000227512	lncRNA
ENSG00000265181	0.677252	1.60296	0.498726	3.21411	0.00130849	0.0211645	MIR4674	miRNA
ENSG00000274356	1.15384	2.01782	0.579448	3.48231	0.000497101	0.00936042	ENSG00000274356	unprocessed_pseudogene
ENSG00000199411	0.807675	1.45607	0.536344	2.71481	0.00663146	0.0798875	SNORD62	snoRNA
ENSG00000288234	8.60149	4.04406	0.562005	7.19577	6.21094e-13	1.03365e-10	ENSG00000288234	lncRNA
ENSG00000233021	1.59874	2.91148	0.653021	4.45848	8.25414e-06	0.000271368	ENSG00000233021	lncRNA
ENSG00000263511	3.19603	2.25997	0.561364	4.02586	5.67673e-05	0.00144852	MIR5699	miRNA
ENSG00000148377	12.5363	4.6368	0.725992	6.38685	1.69338e-10	1.63249e-08	IDI2	protein_coding
ENSG00000288755	1.05582	-1.50635	0.502483	-2.99781	0.00271929	0.0387333	ENSG00000288755	lncRNA
ENSG00000287246	0.992118	1.61323	0.548194	2.9428	0.00325256	0.0447249	ENSG00000287246	lncRNA
ENSG00000238840	1.09887	2.31185	0.632982	3.65231	0.000259892	0.00536121	U8	snoRNA
ENSG00000240577	4.60499	-5.48161	1.43087	-3.83096	0.000127644	0.00290604	RN7SL445P	misc_RNA
ENSG00000226647	1.17063	1.82273	0.406366	4.48543	7.27683e-06	0.000243346	ENSG00000226647	lncRNA
ENSG00000263628	1.74446	2.40501	0.570424	4.21617	2.48486e-05	0.000709976	MIR3155A	miRNA
ENSG00000235141	2.85128	2.09895	0.598701	3.50585	0.00045516	0.00865497	COX6CP17	processed_pseudogene
ENSG00000151655	2.93884	2.59974	0.707945	3.67224	0.000240436	0.00501579	ITIH2	protein_coding
ENSG00000252438	1.50303	1.61729	0.615307	2.62842	0.00857819	0.098373	ENSG00000252438	snoRNA
ENSG00000252118	1.67981	1.82887	0.540071	3.38635	0.000708288	0.012694	RNU6ATAC39P	snRNA
ENSG00000285994	23.1513	1.69719	0.510612	3.32384	0.000887868	0.0153434	ENSG00000285994	lncRNA
ENSG00000263584	1.16662	2.46524	0.567568	4.34353	1.40214e-05	0.000432595	MIR4480	miRNA
ENSG00000212499	4.01999	3.54591	0.637697	5.5605	2.68998e-08	1.66117e-06	RNA5SP300	rRNA_pseudogene
ENSG00000234175	3.2992	4.07243	0.618071	6.58893	4.43006e-11	4.79713e-09	ENSG00000234175	processed_pseudogene
ENSG00000228330	1.39906	2.64409	0.474925	5.56738	2.58603e-08	1.61243e-06	ENSG00000228330	processed_pseudogene
ENSG00000202508	1.03132	2.2833	0.575676	3.96629	7.29987e-05	0.00180695	Y_RNA	misc_RNA
ENSG00000223156	0.811708	1.83036	0.566116	3.23318	0.0012242	0.0200276	RNU2-18P	snRNA
ENSG00000207938	2.44359	1.68149	0.564909	2.97657	0.00291494	0.0409915	MIR511	miRNA
ENSG00000289528	28.9013	3.47313	0.660452	5.25871	1.45068e-07	7.66124e-06	ENSG00000289528	lncRNA
ENSG00000201364	3.58705	-3.93514	1.42687	-2.75789	0.00581753	0.0720902	RN7SKP37	misc_RNA
ENSG00000286810	3.18732	3.99458	0.638777	6.25348	4.01417e-10	3.59212e-08	ENSG00000286810	lncRNA
ENSG00000279819	17.1368	2.13364	0.653767	3.2636	0.00110005	0.0183143	ENSG00000279819	TEC
ENSG00000207930	6.42035	4.59427	0.693607	6.62374	3.50229e-11	3.91305e-09	MIR603	miRNA
ENSG00000236894	0.822215	1.7857	0.645321	2.76714	0.00565498	0.0703379	ENSG00000236894	transcribed_unprocessed_pseudogene
ENSG00000279212	0.995943	1.58018	0.461313	3.4254	0.000613887	0.0112579	ENSG00000279212	TEC
ENSG00000234788	3.36611	1.53732	0.508679	3.02218	0.00250963	0.0361331	HSPA8P3	processed_pseudogene
ENSG00000235843	1.30845	2.21863	0.532304	4.16798	3.07314e-05	0.000850605	ENSG00000235843	lncRNA
ENSG00000206605	2.11361	2.45991	0.563151	4.36811	1.25327e-05	0.000391982	RNU6-946P	snRNA
ENSG00000199855	1.31485	1.675	0.612632	2.7341	0.00625517	0.0763538	RNU6-490P	snRNA
ENSG00000260151	1.1875	2.15659	0.705752	3.05573	0.00224513	0.0329382	LINC02673	lncRNA
ENSG00000274985	26.1036	5.62917	0.759684	7.40988	1.26415e-13	2.33825e-11	PTCHD3P1	unprocessed_pseudogene
ENSG00000216035	1.39371	1.76216	0.595302	2.96011	0.00307525	0.0426564	MIR938	miRNA
ENSG00000285824	8.40419	4.89388	0.730306	6.70114	2.06806e-11	2.47514e-09	ENSG00000285824	lncRNA
ENSG00000230397	11.2312	2.59717	0.516336	5.02999	4.90513e-07	2.25467e-05	SPTLC1P1	transcribed_processed_pseudogene
ENSG00000239731	5.56567	-4.24411	0.887704	-4.781	1.74424e-06	6.95861e-05	RN7SL825P	misc_RNA
ENSG00000227253	28.1454	7.07422	0.791415	8.93869	3.93821e-19	3.71325e-16	ENSG00000227253	lncRNA
ENSG00000233825	1.91568	1.4387	0.410874	3.50155	0.000462555	0.00877402	ENSG00000233825	lncRNA
ENSG00000199200	1.4025	2.26915	0.616849	3.67861	0.00023451	0.00491631	Y_RNA	misc_RNA
ENSG00000234167	2.32679	2.78567	0.617561	4.51077	6.45936e-06	0.00021904	ELOBP4	processed_pseudogene
ENSG00000266228	0.938581	2.25577	0.611294	3.69015	0.000224122	0.00472933	MIR3611	miRNA
ENSG00000253054	1.11033	2.21623	0.531983	4.16598	3.10024e-05	0.00085729	RNU7-77P	snRNA
ENSG00000226646	2.65621	-3.41557	0.842091	-4.05606	4.99066e-05	0.00128939	RPL7P37	processed_pseudogene
ENSG00000237970	4.95279	4.29871	0.602227	7.13803	9.46762e-13	1.45816e-10	TMEM161BP1	processed_pseudogene
ENSG00000226245	3.13723	1.26828	0.405819	3.12524	0.0017766	0.0272106	ZNF32-AS1	lncRNA
ENSG00000223462	1.15642	2.25137	0.739009	3.04647	0.00231548	0.0338329	ENSG00000223462	lncRNA
ENSG00000270258	3.12364	1.43169	0.521105	2.74741	0.00600688	0.0738124	DUXAP4	processed_pseudogene
ENSG00000228462	1.21594	-2.77685	0.935563	-2.96811	0.00299637	0.0418928	RPS19P7	processed_pseudogene
ENSG00000265733	2.05119	2.29387	0.58107	3.94767	7.89166e-05	0.00192477	SNORA74C-1	snoRNA
ENSG00000272430	1.21972	2.26827	0.717642	3.16073	0.00157377	0.0245516	LINC02637	lncRNA
ENSG00000280913	1.05922	2.11194	0.69104	3.05618	0.0022418	0.0329018	CTSLP3	transcribed_unprocessed_pseudogene
ENSG00000224919	4.56987	4.44934	0.731408	6.08325	1.17767e-09	9.89703e-08	ENSG00000224919	lncRNA
ENSG00000248682	1.84747	1.70459	0.602609	2.82868	0.00467403	0.0602496	ARHGAP22-IT1	lncRNA
ENSG00000251413	2.06933	2.81413	0.596292	4.71938	2.3657e-06	9.06373e-05	ENSG00000251413	lncRNA
ENSG00000226576	7.91837	4.98372	0.596084	8.36077	6.23094e-17	2.64698e-14	ENSG00000226576	lncRNA
ENSG00000288603	1.70404	2.69102	0.566868	4.74718	2.06274e-06	8.04654e-05	SNORA74C-2	snoRNA
ENSG00000285803	7.53006	5.08222	0.70121	7.24779	4.23622e-13	7.34367e-11	ENSG00000285803	lncRNA
ENSG00000279863	3.64147	3.48134	0.688489	5.0565	4.27028e-07	1.99373e-05	ENSG00000279863	TEC
ENSG00000207813	1.94189	2.64393	0.61337	4.31049	1.62891e-05	0.000490424	MIR605	miRNA
ENSG00000235279	7.46973	1.84394	0.611748	3.01421	0.0025765	0.0369445	ENSG00000235279	lncRNA
ENSG00000289270	17.0322	1.65575	0.601713	2.75173	0.00592809	0.0732805	ENSG00000289270	lncRNA
ENSG00000236671	8.3277	3.87822	0.619778	6.25744	3.91358e-10	3.5266e-08	PRKG1-AS1	lncRNA
ENSG00000180221	5.81663	1.55565	0.508142	3.06144	0.00220274	0.0324321	TPT1P10	processed_pseudogene
ENSG00000232682	10.9511	4.33684	0.564674	7.68025	1.58773e-14	3.6975e-12	ENSG00000232682	lncRNA
ENSG00000282121	1.02266	1.71306	0.516343	3.31767	0.000907729	0.0156374	ENSG00000282121	lncRNA
ENSG00000227244	1.11024	1.86725	0.638297	2.92536	0.00344061	0.0467184	LINC00845	lncRNA
ENSG00000240940	1.25825	-3.77389	1.05229	-3.58636	0.000335323	0.00664765	RN7SL591P	misc_RNA
ENSG00000221063	5.44022	3.80061	0.640806	5.93098	3.01139e-09	2.26928e-07	MIR1296	miRNA
ENSG00000232075	2.20283	2.7644	0.646119	4.27847	1.88181e-05	0.000554051	MRPL35P2	processed_pseudogene
ENSG00000239942	9.35485	-5.06835	0.958934	-5.2854	1.25428e-07	6.73446e-06	RN7SL394P	misc_RNA
ENSG00000219932	2.61187	-2.0349	0.682803	-2.98021	0.00288046	0.0406101	RPL12P8	processed_pseudogene
ENSG00000236375	16.6683	2.55202	0.606979	4.20447	2.61699e-05	0.000743333	POU5F1P5	processed_pseudogene
ENSG00000227583	5.07909	2.35014	0.542342	4.33333	1.46874e-05	0.000450981	RPS3AP37	processed_pseudogene
ENSG00000231152	1.33527	-3.81323	1.19226	-3.19832	0.00138229	0.0220357	MTND2P15	processed_pseudogene
ENSG00000238446	1.0451	2.33431	0.588504	3.96653	7.29281e-05	0.00180695	RNU7-38P	snRNA
ENSG00000282915	3.8959	3.16019	0.585685	5.39571	6.82518e-08	3.92631e-06	ENSG00000282915	lncRNA
ENSG00000272536	2.99934	-5.3312	1.42549	-3.73991	0.000184086	0.00399572	RN7SL840P	misc_RNA
ENSG00000266719	0.66143	1.5953	0.56855	2.8059	0.00501756	0.0639528	MIR4676	miRNA
ENSG00000280166	7.73165	2.35249	0.575236	4.08961	4.32094e-05	0.00114226	ENSG00000280166	TEC
ENSG00000279502	9.52251	2.68352	0.581629	4.61381	3.95362e-06	0.000142441	ENSG00000279502	TEC
ENSG00000237768	4.66847	4.22393	0.703998	5.99991	1.97425e-09	1.56395e-07	ENSG00000237768	lncRNA
ENSG00000201047	0.985072	1.8182	0.562162	3.23431	0.00121937	0.0199655	Y_RNA	misc_RNA
ENSG00000200356	0.847186	2.1408	0.677546	3.15965	0.00157961	0.024603	RNU6-833P	snRNA
ENSG00000214629	9.84312	2.15291	0.552247	3.89845	9.68087e-05	0.00229315	RPSAP6	processed_pseudogene
ENSG00000226253	1.44715	2.11057	0.532132	3.96625	7.3011e-05	0.00180695	MRPL35P3	processed_pseudogene
ENSG00000206756	3.31147	-1.49552	0.562373	-2.65931	0.00783013	0.0912288	Y_RNA	misc_RNA
ENSG00000214626	8.05111	1.86124	0.573948	3.24287	0.00118331	0.0194741	POLR3DP1	processed_pseudogene
ENSG00000232437	3.24334	3.06554	0.593686	5.16358	2.42276e-07	1.21163e-05	RPS26P42	processed_pseudogene
ENSG00000279814	63.2332	3.0283	0.645813	4.68913	2.74368e-06	0.000103377	ENSG00000279814	TEC
ENSG00000207583	4.46395	4.23742	0.627642	6.75133	1.46501e-11	1.82691e-09	MIR606	miRNA
ENSG00000286715	39.4902	2.20979	0.601791	3.67202	0.000240641	0.00501579	ENSG00000286715	lncRNA
ENSG00000268659	34.5924	3.08059	0.658186	4.68043	2.86274e-06	0.000107549	ENSG00000268659	lncRNA
ENSG00000265486	2.00812	-3.95119	0.775405	-5.09565	3.47549e-07	1.66901e-05	RN7SL518P	misc_RNA
ENSG00000278992	4.88127	2.22479	0.565957	3.93101	8.45882e-05	0.00203851	ENSG00000278992	TEC
ENSG00000236467	2.84061	2.92394	0.695099	4.20651	2.59344e-05	0.000738271	KCNMA1-AS1	lncRNA
ENSG00000204049	2.54011	3.26184	0.660648	4.93734	7.91957e-07	3.44769e-05	ENSG00000204049	lncRNA
ENSG00000243446	4.06657	-2.27738	0.58562	-3.88884	0.000100726	0.00236852	RN7SL284P	misc_RNA
ENSG00000283096	1.28744	1.98215	0.646832	3.0644	0.00218106	0.032206	ENSG00000283096	lncRNA
ENSG00000244733	5.77117	3.83904	0.534551	7.18181	6.87952e-13	1.11796e-10	ENSG00000244733	lncRNA
ENSG00000272489	2.29262	1.22619	0.34931	3.51031	0.000447583	0.00855298	ENSG00000272489	lncRNA
ENSG00000278616	15.0794	5.40562	0.711824	7.59404	3.10093e-14	6.65976e-12	BEND3P3	processed_pseudogene
ENSG00000212769	2.91076	-3.08096	0.886523	-3.47533	0.000510231	0.00955183	HMGN2P8	processed_pseudogene
ENSG00000271933	2.11701	2.45589	0.50965	4.81878	1.44438e-06	5.91494e-05	ENSG00000271933	lncRNA
ENSG00000225423	13.0078	1.74391	0.545363	3.1977	0.00138527	0.0220559	TNPO1P1	processed_pseudogene
ENSG00000270002	3.40501	3.35762	0.712891	4.70986	2.47888e-06	9.45054e-05	ENSG00000270002	lncRNA
ENSG00000240089	2.48452	1.89117	0.603117	3.13566	0.00171467	0.0263981	BMS1P3	transcribed_unprocessed_pseudogene
ENSG00000229969	16.0918	6.26742	0.825122	7.59575	3.06008e-14	6.60875e-12	ENSG00000229969	lncRNA
ENSG00000275015	1.27947	2.28893	0.623467	3.67129	0.000241331	0.00502661	ENSG00000275015	unprocessed_pseudogene
ENSG00000173239	1.62757	2.29043	0.762546	3.00366	0.00266752	0.0381083	LIPM	protein_coding
ENSG00000232936	2.09252	2.19629	0.767711	2.86084	0.00422525	0.0553318	ENSG00000232936	lncRNA
ENSG00000270670	10.4351	5.03009	0.618648	8.13077	4.26569e-16	1.47235e-13	MARK2P16	processed_pseudogene
ENSG00000199881	0.752737	1.79733	0.57991	3.09933	0.00193959	0.0292805	Y_RNA	misc_RNA
ENSG00000202297	1.37099	2.05556	0.577994	3.55637	0.000376013	0.00735998	RNY3P12	misc_RNA
ENSG00000213432	2.03151	-2.12573	0.552529	-3.84727	0.000119442	0.00274844	RPL17P34	processed_pseudogene
ENSG00000280660	7.34345	3.3106	0.796792	4.15491	3.25413e-05	0.00089282	ENSG00000280660	lncRNA
ENSG00000234724	6.5055	2.21219	0.594621	3.72034	0.000198958	0.00424934	HDAC1P1	processed_pseudogene
ENSG00000266407	1.17859	2.4002	0.573667	4.18396	2.86478e-05	0.000802512	MIR3157	miRNA
ENSG00000269891	1.67872	2.79511	0.793854	3.52094	0.000430017	0.00827456	ARHGAP19-SLIT1	protein_coding
ENSG00000231970	4.97435	4.48394	0.642902	6.97454	3.06878e-12	4.34553e-10	ENSG00000231970	lncRNA
ENSG00000236818	1.45899	1.98553	0.598197	3.31919	0.000902791	0.0155596	ARL5AP2	processed_pseudogene
ENSG00000236308	3.59274	1.31553	0.321174	4.09599	4.20361e-05	0.00112303	ENSG00000236308	lncRNA
ENSG00000222072	1.46532	-4.76215	1.21039	-3.93439	8.34068e-05	0.002019	Y_RNA	misc_RNA
ENSG00000222430	1.24731	2.27154	0.553841	4.10144	4.10588e-05	0.0010992	Y_RNA	misc_RNA
ENSG00000120055	2.66302	1.09386	0.405543	2.69728	0.00699083	0.0833081	C10orf95	protein_coding
ENSG00000270075	9.59706	5.60801	0.798969	7.01905	2.23384e-12	3.24645e-10	ENSG00000270075	lncRNA
ENSG00000214067	4.85424	2.15121	0.592845	3.62862	0.000284941	0.0057975	ENSG00000214067	processed_pseudogene
ENSG00000221214	2.76244	3.27475	0.634181	5.16375	2.42045e-07	1.21163e-05	MIR548E	miRNA
ENSG00000264763	1.2084	2.51555	0.55339	4.5457	5.47523e-06	0.000190172	MIR4295	miRNA
ENSG00000242912	0.747459	-2.09976	0.680849	-3.08403	0.00204218	0.0305522	RN7SL384P	misc_RNA
ENSG00000229668	6.80753	1.54799	0.58706	2.63685	0.00836794	0.0965636	ENSG00000229668	processed_pseudogene
ENSG00000228169	17.8057	2.88825	0.518329	5.57223	2.51497e-08	1.57575e-06	PPIAP19	processed_pseudogene
ENSG00000232767	113.795	7.97056	0.883359	9.02302	1.82977e-19	1.81373e-16	ENSG00000232767	lncRNA
ENSG00000207468	3.94362	2.1357	0.503336	4.24308	2.2047e-05	0.000636039	SNORA19	snoRNA
ENSG00000271670	6.22662	4.9841	0.703825	7.08145	1.42654e-12	2.12105e-10	ENSG00000271670	lncRNA
ENSG00000276742	2.56661	1.71458	0.397748	4.31073	1.62719e-05	0.000490289	ENSG00000276742	lncRNA
ENSG00000265442	1.23973	1.69607	0.582183	2.91329	0.00357637	0.048139	MIR3941	miRNA
ENSG00000188620	1.03261	-2.39302	0.910949	-2.62695	0.00861535	0.0986924	HMX3	protein_coding
ENSG00000264572	2.17482	2.45668	0.580924	4.22892	2.34812e-05	0.000674897	MIR4296	miRNA
ENSG00000214297	1.87282	-1.74111	0.635947	-2.73782	0.0061848	0.075638	ALDOAP2	processed_pseudogene
ENSG00000222629	0.883028	1.97516	0.606787	3.25511	0.00113347	0.018774	RNU2-42P	snRNA
ENSG00000233122	4.66461	3.82287	0.624002	6.12637	8.99066e-10	7.72357e-08	CTAGE7P	processed_pseudogene
ENSG00000235010	0.908657	1.43469	0.522349	2.74661	0.00602156	0.0739458	ENSG00000235010	lncRNA
ENSG00000148826	28.8226	5.63778	0.801055	7.03794	1.95099e-12	2.85686e-10	NKX6-2	protein_coding
ENSG00000254559	80.8709	7.99088	0.883473	9.04485	1.49876e-19	1.56592e-16	ENSG00000254559	lncRNA
ENSG00000277290	4.12231	3.86124	0.722443	5.34469	9.05698e-08	5.0523e-06	ENSG00000277290	processed_pseudogene
ENSG00000255089	1.36091	1.60997	0.538979	2.98707	0.00281667	0.0398881	ENSG00000255089	lncRNA
ENSG00000243562	23.1509	-4.50651	1.1628	-3.87555	0.000106384	0.00247895	RN7SL838P	misc_RNA
ENSG00000255237	2.00089	1.93605	0.653548	2.96237	0.00305279	0.0424056	ENSG00000255237	lncRNA
ENSG00000269915	2.09931	3.32991	0.64234	5.18403	2.17146e-07	1.10163e-05	ENSG00000269915	lncRNA
ENSG00000230080	1.37921	-3.50653	1.16969	-2.99783	0.00271907	0.0387333	ENSG00000230080	processed_pseudogene
ENSG00000275266	113.943	8.663	0.767266	11.2907	1.45821e-29	1.40929e-25	ENSG00000275266	misc_RNA
ENSG00000275666	1.09657	2.45758	0.523825	4.6916	2.71081e-06	0.000102239	ENSG00000275666	misc_RNA
ENSG00000276105	1.21127	2.29118	0.565417	4.05219	5.074e-05	0.0013068	ENSG00000276105	misc_RNA
ENSG00000276494	0.653354	1.73985	0.566855	3.06931	0.00214554	0.0317873	ENSG00000276494	misc_RNA
ENSG00000183562	0.903416	1.88528	0.643167	2.93125	0.00337604	0.0460356	ENSG00000183562	lncRNA
ENSG00000206976	2.51886	2.76192	0.566997	4.87115	1.10953e-06	4.65714e-05	ENSG00000206976	snoRNA
ENSG00000255232	1.55542	1.73959	0.610107	2.85129	0.00435422	0.0566752	ENSG00000255232	processed_pseudogene
ENSG00000240385	0.752766	1.58771	0.556994	2.85049	0.00436513	0.0567739	RPS29P20	processed_pseudogene
ENSG00000237272	1.47732	2.74804	0.78859	3.48475	0.000492589	0.00928451	OR51R1P	unitary_pseudogene
ENSG00000183251	1.62364	1.86653	0.58913	3.16828	0.00153342	0.024058	OR51B4	protein_coding
ENSG00000223735	1.61068	1.71936	0.652891	2.63345	0.00845226	0.0973331	OR51B3P	unprocessed_pseudogene
ENSG00000279012	2.06454	2.54034	0.587988	4.32039	1.55756e-05	0.000471881	OR51B2	protein_coding
ENSG00000248424	2.30907	2.56196	0.595926	4.29913	1.71472e-05	0.000512666	OR51K1P	unprocessed_pseudogene
ENSG00000167359	2.81783	1.44029	0.545299	2.64129	0.00825904	0.0955064	OR51I1	protein_coding
ENSG00000230484	2.54535	3.10591	0.61882	5.01909	5.19173e-07	2.36956e-05	OR51A10P	unitary_pseudogene
ENSG00000175520	6.37018	2.13883	0.617999	3.4609	0.000538381	0.0100545	UBQLN3	protein_coding
ENSG00000249633	4.22292	2.12648	0.559652	3.79964	0.000144907	0.00323803	OR52V1P	unprocessed_pseudogene
ENSG00000181616	6.63028	2.27201	0.578589	3.92681	8.60792e-05	0.00206973	OR52H1	protein_coding
ENSG00000248553	4.07357	3.07405	0.621369	4.94723	7.52778e-07	3.29568e-05	OR52H2P	unitary_pseudogene
ENSG00000233646	4.4379	2.38429	0.587843	4.056	4.99194e-05	0.00128939	OR52T1P	unprocessed_pseudogene
ENSG00000181001	2.62114	-2.87297	0.70882	-4.05317	5.05283e-05	0.00130395	OR52N1	protein_coding
ENSG00000180878	1.17536	2.15917	0.621096	3.47639	0.000508208	0.00951856	C11orf42	protein_coding
ENSG00000255390	76.3996	7.90947	0.82041	9.64088	5.37271e-22	9.44083e-19	DCHS1-AS1	lncRNA
ENSG00000184933	2.28517	2.74069	0.700959	3.90992	9.23265e-05	0.0021964	OR6A2	protein_coding
ENSG00000255097	8.62638	1.8846	0.601678	3.13223	0.00173481	0.0266658	ENSG00000255097	lncRNA
ENSG00000254884	4.31096	1.369	0.521489	2.62517	0.00866068	0.0991426	PRR13P2	processed_pseudogene
ENSG00000201564	4.34323	2.00508	0.559136	3.58603	0.000335755	0.0066528	RN7SKP50	misc_RNA
ENSG00000252568	1.16182	1.77856	0.569782	3.12147	0.00179953	0.0275074	RNU7-28P	snRNA
ENSG00000254957	1.47902	2.10611	0.639695	3.29237	0.000993484	0.0168374	ENSG00000254957	processed_pseudogene
ENSG00000255351	1.03038	2.20814	0.709195	3.11359	0.00184825	0.0281077	ENSG00000255351	lncRNA
ENSG00000280288	1.39875	2.48194	0.695823	3.56692	0.000361204	0.00710607	ENSG00000280288	TEC
ENSG00000254680	11.8488	5.91194	0.713857	8.28169	1.21443e-16	4.6869e-14	ENSG00000254680	lncRNA
ENSG00000285545	3.12105	3.43465	0.665724	5.15927	2.47917e-07	1.23664e-05	ENSG00000285545	lncRNA
ENSG00000166800	1.69522	2.48576	0.647111	3.84131	0.000122379	0.00280435	LDHAL6A	protein_coding
ENSG00000256282	2.20926	2.03463	0.642109	3.16867	0.00153137	0.0240453	ENSG00000256282	transcribed_processed_pseudogene
ENSG00000255270	8.64326	1.56819	0.523032	2.99827	0.00271517	0.0387032	NAV2-IT1	lncRNA
ENSG00000265210	0.783362	1.69209	0.532497	3.17766	0.0014847	0.023398	MIR4486	miRNA
ENSG00000254453	1.89038	2.77785	0.64858	4.28298	1.8441e-05	0.000544192	NAV2-AS2	lncRNA
ENSG00000254894	7.624	5.27487	0.751869	7.01568	2.2884e-12	3.31329e-10	NAV2-AS1	lncRNA
ENSG00000255291	1.69413	-3.43046	0.819027	-4.18845	2.80864e-05	0.000789648	HMGB1P40	processed_pseudogene
ENSG00000255293	2.88032	1.93177	0.610727	3.16307	0.00156112	0.0243838	WIZP1	processed_pseudogene
ENSG00000254465	3.35477	3.71648	0.662406	5.61058	2.01651e-08	1.28425e-06	THAP12P4	processed_pseudogene
ENSG00000255193	1.12755	2.14199	0.577951	3.70618	0.000210408	0.00446429	LINC02726	lncRNA
ENSG00000255505	1.14489	1.83175	0.611454	2.99572	0.00273793	0.0389702	ENSG00000255505	processed_pseudogene
ENSG00000169550	2.48677	3.61541	0.693547	5.21293	1.85885e-07	9.56858e-06	MUC15	protein_coding
ENSG00000248990	1.03639	1.96634	0.663538	2.96342	0.00304239	0.042322	LINC02758	lncRNA
ENSG00000255450	2.55822	-3.84853	0.978705	-3.93227	8.41484e-05	0.00203059	ENSG00000255450	processed_pseudogene
ENSG00000228061	8.30449	3.87626	0.645533	6.00474	1.91645e-09	1.52755e-07	ENSG00000228061	lncRNA
ENSG00000251862	2.03532	2.9171	0.617784	4.72188	2.33673e-06	8.96165e-05	MIR1343	miRNA
ENSG00000255256	2.3263	2.34919	0.584902	4.01638	5.90983e-05	0.00150142	ENSG00000255256	lncRNA
ENSG00000280321	11.3336	2.8661	0.572261	5.00839	5.48885e-07	2.49047e-05	ENSG00000280321	TEC
ENSG00000255186	2.03984	2.35675	0.552142	4.26838	1.96898e-05	0.000574909	ENSG00000255186	lncRNA
ENSG00000255175	1.1868	2.06823	0.611749	3.38085	0.000722627	0.0128912	LINC02759	lncRNA
ENSG00000254907	1.36192	1.78083	0.501741	3.5493	0.000386262	0.0075215	ENSG00000254907	lncRNA
ENSG00000252652	1.95501	1.95921	0.624188	3.13881	0.00169636	0.0261684	Y_RNA	misc_RNA
ENSG00000255340	3.41069	3.94332	0.679464	5.80357	6.49175e-09	4.56287e-07	ENSG00000255340	lncRNA
ENSG00000254693	16.3054	6.11561	0.798331	7.6605	1.85207e-14	4.21162e-12	ENSG00000254693	lncRNA
ENSG00000255091	1.07508	2.37293	0.654927	3.6232	0.000290978	0.00589712	ENSG00000255091	lncRNA
ENSG00000255498	2.18426	1.24328	0.469004	2.65089	0.00802793	0.0931314	ENSG00000255498	lncRNA
ENSG00000252427	1.0229	1.77677	0.55674	3.19139	0.00141591	0.0224697	ENSG00000252427	snoRNA
ENSG00000256897	0.837419	2.12848	0.684406	3.10997	0.00187105	0.0283652	ENSG00000256897	lncRNA
ENSG00000256746	0.804047	1.76325	0.671053	2.62759	0.00859932	0.0985569	MADD-AS1	lncRNA
ENSG00000270072	10.1654	2.62459	0.561121	4.6774	2.90532e-06	0.000109043	ENSG00000270072	lncRNA
ENSG00000263693	0.909252	1.63684	0.554738	2.95066	0.00317095	0.0438108	MIR3161	miRNA
ENSG00000283307	1.19781	2.60899	0.620692	4.20336	2.62983e-05	0.000746431	OR5AK4P	unprocessed_pseudogene
ENSG00000222998	2.32996	-4.81756	1.42376	-3.38369	0.000715189	0.0127762	RN7SKP259	misc_RNA
ENSG00000186509	1.55781	1.47003	0.558661	2.63134	0.00850493	0.0977472	OR9Q1	protein_coding
ENSG00000186513	1.53745	2.43009	0.745568	3.25938	0.00111658	0.0185415	OR9Q2	protein_coding
ENSG00000289621	5.06831	2.71421	0.472906	5.73943	9.49935e-09	6.43128e-07	ENSG00000289621	lncRNA
ENSG00000263944	4.83165	-5.66133	1.68797	-3.35393	0.000796711	0.0139426	RN7SL435P	misc_RNA
ENSG00000264559	0.844193	1.98402	0.57682	3.43958	0.000582607	0.0107814	MIR3162	miRNA
ENSG00000254403	1.24932	2.18133	0.554921	3.93088	8.46347e-05	0.00203851	OR10Y1P	unprocessed_pseudogene
ENSG00000256813	11.4366	5.6889	0.71733	7.93067	2.17973e-15	6.43236e-13	ENSG00000256813	lncRNA
ENSG00000256196	1.37428	2.28816	0.681756	3.35627	0.000790002	0.013844	ENSG00000256196	lncRNA
ENSG00000279632	8.43102	1.56815	0.491158	3.19277	0.00140917	0.022372	ENSG00000279632	TEC
ENSG00000124915	7.09292	4.35604	0.718307	6.06432	1.32517e-09	1.10168e-07	MYRF-AS1	lncRNA
ENSG00000255118	3.69397	4.05269	0.605894	6.68878	2.25046e-11	2.6605e-09	ENSG00000255118	lncRNA
ENSG00000241082	1.43087	-4.73859	1.3571	-3.49171	0.000479948	0.00906401	RN7SL259P	misc_RNA
ENSG00000275598	1.61374	2.45432	0.68038	3.60728	0.000309426	0.00620748	ENSG00000275598	processed_pseudogene
ENSG00000273003	0.582661	-1.43707	0.477144	-3.01183	0.00259681	0.0371817	ARL2-SNX15	protein_coding
ENSG00000255478	3.79094	4.09004	0.687	5.95348	2.62505e-09	2.01748e-07	ENSG00000255478	lncRNA
ENSG00000254762	2.46977	2.92225	0.529224	5.52177	3.35605e-08	2.04958e-06	KLC2-AS2	lncRNA
ENSG00000254458	1.1007	1.54314	0.546801	2.82212	0.00477067	0.061291	ENSG00000254458	lncRNA
ENSG00000254756	4.27341	3.42642	0.594318	5.76529	8.15175e-09	5.6173e-07	ENSG00000254756	lncRNA
ENSG00000239553	4.65073	-5.85632	1.14412	-5.11861	3.07792e-07	1.50235e-05	RN7SL12P	misc_RNA
ENSG00000266423	0.594983	1.1936	0.42814	2.78786	0.00530567	0.0668753	MIR3163	miRNA
ENSG00000287934	40.9909	7.09996	0.814263	8.71949	2.79457e-18	1.75919e-15	ENSG00000287934	lncRNA
ENSG00000255949	4.7027	1.26653	0.395646	3.20116	0.00136876	0.021847	RPS6KB2-AS1	lncRNA
ENSG00000175514	2.1513	2.54957	0.668157	3.81583	0.000135729	0.00306126	GPR152	protein_coding
ENSG00000227620	1.38909	2.78176	0.556789	4.99607	5.85105e-07	2.62401e-05	ALG1L8P	unprocessed_pseudogene
ENSG00000260808	1.72719	1.78222	0.526866	3.38267	0.000717845	0.0128178	ENSG00000260808	lncRNA
ENSG00000261276	25.7083	6.60062	0.837825	7.87829	3.31894e-15	9.5749e-13	ENSG00000261276	lncRNA
ENSG00000221333	1.30396	2.04163	0.637279	3.20367	0.00135688	0.0217551	MIR548K	miRNA
ENSG00000255539	10.2213	5.43948	0.760053	7.15672	8.26317e-13	1.30383e-10	ENSG00000255539	lncRNA
ENSG00000254593	1.19308	2.14857	0.60294	3.56349	0.000365951	0.00718118	OR7E126P	unprocessed_pseudogene
ENSG00000285864	4.87611	4.63405	0.724203	6.39883	1.56577e-10	1.51703e-08	ENSG00000285864	lncRNA
ENSG00000255843	2.9911	3.64041	0.65064	5.59511	2.20477e-08	1.38589e-06	ENSG00000255843	lncRNA
ENSG00000286555	1.73949	1.51128	0.535458	2.82241	0.00476637	0.0612561	ENSG00000286555	lncRNA
ENSG00000206638	0.585756	1.46377	0.558012	2.62318	0.0087112	0.099603	RNU6-672P	snRNA
ENSG00000256148	16.7752	-2.46005	0.64212	-3.83114	0.00012755	0.00290562	ENSG00000256148	processed_pseudogene
ENSG00000199975	1.95961	-2.88531	0.878593	-3.28401	0.00102342	0.0172465	RN7SKP243	misc_RNA
ENSG00000254928	42.5199	7.32714	0.780509	9.38765	6.13544e-21	8.47085e-18	ENSG00000254928	lncRNA
ENSG00000254500	1.72011	2.64334	0.589241	4.486	7.25713e-06	0.000242897	RANP3	processed_pseudogene
ENSG00000223202	2.0385	-3.67969	0.872864	-4.21565	2.4906e-05	0.00071109	RN7SKP297	misc_RNA
ENSG00000200152	0.798204	-3.16307	0.786483	-4.02179	5.77583e-05	0.00147284	RNU6-216P	snRNA
ENSG00000254963	0.906013	1.58508	0.483709	3.27693	0.00104941	0.0175772	ENSG00000254963	lncRNA
ENSG00000199090	3.94222	3.07289	0.580578	5.29281	1.2045e-07	6.51239e-06	MIR326	miRNA
ENSG00000263993	2.43885	-4.84998	0.918265	-5.28168	1.28006e-07	6.85379e-06	RN7SL786P	misc_RNA
ENSG00000247867	2.15833	3.23401	0.670003	4.82686	1.38705e-06	5.71041e-05	DGAT2-DT	lncRNA
ENSG00000255081	12.9865	2.45063	0.637811	3.84225	0.000121912	0.00279529	ENSG00000255081	lncRNA
ENSG00000223013	1.64561	1.92302	0.556731	3.45413	0.000552071	0.0103002	RNA5SP344	rRNA_pseudogene
ENSG00000255421	4.17017	4.41095	0.729654	6.04525	1.49174e-09	1.22177e-07	ENSG00000255421	lncRNA
ENSG00000254933	31.6302	6.81183	0.806656	8.44453	3.05282e-17	1.42188e-14	ENSG00000254933	lncRNA
ENSG00000254988	3.4413	3.86238	0.680963	5.67194	1.41186e-08	9.21957e-07	ENSG00000254988	lncRNA
ENSG00000254691	3.14351	1.22142	0.329337	3.70871	0.000208314	0.00442472	ENSG00000254691	lncRNA
ENSG00000255115	0.827984	1.4058	0.417535	3.36692	0.000760136	0.013461	ENSG00000255115	processed_pseudogene
ENSG00000254829	4.17125	4.39665	0.717107	6.13109	8.72771e-10	7.53115e-08	ENSG00000254829	lncRNA
ENSG00000252494	1.81957	2.09389	0.503285	4.16045	3.17628e-05	0.000874562	RNU6-126P	snRNA
ENSG00000254698	1.49806	2.26676	0.596209	3.80195	0.000143563	0.00321544	ENSG00000254698	lncRNA
ENSG00000254522	3.92826	1.85377	0.573051	3.2349	0.00121683	0.0199408	ENSG00000254522	processed_pseudogene
ENSG00000207221	1.20103	2.52496	0.571629	4.41712	1.00024e-05	0.000322228	SNORA70E	snoRNA
ENSG00000255503	1.57283	1.45808	0.458721	3.17858	0.00147998	0.0233575	ENSG00000255503	lncRNA
ENSG00000254629	1.05201	1.96608	0.712681	2.75871	0.00580299	0.0719474	ENSG00000254629	processed_pseudogene
ENSG00000255396	5.55767	2.85604	0.6279	4.54856	5.40155e-06	0.00018818	ENSG00000255396	processed_pseudogene
ENSG00000254897	7.04722	2.30192	0.585216	3.93346	8.37327e-05	0.00202435	ENSG00000254897	processed_pseudogene
ENSG00000279836	12.35	2.83438	0.595371	4.76069	1.92936e-06	7.60299e-05	ENSG00000279836	TEC
ENSG00000279701	5.45814	3.71713	0.639562	5.812	6.17319e-09	4.36277e-07	ENSG00000279701	TEC
ENSG00000279733	1.56764	1.75016	0.593038	2.95119	0.00316557	0.0437521	ENSG00000279733	TEC
ENSG00000279603	1.18256	2.10574	0.619352	3.39991	0.000674076	0.0121882	ENSG00000279603	TEC
ENSG00000199875	1.31191	1.67031	0.522093	3.19926	0.00137781	0.0219824	Y_RNA	misc_RNA
ENSG00000255929	12.6424	5.22178	0.682942	7.646	2.07321e-14	4.63273e-12	PIWIL4-AS1	lncRNA
ENSG00000285921	1.13753	1.55277	0.498667	3.11384	0.00184669	0.0280949	ENSG00000285921	lncRNA
ENSG00000266192	2.33815	3.57972	0.68355	5.23696	1.63245e-07	8.52799e-06	MIR1260B	miRNA
ENSG00000288528	0.841358	1.47964	0.477796	3.0968	0.00195623	0.0294715	ENSG00000288528	lncRNA
ENSG00000255350	3.33011	-2.36763	0.87811	-2.69628	0.00701182	0.0835068	MTCO1P15	processed_pseudogene
ENSG00000254767	0.83044	1.75956	0.624409	2.81796	0.00483304	0.0618661	OR2AL1P	unprocessed_pseudogene
ENSG00000285813	10.3263	4.85133	0.745213	6.51	7.51532e-11	7.64545e-09	ENSG00000285813	lncRNA
ENSG00000213252	2.61838	1.0823	0.410827	2.63444	0.00842761	0.0971651	ENSG00000213252	processed_pseudogene
ENSG00000200855	1.72443	1.62162	0.591001	2.74385	0.00607226	0.0744738	Y_RNA	misc_RNA
ENSG00000289465	1.50461	2.24502	0.559122	4.01526	5.93798e-05	0.00150624	ENSG00000289465	lncRNA
ENSG00000255149	1.04658	-3.28165	1.02308	-3.20763	0.00133832	0.0215211	ENSG00000255149	processed_pseudogene
ENSG00000235286	1.55563	2.36217	0.495218	4.76995	1.84268e-06	7.29861e-05	ENSG00000235286	processed_pseudogene
ENSG00000254450	3.90365	1.95547	0.579337	3.37536	0.000737185	0.0131207	ALG9-IT1	lncRNA
ENSG00000243250	1.98833	2.25103	0.602331	3.7372	0.000186081	0.00403224	RPS6P16	processed_pseudogene
ENSG00000206772	0.988901	-4.45724	1.48856	-2.99433	0.00275048	0.0391056	RNU6-44P	snRNA
ENSG00000227487	1.59364	1.70178	0.558636	3.04632	0.00231661	0.0338329	NCAM1-AS1	lncRNA
ENSG00000256195	1.46662	1.51692	0.386634	3.92341	8.7303e-05	0.00208976	ENSG00000256195	lncRNA
ENSG00000256533	9.30839	2.48453	0.604247	4.11178	3.92613e-05	0.00105767	ENSG00000256533	processed_pseudogene
ENSG00000287897	3.22205	2.86709	0.595334	4.81594	1.46508e-06	5.98699e-05	ENSG00000287897	lncRNA
ENSG00000288020	1.76605	3.15014	0.56629	5.56276	2.65543e-08	1.64509e-06	ENSG00000288020	lncRNA
ENSG00000252992	1.76088	1.97759	0.547895	3.60943	0.000306867	0.00616253	ENSG00000252992	scaRNA
ENSG00000254844	1.43938	2.74866	0.6517	4.21768	2.46825e-05	0.000705751	ENSG00000254844	lncRNA
ENSG00000272075	8.81556	-4.13092	1.01848	-4.05595	4.99305e-05	0.00128939	RN7SL828P	misc_RNA
ENSG00000285827	1.66967	2.01299	0.564876	3.5636	0.000365808	0.00718118	ENSG00000285827	protein_coding
ENSG00000280502	7.32987	-4.57912	0.714408	-6.40967	1.45834e-10	1.41649e-08	Metazoa_SRP	misc_RNA
ENSG00000240970	4.78102	2.80495	0.654576	4.28515	1.82618e-05	0.000541383	RPL23AP64	processed_pseudogene
ENSG00000254428	5.55061	4.652	0.650202	7.1547	8.38548e-13	1.31775e-10	ENSG00000254428	lncRNA
ENSG00000254909	3.84349	3.94488	0.730464	5.40051	6.64504e-08	3.8286e-06	ENSG00000254909	processed_pseudogene
ENSG00000255114	48.8912	6.53194	0.85152	7.67092	1.70765e-14	3.92942e-12	ENSG00000255114	lncRNA
ENSG00000289553	1.33276	1.72776	0.608397	2.83985	0.00451342	0.0584522	ENSG00000289553	lncRNA
ENSG00000274303	5.6974	3.7162	0.633413	5.86694	4.43914e-09	3.21967e-07	7SK	misc_RNA
ENSG00000207971	3.12535	1.46061	0.517207	2.82404	0.00474225	0.0609866	MIR125B1	miRNA
ENSG00000199709	1.23222	1.92603	0.438213	4.3952	1.10671e-05	0.000351547	RNU4-23P	snRNA
ENSG00000254941	3.19148	3.66645	0.6767	5.41813	6.02262e-08	3.51165e-06	ENSG00000254941	processed_pseudogene
ENSG00000254568	4.69129	1.30457	0.436672	2.98753	0.00281242	0.0398543	ENSG00000254568	lncRNA
ENSG00000255475	0.996929	1.73461	0.561224	3.09075	0.00199649	0.0299845	ENSG00000255475	lncRNA
ENSG00000259290	1.20217	2.22043	0.581173	3.8206	0.000133127	0.00301035	ENSG00000259290	lncRNA
ENSG00000255358	9.0364	3.17904	0.614326	5.17485	2.28099e-07	1.15028e-05	NDUFAF2P2	processed_pseudogene
ENSG00000272412	21.9557	-4.02633	1.11122	-3.62332	0.000290842	0.00589712	RN7SL778P	misc_RNA
ENSG00000252351	3.29538	2.49934	0.58766	4.25303	2.10894e-05	0.00061161	RNU6ATAC12P	snRNA
ENSG00000255348	2.79692	3.81645	0.701423	5.44101	5.29783e-08	3.13155e-06	ENSG00000255348	lncRNA
ENSG00000221439	7.2422	1.85446	0.596936	3.10664	0.00189226	0.028635	RNU4ATAC16P	snRNA
ENSG00000267285	3.22652	2.11725	0.584073	3.62498	0.000288981	0.00586426	ENSG00000267285	lncRNA
ENSG00000256150	2.75846	1.02277	0.319261	3.20357	0.00135737	0.0217551	ITFG2-AS1	lncRNA
ENSG00000274659	0.846632	1.45733	0.481527	3.02647	0.00247425	0.0357035	LINC02371	lncRNA
ENSG00000283297	7.71381	4.93602	0.737106	6.69648	2.13496e-11	2.53948e-09	TEX52	protein_coding
ENSG00000278469	3.34299	3.35972	0.615002	5.46295	4.68293e-08	2.79804e-06	Metazoa_SRP	misc_RNA
ENSG00000256197	4.04801	1.94799	0.514789	3.78406	0.000154292	0.00342401	TSPAN9-IT1	lncRNA
ENSG00000256862	1.73585	2.50403	0.56779	4.41014	1.03306e-05	0.000331143	PARP11-AS1	lncRNA
ENSG00000213970	2.68838	-1.9206	0.713354	-2.69235	0.00709515	0.0841621	ENSG00000213970	transcribed_processed_pseudogene
ENSG00000255474	1.1858	2.24541	0.804052	2.79262	0.0052283	0.0660509	GAU1	lncRNA
ENSG00000255608	0.843565	1.73372	0.642214	2.6996	0.00694224	0.082908	ENSG00000255608	lncRNA
ENSG00000239002	5.09056	-4.34278	0.93758	-4.63191	3.62311e-06	0.000132259	SCARNA10	snoRNA
ENSG00000245667	1.14075	2.42141	0.645575	3.75078	0.000176284	0.00384364	ENSG00000245667	lncRNA
ENSG00000244532	0.832672	-3.75338	1.34267	-2.79546	0.00518258	0.0656664	RN7SL380P	misc_RNA
ENSG00000271969	3.23157	3.1753	0.738751	4.2982	1.72194e-05	0.000513634	ENSG00000271969	lncRNA
ENSG00000215009	2.28281	3.08758	0.720696	4.28417	1.83422e-05	0.000542743	ACSM4	protein_coding
ENSG00000278459	1.18241	-4.25996	1.5101	-2.82099	0.00478762	0.0614474	Metazoa_SRP	misc_RNA
ENSG00000235602	3.27851	3.78632	0.683456	5.53996	3.02533e-08	1.8564e-06	POU5F1P3	processed_pseudogene
ENSG00000244050	1.94122	3.29658	0.681917	4.83428	1.33629e-06	5.53085e-05	DEFB109F	transcribed_unprocessed_pseudogene
ENSG00000244131	4.43674	1.74314	0.554307	3.14472	0.00166245	0.0257172	RPSAP51	processed_pseudogene
ENSG00000255753	0.873461	2.12527	0.713898	2.97699	0.00291092	0.0409499	ENSG00000255753	processed_pseudogene
ENSG00000278635	2.12954	3.44486	0.704134	4.89234	9.96438e-07	4.25169e-05	ENSG00000278635	unprocessed_pseudogene
ENSG00000256803	1.14908	2.25805	0.658353	3.42984	0.000603933	0.0111139	ENSG00000256803	lncRNA
ENSG00000223042	1.46244	-2.30574	0.63551	-3.62817	0.000285438	0.00580456	RN7SKP161	misc_RNA
ENSG00000255958	11.9727	5.75546	0.743594	7.74007	9.93655e-15	2.47824e-12	GABARAPL1-AS1	lncRNA
ENSG00000121377	1.29933	2.25393	0.624888	3.60693	0.00030984	0.006211	TAS2R7	protein_coding
ENSG00000121381	1.68059	2.10436	0.643833	3.26849	0.00108123	0.0180397	TAS2R9	protein_coding
ENSG00000212128	38.8883	3.03787	0.680344	4.4652	7.99953e-06	0.000264539	TAS2R13	protein_coding
ENSG00000256019	11.036	2.49654	0.594853	4.19691	2.70583e-05	0.000765755	TAS2R63P	unprocessed_pseudogene
ENSG00000226761	16.8627	2.31874	0.568021	4.08214	4.46237e-05	0.00117112	TAS2R46	protein_coding
ENSG00000256400	1.40782	2.27494	0.704979	3.22696	0.00125115	0.0204075	ENSG00000256400	processed_pseudogene
ENSG00000256188	53.3971	2.59601	0.627509	4.137	3.51869e-05	0.000958601	TAS2R30	protein_coding
ENSG00000256981	31.2725	2.7301	0.568768	4.80002	1.58648e-06	6.40189e-05	ENSG00000256981	unprocessed_pseudogene
ENSG00000275119	7.16058	3.13928	0.63832	4.91804	8.74166e-07	3.78427e-05	ENSG00000275119	lncRNA
ENSG00000237303	2.46623	3.17347	0.609027	5.21073	1.88102e-07	9.66974e-06	HIGD1AP8	processed_pseudogene
ENSG00000200475	1.1079	-3.31509	1.09235	-3.03482	0.00240679	0.0349035	RN7SKP162	misc_RNA
ENSG00000255649	1.98169	1.74557	0.457135	3.81849	0.000134269	0.00303187	ENSG00000255649	lncRNA
ENSG00000200830	2.26393	-2.44142	0.651293	-3.74857	0.000177843	0.00387545	RN7SKP134	misc_RNA
ENSG00000286107	3.38237	1.45988	0.320927	4.54895	5.39153e-06	0.00018818	ENSG00000286107	lncRNA
ENSG00000256339	0.748638	1.28772	0.4792	2.68724	0.00720457	0.085303	ENSG00000256339	lncRNA
ENSG00000200105	3.73618	2.47205	0.595524	4.15106	3.30943e-05	0.000906704	RNU6-251P	snRNA
ENSG00000256389	2.52628	1.85617	0.678566	2.73543	0.00622992	0.0761176	ENSG00000256389	lncRNA
ENSG00000240328	3.11505	2.87624	0.587411	4.89648	9.75706e-07	4.17244e-05	ENSG00000240328	processed_pseudogene
ENSG00000240481	3.8408	-2.91738	0.70752	-4.12338	3.73347e-05	0.00100942	RN7SL38P	misc_RNA
ENSG00000256482	1.39899	2.76374	0.659093	4.19326	2.74979e-05	0.000775922	ENSG00000256482	lncRNA
ENSG00000258449	7.42413	5.15332	0.673153	7.65549	1.92571e-14	4.35346e-12	ENSG00000258449	lncRNA
ENSG00000276842	1.54386	1.41637	0.512827	2.76188	0.00574704	0.0713681	ENSG00000276842	lncRNA
ENSG00000255968	1.14308	2.07376	0.53522	3.8746	0.0001068	0.00248715	ENSG00000255968	lncRNA
ENSG00000247903	4.89008	1.12884	0.405194	2.78593	0.00533739	0.0671876	ENSG00000247903	lncRNA
ENSG00000214700	1.06804	2.31883	0.732877	3.164	0.00155614	0.0243257	C12orf71	protein_coding
ENSG00000245311	2.19382	3.30583	0.696108	4.74902	2.04402e-06	7.98161e-05	ARNTL2-AS1	lncRNA
ENSG00000256512	4.07149	4.10592	0.725879	5.65648	1.54505e-08	1.00216e-06	ENSG00000256512	lncRNA
ENSG00000202187	1.20521	-1.94488	0.614683	-3.16404	0.00155596	0.0243257	RNA5SP355	rRNA_pseudogene
ENSG00000225349	5.57306	2.02449	0.616528	3.2837	0.00102456	0.0172581	ANKRD49P2	processed_pseudogene
ENSG00000257530	1.37809	2.59319	0.609104	4.25738	2.06834e-05	0.00060164	BICD1-AS1	lncRNA
ENSG00000286950	2.10523	1.21212	0.433824	2.79405	0.00520532	0.0658682	ENSG00000286950	lncRNA
ENSG00000201624	2.61296	-5.96951	1.74072	-3.42934	0.000605057	0.0111276	Y_RNA	misc_RNA
ENSG00000270273	1.61757	2.41275	0.661411	3.64788	0.000264411	0.00543123	ENSG00000270273	processed_pseudogene
ENSG00000285732	1.13766	1.50513	0.487653	3.08647	0.00202547	0.0303372	ENSG00000285732	lncRNA
ENSG00000229014	1.27543	2.46103	0.561359	4.38406	1.16489e-05	0.000367311	RPL30P13	processed_pseudogene
ENSG00000289310	4.08024	3.64386	0.570461	6.38757	1.68545e-10	1.6289e-08	ENSG00000289310	lncRNA
ENSG00000229899	1.77351	2.61983	0.598025	4.38081	1.18238e-05	0.00037222	ENSG00000229899	processed_pseudogene
ENSG00000257680	1.95245	2.73983	0.633753	4.32318	1.53794e-05	0.000466302	ENSG00000257680	processed_pseudogene
ENSG00000258068	2.54557	1.66113	0.556707	2.98386	0.00284639	0.0402324	ENSG00000258068	lncRNA
ENSG00000257896	1.71455	2.87532	0.602388	4.7732	1.8132e-06	7.19659e-05	ENSG00000257896	transcribed_unprocessed_pseudogene
[truncated: 1,332 more rows]
