# Supplementary material for: Gene expression analysis in subcutaneous adipose tissue reveals a predominant influence of lncRNAs during growth
Source: Genes Dis. 2024 Jun 14;12(2):101351. doi: 10.1016/j.gendis.2024.101351 (PMC11625322; doi:10.1016/j.gendis.2024.101351)
Supplement: Table S3 — List of differentially expressed isoforms in OBAD versus OBPED samples calculated via IsoformSwitchAnalyzeR. Note: Transcript-specific information includes gene identification (gene_id) and gene name (gene_name) alongside the considered conditions (condition_1: OBAD and condition_2: OBPED). The isoform fraction (IF), representing the ratio of isoform expression to overall gene expression, is provided for each condition. The difference in isoform usage (dIF), calculated as IF2-IF1, and associated q-values are reported. Additionally, instances where the dIF denotes a consequential switch in isoform usage within the gene are highlighted. OBAD, obese adult patients; OBPED, obese pediatric patients. [file mmc4.xlsx]

## Sheet: Foglio 1
switching_isoforms
	iso_ref	gene_ref	isoform_id	gene_id	gene_name	condition_1	condition_2	IF1	IF2	dIF	isoform_switch_q_value	switchConsequencesGene	Rank
1	isoComp_00188082	geneComp_00047298	ENST00000619178.1	SNORD3D	SNORD3D	OBAD	OBPED	0.113	0.583	0.47	2.28773e-69	FALSE	1
2	isoComp_00188083	geneComp_00047298	ENST00000630092.1	SNORD3D	SNORD3D	OBAD	OBPED	0.887	0.417	-0.47	2.28773e-69	FALSE	2
3	isoComp_00124147	geneComp_00033750	ENST00000259050.8	MARCHF7	MARCHF7	OBAD	OBPED	0.5	0.039	-0.461	4.61841e-62	TRUE	3
4	isoComp_00154749	geneComp_00039508	ENST00000219207.10	PLLP	PLLP	OBAD	OBPED	0.493	0.864	0.371	4.30281e-58	TRUE	4
5	isoComp_00121716	geneComp_00033407	ENST00000548071.1	LUM	LUM	OBAD	OBPED	0.244	0.097	-0.147	6.80501e-57	FALSE	5
6	isoComp_00077089	geneComp_00024990	ENST00000644374.1	EPS8	EPS8	OBAD	OBPED	0.338	0.053	-0.286	3.14475e-53	TRUE	6
7	isoComp_00106447	geneComp_00030138	ENST00000428849.7	KIFC1	KIFC1	OBAD	OBPED	0.516	0.854	0.338	7.41043e-52	TRUE	7
8	isoComp_00106449	geneComp_00030138	ENST00000486695.1	KIFC1	KIFC1	OBAD	OBPED	0.366	0.012	-0.354	7.41043e-52	TRUE	8
9	isoComp_00077095	geneComp_00024990	ENST00000647224.1	EPS8	EPS8	OBAD	OBPED	0.151	0.49	0.339	9.52885e-49	TRUE	9
10	isoComp_00218048	geneComp_00052131	ENST00000373389.5	ZFAND3	ZFAND3	OBAD	OBPED	0.046	0.309	0.263	1.36116e-45	TRUE	10
11	isoComp_00017659	geneComp_00002476	ENST00000297290.4	BRI3	BRI3	OBAD	OBPED	0.37	0.716	0.346	5.93528e-45	FALSE	11
12	isoComp_00103225	geneComp_00029694	ENST00000607866.1	ITM2B	ITM2B	OBAD	OBPED	0.007	0.176	0.169	2.19445e-43	TRUE	12
13	isoComp_00017660	geneComp_00002476	ENST00000456357.6	BRI3	BRI3	OBAD	OBPED	0.54	0.213	-0.327	5.47505e-43	FALSE	13
14	isoComp_00038029	geneComp_00005522	ENST00000409764.5	CYCS	CYCS	OBAD	OBPED	0.124	0.384	0.26	1.58321e-41	TRUE	14
15	isoComp_00109516	geneComp_00030820	ENST00000543445.5	LDHA	LDHA	OBAD	OBPED	0.064	0.198	0.134	3.94809e-41	TRUE	15
16	isoComp_00150814	geneComp_00038946	ENST00000507596.5	PEX10	PEX10	OBAD	OBPED	0.236	0.526	0.291	8.02389e-41	TRUE	16
17	isoComp_00125608	geneComp_00033927	ENST00000643776.1	MEA1	MEA1	OBAD	OBPED	0.562	0.969	0.408	8.109e-41	FALSE	17
18	isoComp_00035575	geneComp_00005188	ENST00000389622.7	CRYBG3	CRYBG3	OBAD	OBPED	0.775	0.464	-0.311	2.01412e-40	TRUE	18
19	isoComp_00035576	geneComp_00005188	ENST00000485253.1	CRYBG3	CRYBG3	OBAD	OBPED	0.214	0.536	0.322	2.01412e-40	TRUE	19
20	isoComp_00149255	geneComp_00038718	ENST00000470490.1	PCNP	PCNP	OBAD	OBPED	0.047	0.262	0.215	7.81218e-40	TRUE	20
21	isoComp_00147253	geneComp_00038451	ENST00000507699.1	PALLD	PALLD	OBAD	OBPED	0.36	0.177	-0.183	8.45266e-39	TRUE	21
22	isoComp_00170864	geneComp_00042951	ENST00000531452.5	RNF214	RNF214	OBAD	OBPED	0.131	0.54	0.408	9.39324e-39	TRUE	22
23	isoComp_00152450	geneComp_00039211	ENST00000281382.11	PIGF	PIGF	OBAD	OBPED	0.53	0.19	-0.34	1.78125e-36	TRUE	23
24	isoComp_00209543	geneComp_00050775	ENST00000597451.5	UBA52	UBA52	OBAD	OBPED	0.419	0.029	-0.39	8.61101e-36	FALSE	24
25	isoComp_00005726	geneComp_00000773	ENST00000394657.12	AKTIP	AKTIP	OBAD	OBPED	0.418	0.093	-0.326	1.05322e-34	TRUE	25
26	isoComp_00162205	geneComp_00040709	ENST00000673199.1	PTP4A1	PTP4A1	OBAD	OBPED	0.376	0.105	-0.271	2.89659e-34	FALSE	26
27	isoComp_00205179	geneComp_00049993	ENST00000520700.1	TRAM1	TRAM1	OBAD	OBPED	0.054	0.266	0.211	9.87876e-34	TRUE	27
28	isoComp_00028867	geneComp_00004222	ENST00000556161.1	CFL2	CFL2	OBAD	OBPED	0.1	0.318	0.218	4.08526e-33	FALSE	28
29	isoComp_00038028	geneComp_00005522	ENST00000409409.5	CYCS	CYCS	OBAD	OBPED	0.618	0.286	-0.332	6.33674e-33	TRUE	29
30	isoComp_00119358	geneComp_00033054	ENST00000597203.1	LIPE-AS1	LIPE-AS1	OBAD	OBPED	0.224	0.031	-0.193	2.86532e-31	TRUE	30
31	isoComp_00031841	geneComp_00004674	ENST00000466830.6	CMC1	CMC1	OBAD	OBPED	0.219	0.008	-0.212	3.83523e-31	FALSE	31
32	isoComp_00146131	geneComp_00038244	ENST00000647849.1	OSGIN2	OSGIN2	OBAD	OBPED	0.587	0.288	-0.299	8.80011e-31	FALSE	32
33	isoComp_00124149	geneComp_00033750	ENST00000409591.5	MARCHF7	MARCHF7	OBAD	OBPED	0.202	0.433	0.23	9.8614e-31	TRUE	33
34	isoComp_00095476	geneComp_00028011	ENST00000430190.5	HIGD1A	HIGD1A	OBAD	OBPED	0.111	0.29	0.179	1.60041e-30	TRUE	34
35	isoComp_00147807	geneComp_00038520	ENST00000649945.1	PARP14	PARP14	OBAD	OBPED	0.301	0.607	0.306	2.18561e-30	TRUE	35
36	isoComp_00172803	geneComp_00044042	ENST00000471204.5	RPL22	RPL22	OBAD	OBPED	0.249	0.449	0.2	3.67098e-30	TRUE	36
37	isoComp_00172269	geneComp_00043779	ENST00000359429.11	RPE	RPE	OBAD	OBPED	0.535	0.167	-0.368	6.83376e-30	TRUE	37
38	isoComp_00136657	geneComp_00036147	ENST00000548815.2	NBL1	NBL1	OBAD	OBPED	0.464	0.174	-0.29	7.9e-30	TRUE	38
39	isoComp_00103221	geneComp_00029693	ENST00000469541.5	ITM2A	ITM2A	OBAD	OBPED	0.175	0.386	0.211	1.22674e-29	TRUE	39
40	isoComp_00173330	geneComp_00044366	ENST00000579649.5	RPL36	RPL36	OBAD	OBPED	0.381	0.058	-0.323	1.81225e-29	FALSE	40
41	isoComp_00120957	geneComp_00033311	ENST00000409887.3	LRRC75A	LRRC75A	OBAD	OBPED	0.474	0.182	-0.292	1.8933e-29	TRUE	41
42	isoComp_00120958	geneComp_00033311	ENST00000470794.2	LRRC75A	LRRC75A	OBAD	OBPED	0.384	0.499	0.115	1.8933e-29	TRUE	42
43	isoComp_00139844	geneComp_00036614	ENST00000425478.7	NKIRAS1	NKIRAS1	OBAD	OBPED	0.525	0.127	-0.398	2.00128e-29	FALSE	43
44	isoComp_00004655	geneComp_00000615	ENST00000648068.1	AGK	AGK	OBAD	OBPED	0.106	0.379	0.273	3.65887e-29	FALSE	44
45	isoComp_00179621	geneComp_00045927	ENST00000409104.7	SET	SET	OBAD	OBPED	0.175	0.385	0.21	4.8723e-29	TRUE	45
46	isoComp_00209744	geneComp_00050805	ENST00000499038.2	UBE2B	UBE2B	OBAD	OBPED	0.4	0.155	-0.245	8.71652e-29	TRUE	46
47	isoComp_00018992	geneComp_00002730	ENST00000407324.5	C1D	C1D	OBAD	OBPED	0.591	0.221	-0.371	1.00297e-28	FALSE	47
48	isoComp_00133192	geneComp_00035539	ENST00000435680.6	MTMR10	MTMR10	OBAD	OBPED	0.428	0.734	0.306	1.24921e-28	TRUE	48
49	isoComp_00037862	geneComp_00005504	ENST00000397914.4	CYB5A	CYB5A	OBAD	OBPED	0.222	0.423	0.201	1.30482e-28	TRUE	49
50	isoComp_00182107	geneComp_00046278	ENST00000290209.9	SLC12A6	SLC12A6	OBAD	OBPED	0.143	0.499	0.356	1.76568e-28	FALSE	50
51	isoComp_00187814	geneComp_00047057	ENST00000362567.2	SNORA17B	SNORA17B	OBAD	OBPED	0.774	0.333	-0.441	5.43878e-28	FALSE	51
52	isoComp_00187815	geneComp_00047057	ENST00000626886.1	SNORA17B	SNORA17B	OBAD	OBPED	0.226	0.667	0.441	5.43878e-28	FALSE	52
53	isoComp_00194125	geneComp_00048284	ENST00000502897.5	SUB1	SUB1	OBAD	OBPED	0.397	0.707	0.31	1.4461e-27	TRUE	53
54	isoComp_00182429	geneComp_00046329	ENST00000468508.1	SLC19A1	SLC19A1	OBAD	OBPED	0.376	0.046	-0.33	1.52904e-27	TRUE	54
55	isoComp_00042897	geneComp_00006214	ENST00000554951.6	DMAC2L	DMAC2L	OBAD	OBPED	0.074	0.393	0.318	1.69223e-27	FALSE	55
56	isoComp_00158459	geneComp_00040073	ENST00000409752.5	PPP3R1	PPP3R1	OBAD	OBPED	0.011	0.201	0.189	2.18703e-27	FALSE	56
57	isoComp_00163671	geneComp_00040878	ENST00000473035.1	RAB10	RAB10	OBAD	OBPED	0.141	0.397	0.257	2.34613e-27	TRUE	57
58	isoComp_00129738	geneComp_00034789	ENST00000170447.12	MKRN2	MKRN2	OBAD	OBPED	0.291	0.587	0.295	4.33458e-27	TRUE	58
59	isoComp_00112349	geneComp_00031308	ENST00000665473.1	LINC00847	LINC00847	OBAD	OBPED	0.15	0.355	0.205	1.35114e-26	TRUE	59
60	isoComp_00155734	geneComp_00039631	ENST00000369472.1	PNRC1	PNRC1	OBAD	OBPED	0.147	0.346	0.199	1.38116e-26	TRUE	60
61	isoComp_00216882	geneComp_00051946	ENST00000474715.1	YWHAQ	YWHAQ	OBAD	OBPED	0.042	0.217	0.174	1.87965e-26	TRUE	61
62	isoComp_00042462	geneComp_00006167	ENST00000415325.5	DLD	DLD	OBAD	OBPED	0.042	0.197	0.156	2.01702e-26	TRUE	62
63	isoComp_00157986	geneComp_00039993	ENST00000392210.6	PPP1R14B	PPP1R14B	OBAD	OBPED	0.296	0.086	-0.21	3.58305e-26	TRUE	63
64	isoComp_00000490	geneComp_00000060	ENST00000453985.6	ABCA9	ABCA9	OBAD	OBPED	0.174	0.461	0.286	3.67236e-26	FALSE	64
65	isoComp_00210334	geneComp_00050926	ENST00000439681.1	UBR3	UBR3	OBAD	OBPED	0.018	0.214	0.196	4.76429e-26	TRUE	65
66	isoComp_00033070	geneComp_00004830	ENST00000464916.1	COL1A2	COL1A2	OBAD	OBPED	0.112	0.265	0.153	5.21231e-26	TRUE	66
67	isoComp_00048412	geneComp_00007093	ENST00000505992.1	EIF4E	EIF4E	OBAD	OBPED	0.088	0.346	0.257	6.46486e-26	FALSE	67
68	isoComp_00162296	geneComp_00040725	ENST00000415482.6	PTPN12	PTPN12	OBAD	OBPED	0.039	0.222	0.183	7.2355e-26	FALSE	68
69	isoComp_00186640	geneComp_00046951	ENST00000680298.1	SMPD4	SMPD4	OBAD	OBPED	0.095	0.273	0.177	7.48254e-26	FALSE	69
70	isoComp_00211861	geneComp_00051205	ENST00000436269.1	USP34	USP34	OBAD	OBPED	0.176	0.36	0.184	7.66289e-26	TRUE	70
71	isoComp_00086760	geneComp_00026508	ENST00000619601.1	GAPDH	GAPDH	OBAD	OBPED	0.245	0.026	-0.219	8.91088e-26	FALSE	71
72	isoComp_00103085	geneComp_00029674	ENST00000478138.1	ITGB3BP	ITGB3BP	OBAD	OBPED	0.283	0.032	-0.251	1.19579e-25	TRUE	72
73	isoComp_00188454	geneComp_00047451	ENST00000619420.4	SNX10	SNX10	OBAD	OBPED	0.361	0.201	-0.16	1.29421e-25	FALSE	73
74	isoComp_00095410	geneComp_00028001	ENST00000399849.4	HIC1	HIC1	OBAD	OBPED	0.17	0.442	0.272	1.37348e-25	FALSE	74
75	isoComp_00152452	geneComp_00039211	ENST00000412717.1	PIGF	PIGF	OBAD	OBPED	0.079	0.324	0.246	1.58701e-25	TRUE	75
76	isoComp_00182992	geneComp_00046413	ENST00000336733.10	SLC25A26	SLC25A26	OBAD	OBPED	0.229	0.499	0.269	1.62424e-25	TRUE	76
77	isoComp_00048074	geneComp_00007040	ENST00000380876.5	EIF3CL	EIF3CL	OBAD	OBPED	0.558	0.937	0.379	1.72763e-25	FALSE	77
78	isoComp_00048075	geneComp_00007040	ENST00000398944.7	EIF3CL	EIF3CL	OBAD	OBPED	0.442	0.063	-0.379	1.72763e-25	FALSE	78
79	isoComp_00048407	geneComp_00007093	ENST00000450253.7	EIF4E	EIF4E	OBAD	OBPED	0.568	0.239	-0.328	1.94836e-25	FALSE	79
80	isoComp_00209535	geneComp_00050775	ENST00000430157.6	UBA52	UBA52	OBAD	OBPED	0.532	0.898	0.366	2.78e-25	FALSE	80
81	isoComp_00203829	geneComp_00049779	ENST00000499247.3	TOB1	TOB1	OBAD	OBPED	0.843	0.494	-0.349	4.09196e-25	TRUE	81
82	isoComp_00161480	geneComp_00040591	ENST00000538613.5	PSMD9	PSMD9	OBAD	OBPED	0.166	0.271	0.104	4.98573e-25	TRUE	82
83	isoComp_00098923	geneComp_00028851	ENST00000292433.4	IER2	IER2	OBAD	OBPED	0.591	0.835	0.244	5.13477e-25	FALSE	83
84	isoComp_00098925	geneComp_00028851	ENST00000588173.1	IER2	IER2	OBAD	OBPED	0.396	0.098	-0.298	5.13477e-25	FALSE	84
85	isoComp_00180670	geneComp_00046066	ENST00000420195.1	SH3BP5-AS1	SH3BP5-AS1	OBAD	OBPED	0.671	0.322	-0.349	5.53156e-25	TRUE	85
86	isoComp_00013561	geneComp_00001813	ENST00000395633.5	ATP5F1D	ATP5F1D	OBAD	OBPED	0.404	0.683	0.28	7.02665e-25	TRUE	86
87	isoComp_00196599	geneComp_00048676	ENST00000485960.7	TBC1D15	TBC1D15	OBAD	OBPED	0.323	0.107	-0.216	2.26032e-24	TRUE	87
88	isoComp_00018993	geneComp_00002730	ENST00000409302.1	C1D	C1D	OBAD	OBPED	0.102	0.382	0.28	2.51344e-24	FALSE	88
89	isoComp_00149441	geneComp_00038745	ENST00000676339.1	PCSK7	PCSK7	OBAD	OBPED	0.148	0.29	0.142	2.60748e-24	FALSE	89
90	isoComp_00217296	geneComp_00052033	ENST00000245663.9	ZBTB46	ZBTB46	OBAD	OBPED	0.098	0.463	0.365	2.67341e-24	FALSE	90
91	isoComp_00013308	geneComp_00001774	ENST00000674834.1	ATP1A1-AS1	ATP1A1-AS1	OBAD	OBPED	0.033	0.309	0.276	3.09939e-24	FALSE	91
92	isoComp_00135546	geneComp_00035986	ENST00000410036.2	MZT2A	MZT2A	OBAD	OBPED	0.36	0.128	-0.232	3.25426e-24	TRUE	92
93	isoComp_00136045	geneComp_00036045	ENST00000503719.6	NAIP	NAIP	OBAD	OBPED	0.124	0.374	0.25	6.52289e-24	TRUE	93
94	isoComp_00209863	geneComp_00050825	ENST00000602959.5	UBE2E3	UBE2E3	OBAD	OBPED	0.066	0.264	0.198	6.89663e-24	FALSE	94
95	isoComp_00132239	geneComp_00035225	ENST00000673637.1	MSH6	MSH6	OBAD	OBPED	0.078	0.384	0.306	7.71414e-24	FALSE	95
96	isoComp_00044001	geneComp_00006353	ENST00000513954.1	DNAJC9-AS1	DNAJC9-AS1	OBAD	OBPED	0.41	0.055	-0.355	8.25106e-24	FALSE	96
97	isoComp_00183204	geneComp_00046444	ENST00000513807.5	SLC25A46	SLC25A46	OBAD	OBPED	0.065	0.29	0.225	1.38051e-23	TRUE	97
98	isoComp_00009874	geneComp_00001319	ENST00000489673.1	ARF5	ARF5	OBAD	OBPED	0.084	0.193	0.109	2.07692e-23	TRUE	98
99	isoComp_00126525	geneComp_00034036	ENST00000393187.5	MEST	MEST	OBAD	OBPED	0.257	0.046	-0.211	2.07692e-23	FALSE	99
100	isoComp_00177746	geneComp_00045640	ENST00000260130.9	SDCBP	SDCBP	OBAD	OBPED	0.673	0.407	-0.267	2.3203e-23	FALSE	100
101	isoComp_00170859	geneComp_00042951	ENST00000300650.9	RNF214	RNF214	OBAD	OBPED	0.53	0.155	-0.375	2.50496e-23	TRUE	101
102	isoComp_00139509	geneComp_00036558	ENST00000373314.7	NIBAN2	NIBAN2	OBAD	OBPED	0.427	0.143	-0.284	2.73519e-23	FALSE	102
103	isoComp_00218090	geneComp_00052134	ENST00000561060.5	ZFAND6	ZFAND6	OBAD	OBPED	0.118	0.303	0.185	3.46287e-23	FALSE	103
104	isoComp_00172512	geneComp_00043880	ENST00000563270.5	RPL13	RPL13	OBAD	OBPED	0.157	0.275	0.118	4.77586e-23	TRUE	104
105	isoComp_00078759	geneComp_00025180	ENST00000489414.5	EXOSC3	EXOSC3	OBAD	OBPED	0.143	0.4	0.257	5.10568e-23	TRUE	105
106	isoComp_00153067	geneComp_00039289	ENST00000285419.8	PIP4P2	PIP4P2	OBAD	OBPED	0.548	0.223	-0.325	5.94895e-23	TRUE	106
107	isoComp_00208714	geneComp_00050661	ENST00000605457.5	TUBE1	TUBE1	OBAD	OBPED	0.085	0.323	0.238	6.01949e-23	TRUE	107
108	isoComp_00121358	geneComp_00033375	ENST00000472974.5	LSP1	LSP1	OBAD	OBPED	0.061	0.178	0.117	6.78979e-23	TRUE	108
109	isoComp_00079969	geneComp_00025357	ENST00000556794.5	FAM161B	FAM161B	OBAD	OBPED	0.45	0.057	-0.393	1.25198e-22	TRUE	109
110	isoComp_00214770	geneComp_00051672	ENST00000608015.1	WDR5B-DT	WDR5B-DT	OBAD	OBPED	0.264	0.06	-0.204	1.4454e-22	FALSE	110
111	isoComp_00043648	geneComp_00006297	ENST00000370763.6	DNAJB4	DNAJB4	OBAD	OBPED	0.597	0.303	-0.295	1.66013e-22	TRUE	111
112	isoComp_00103217	geneComp_00029693	ENST00000373298.7	ITM2A	ITM2A	OBAD	OBPED	0.683	0.384	-0.299	1.96653e-22	TRUE	112
113	isoComp_00161614	geneComp_00040608	ENST00000509933.1	PSMG4	PSMG4	OBAD	OBPED	0.161	0.013	-0.148	3.92601e-22	TRUE	113
114	isoComp_00034174	geneComp_00004961	ENST00000366528.3	COX20	COX20	OBAD	OBPED	0.066	0.232	0.166	4.43211e-22	TRUE	114
115	isoComp_00182993	geneComp_00046413	ENST00000354883.11	SLC25A26	SLC25A26	OBAD	OBPED	0.076	0.239	0.163	4.51496e-22	TRUE	115
116	isoComp_00137079	geneComp_00036215	ENST00000676690.1	NCL	NCL	OBAD	OBPED	0.039	0.171	0.131	5.05117e-22	TRUE	116
117	isoComp_00012776	geneComp_00001720	ENST00000514253.2	ATG10	ATG10	OBAD	OBPED	0.448	0.115	-0.333	8.66549e-22	TRUE	117
118	isoComp_00208828	geneComp_00050673	ENST00000643920.1	TUG1	TUG1	OBAD	OBPED	0.214	0.419	0.205	9.28491e-22	TRUE	118
119	isoComp_00108900	geneComp_00030732	ENST00000336314.9	LARP1	LARP1	OBAD	OBPED	0.117	0.002	-0.115	1.16823e-21	FALSE	119
120	isoComp_00027298	geneComp_00004012	ENST00000652630.1	CEBPG	CEBPG	OBAD	OBPED	0.149	0.426	0.277	1.3887e-21	TRUE	120
121	isoComp_00161366	geneComp_00040573	ENST00000584008.5	PSMD12	PSMD12	OBAD	OBPED	0.124	0.371	0.247	1.42389e-21	TRUE	121
122	isoComp_00132238	geneComp_00035225	ENST00000652107.1	MSH6	MSH6	OBAD	OBPED	0.405	0.012	-0.393	1.53896e-21	FALSE	122
123	isoComp_00013568	geneComp_00001813	ENST00000614837.1	ATP5F1D	ATP5F1D	OBAD	OBPED	0.315	0.043	-0.272	1.84217e-21	TRUE	123
124	isoComp_00062285	geneComp_00014658	ENST00000547184.5	ENSG00000257341	ENSG00000257341	OBAD	OBPED	0.334	0.044	-0.29	2.46541e-21	FALSE	124
125	isoComp_00209748	geneComp_00050805	ENST00000507277.1	UBE2B	UBE2B	OBAD	OBPED	0.161	0.361	0.199	2.81689e-21	TRUE	125
126	isoComp_00194141	geneComp_00048289	ENST00000434484.5	SUCLA2	SUCLA2	OBAD	OBPED	0.056	0.22	0.164	3.41843e-21	TRUE	126
127	isoComp_00156439	geneComp_00039721	ENST00000407461.5	POLR3H	POLR3H	OBAD	OBPED	0.03	0.178	0.148	8.00353e-21	TRUE	127
128	isoComp_00133200	geneComp_00035539	ENST00000568604.5	MTMR10	MTMR10	OBAD	OBPED	0.254	0.029	-0.226	1.32316e-20	TRUE	128
129	isoComp_00213338	geneComp_00051480	ENST00000447578.6	VPS29	VPS29	OBAD	OBPED	0.171	0.056	-0.115	1.35464e-20	TRUE	129
130	isoComp_00195366	geneComp_00048493	ENST00000685623.1	SYTL4	SYTL4	OBAD	OBPED	0.291	0.031	-0.261	1.49685e-20	FALSE	130
131	isoComp_00042134	geneComp_00006122	ENST00000199320.9	DIMT1	DIMT1	OBAD	OBPED	0.174	0.009	-0.164	1.932e-20	FALSE	131
132	isoComp_00121575	geneComp_00033397	ENST00000279147.9	LTO1	LTO1	OBAD	OBPED	0.071	0.247	0.176	2.02052e-20	TRUE	132
133	isoComp_00209115	geneComp_00050723	ENST00000409705.5	TXNDC9	TXNDC9	OBAD	OBPED	0.024	0.176	0.152	2.0538e-20	TRUE	133
134	isoComp_00021473	geneComp_00003153	ENST00000409724.5	CAPG	CAPG	OBAD	OBPED	0.227	0.42	0.193	2.08952e-20	FALSE	134
135	isoComp_00200777	geneComp_00049288	ENST00000509657.5	TMA16	TMA16	OBAD	OBPED	0.039	0.246	0.207	2.48508e-20	TRUE	135
136	isoComp_00205177	geneComp_00049993	ENST00000262213.7	TRAM1	TRAM1	OBAD	OBPED	0.905	0.693	-0.212	2.8981e-20	TRUE	136
137	isoComp_00131246	geneComp_00035023	ENST00000518235.5	MRNIP	MRNIP	OBAD	OBPED	0.182	0.026	-0.156	3.11003e-20	TRUE	137
138	isoComp_00202799	geneComp_00049600	ENST00000485135.1	TMEM79	TMEM79	OBAD	OBPED	0.395	0.053	-0.342	3.11965e-20	TRUE	138
139	isoComp_00213321	geneComp_00051479	ENST00000292510.6	VPS28	VPS28	OBAD	OBPED	0.319	0.502	0.183	3.26512e-20	FALSE	139
140	isoComp_00176455	geneComp_00045448	ENST00000579593.1	SARM1	SARM1	OBAD	OBPED	0.199	0.016	-0.183	3.4361e-20	TRUE	140
141	isoComp_00172204	geneComp_00043771	ENST00000396682.6	RPA3	RPA3	OBAD	OBPED	0.346	0.632	0.286	3.61819e-20	TRUE	141
142	isoComp_00130874	geneComp_00034956	ENST00000535694.5	MPI	MPI	OBAD	OBPED	0.116	0.284	0.168	3.92197e-20	TRUE	142
143	isoComp_00108316	geneComp_00030650	ENST00000554507.5	KTN1	KTN1	OBAD	OBPED	0.069	0.273	0.204	4.23999e-20	TRUE	143
144	isoComp_00173194	geneComp_00044268	ENST00000435983.5	RPL32	RPL32	OBAD	OBPED	0.429	0.187	-0.243	4.60535e-20	TRUE	144
145	isoComp_00033870	geneComp_00004928	ENST00000334571.7	COQ6	COQ6	OBAD	OBPED	0.178	0.012	-0.166	5.07256e-20	TRUE	145
146	isoComp_00219304	geneComp_00052322	ENST00000451119.6	ZNF219	ZNF219	OBAD	OBPED	0.307	0.151	-0.156	6.17077e-20	FALSE	146
147	isoComp_00063567	geneComp_00015493	ENST00000559756.1	ENSG00000259605	ENSG00000259605	OBAD	OBPED	0.325	0.001	-0.324	6.29639e-20	TRUE	147
148	isoComp_00063568	geneComp_00015493	ENST00000592217.2	ENSG00000259605	ENSG00000259605	OBAD	OBPED	0.675	0.999	0.324	6.29639e-20	TRUE	148
149	isoComp_00195670	geneComp_00048549	ENST00000605844.6	TAF15	TAF15	OBAD	OBPED	0.336	0.549	0.213	6.29639e-20	TRUE	149
150	isoComp_00213324	geneComp_00051479	ENST00000526054.5	VPS28	VPS28	OBAD	OBPED	0.285	0.023	-0.262	6.5343e-20	FALSE	150
151	isoComp_00022766	geneComp_00003294	ENST00000222597.6	CBLL1	CBLL1	OBAD	OBPED	0.082	0.319	0.237	8.35295e-20	TRUE	151
152	isoComp_00069042	geneComp_00019555	ENST00000668239.1	ENSG00000274265	ENSG00000274265	OBAD	OBPED	0.258	0.546	0.287	8.69956e-20	FALSE	152
153	isoComp_00209974	geneComp_00050839	ENST00000513231.5	UBE2K	UBE2K	OBAD	OBPED	0.045	0.192	0.147	9.40352e-20	TRUE	153
154	isoComp_00138178	geneComp_00036378	ENST00000693290.1	NEAT1	NEAT1	OBAD	OBPED	0.247	0.095	-0.151	1.35438e-19	TRUE	154
155	isoComp_00159284	geneComp_00040232	ENST00000677951.1	PRKACA	PRKACA	OBAD	OBPED	0.294	0.068	-0.225	1.6481e-19	FALSE	155
156	isoComp_00047822	geneComp_00006996	ENST00000591776.5	EIF1	EIF1	OBAD	OBPED	0.235	0.374	0.139	1.85088e-19	TRUE	156
157	isoComp_00202845	geneComp_00049611	ENST00000377996.5	TMEM8B	TMEM8B	OBAD	OBPED	0.231	0.033	-0.198	2.28243e-19	FALSE	157
158	isoComp_00146238	geneComp_00038277	ENST00000428192.6	OTUB1	OTUB1	OBAD	OBPED	0.208	0.363	0.156	3.0543e-19	FALSE	158
159	isoComp_00014001	geneComp_00001914	ENST00000685033.1	ATP7A	ATP7A	OBAD	OBPED	0.16	0.442	0.282	3.40151e-19	TRUE	159
160	isoComp_00191344	geneComp_00047926	ENST00000542536.6	SRP68	SRP68	OBAD	OBPED	0.134	0.019	-0.115	3.67734e-19	TRUE	160
161	isoComp_00215782	geneComp_00051834	ENST00000628412.1	XPC-AS1	XPC-AS1	OBAD	OBPED	0.343	0.046	-0.297	3.89489e-19	FALSE	161
162	isoComp_00143504	geneComp_00037177	ENST00000573584.6	NUP88	NUP88	OBAD	OBPED	0.314	0.064	-0.251	5.70295e-19	TRUE	162
163	isoComp_00209973	geneComp_00050839	ENST00000510934.5	UBE2K	UBE2K	OBAD	OBPED	0.075	0.191	0.116	6.05931e-19	TRUE	163
164	isoComp_00010956	geneComp_00001451	ENST00000551828.5	1	1	OBAD	OBPED	0.088	0.254	0.166	6.84284e-19	FALSE	164
165	isoComp_00170380	geneComp_00042875	ENST00000476238.6	RNASET2	RNASET2	OBAD	OBPED	0.255	0.437	0.182	8.73673e-19	TRUE	165
166	isoComp_00127247	geneComp_00034109	ENST00000590514.5	MFSD11	MFSD11	OBAD	OBPED	0.145	0.316	0.171	9.99212e-19	FALSE	166
167	isoComp_00154920	geneComp_00039533	ENST00000342435.9	PLSCR1	PLSCR1	OBAD	OBPED	0.258	0.071	-0.187	1.6795e-18	TRUE	167
168	isoComp_00103661	geneComp_00029750	ENST00000283928.10	JAZF1	JAZF1	OBAD	OBPED	0.508	0.629	0.121	1.83545e-18	TRUE	168
169	isoComp_00103663	geneComp_00029750	ENST00000427814.5	JAZF1	JAZF1	OBAD	OBPED	0.421	0.176	-0.244	1.83545e-18	TRUE	169
170	isoComp_00023599	geneComp_00003418	ENST00000528942.1	CCDC18	CCDC18	OBAD	OBPED	0.349	0.076	-0.274	1.90084e-18	TRUE	170
171	isoComp_00150812	geneComp_00038946	ENST00000447513.7	PEX10	PEX10	OBAD	OBPED	0.635	0.369	-0.266	2.07469e-18	TRUE	171
172	isoComp_00159101	geneComp_00040195	ENST00000371033.9	PRELID3B	PRELID3B	OBAD	OBPED	0.103	0.293	0.19	2.22161e-18	TRUE	172
173	isoComp_00152451	geneComp_00039211	ENST00000306465.8	PIGF	PIGF	OBAD	OBPED	0.143	0.324	0.182	2.58789e-18	TRUE	173
174	isoComp_00179322	geneComp_00045872	ENST00000487153.1	SERP1	SERP1	OBAD	OBPED	0.063	0.194	0.131	2.77003e-18	FALSE	174
175	isoComp_00155193	geneComp_00039566	ENST00000564919.1	PMM2	PMM2	OBAD	OBPED	0.173	0.023	-0.15	3.01384e-18	TRUE	175
176	isoComp_00012631	geneComp_00001704	ENST00000262053.8	ATF1	ATF1	OBAD	OBPED	0.622	0.285	-0.337	3.90513e-18	TRUE	176
177	isoComp_00155732	geneComp_00039631	ENST00000336032.4	PNRC1	PNRC1	OBAD	OBPED	0.813	0.592	-0.221	4.29906e-18	TRUE	177
178	isoComp_00180691	geneComp_00046068	ENST00000604922.1	SH3D19	SH3D19	OBAD	OBPED	0.324	0.017	-0.307	4.6522e-18	TRUE	178
179	isoComp_00062536	geneComp_00014844	ENST00000547387.1	ENSG00000258017	ENSG00000258017	OBAD	OBPED	0.316	0.127	-0.188	5.27984e-18	TRUE	179
180	isoComp_00146179	geneComp_00038260	ENST00000440575.6	OSTM1	OSTM1	OBAD	OBPED	0.065	0.246	0.181	5.33278e-18	TRUE	180
181	isoComp_00194914	geneComp_00048431	ENST00000447752.2	SYN2	SYN2	OBAD	OBPED	0.225	0.04	-0.185	5.38642e-18	TRUE	181
182	isoComp_00165323	geneComp_00041118	ENST00000460462.1	RAP2C	RAP2C	OBAD	OBPED	0.142	0.455	0.313	5.7779e-18	TRUE	182
183	isoComp_00170264	geneComp_00042858	ENST00000555597.1	RNASE4	RNASE4	OBAD	OBPED	0.503	0.319	-0.184	5.98378e-18	FALSE	183
184	isoComp_00167108	geneComp_00041417	ENST00000373758.5	REEP3	REEP3	OBAD	OBPED	0.83	0.602	-0.228	6.49396e-18	TRUE	184
185	isoComp_00167109	geneComp_00041417	ENST00000634963.1	REEP3	REEP3	OBAD	OBPED	0.17	0.398	0.228	6.49396e-18	TRUE	185
186	isoComp_00157969	geneComp_00039989	ENST00000647748.1	PPP1R13B	PPP1R13B	OBAD	OBPED	0.268	0.022	-0.246	6.89568e-18	TRUE	186
187	isoComp_00160625	geneComp_00040428	ENST00000533902.2	PRSS23	PRSS23	OBAD	OBPED	0.251	0.008	-0.244	6.9637e-18	TRUE	187
188	isoComp_00216878	geneComp_00051946	ENST00000238081.8	YWHAQ	YWHAQ	OBAD	OBPED	0.885	0.693	-0.193	6.9637e-18	TRUE	188
189	isoComp_00155187	geneComp_00039566	ENST00000268261.9	PMM2	PMM2	OBAD	OBPED	0.29	0.498	0.208	7.55049e-18	TRUE	189
190	isoComp_00019864	geneComp_00002912	ENST00000231512.5	C5orf15	C5orf15	OBAD	OBPED	0.927	0.717	-0.211	9.84187e-18	TRUE	190
191	isoComp_00019865	geneComp_00002912	ENST00000507191.1	C5orf15	C5orf15	OBAD	OBPED	0.069	0.28	0.211	9.84187e-18	TRUE	191
192	isoComp_00211710	geneComp_00051186	ENST00000537526.6	USP22	USP22	OBAD	OBPED	0.292	0.085	-0.206	1.17732e-17	FALSE	192
193	isoComp_00177535	geneComp_00045593	ENST00000338517.8	SCOC	SCOC	OBAD	OBPED	0.679	0.429	-0.25	1.1792e-17	TRUE	193
194	isoComp_00062540	geneComp_00014844	ENST00000552893.1	ENSG00000258017	ENSG00000258017	OBAD	OBPED	0.209	0.47	0.261	1.25146e-17	TRUE	194
195	isoComp_00201263	geneComp_00049360	ENST00000528969.5	TMEM123	TMEM123	OBAD	OBPED	0.181	0.362	0.18	1.28976e-17	TRUE	195
196	isoComp_00204779	geneComp_00049918	ENST00000484969.5	TPRKB	TPRKB	OBAD	OBPED	0.04	0.316	0.277	1.41973e-17	TRUE	196
197	isoComp_00085828	geneComp_00026397	ENST00000358755.5	FZD6	FZD6	OBAD	OBPED	0.554	0.271	-0.284	1.52171e-17	TRUE	197
198	isoComp_00166930	geneComp_00041392	ENST00000553384.5	RDH11	RDH11	OBAD	OBPED	0.133	0.334	0.201	1.52171e-17	TRUE	198
199	isoComp_00016698	geneComp_00002264	ENST00000530675.5	BIRC2	BIRC2	OBAD	OBPED	0.011	0.159	0.147	1.67921e-17	TRUE	199
200	isoComp_00013617	geneComp_00001830	ENST00000394186.3	ATP5MF	ATP5MF	OBAD	OBPED	0.312	0.487	0.175	1.90612e-17	FALSE	200
201	isoComp_00196590	geneComp_00048676	ENST00000319106.12	TBC1D15	TBC1D15	OBAD	OBPED	0.07	0.189	0.12	1.91698e-17	TRUE	201
202	isoComp_00217298	geneComp_00052033	ENST00000395104.5	ZBTB46	ZBTB46	OBAD	OBPED	0.518	0.246	-0.272	1.99745e-17	FALSE	202
203	isoComp_00023600	geneComp_00003418	ENST00000688770.1	CCDC18	CCDC18	OBAD	OBPED	0.029	0.209	0.18	2.15579e-17	TRUE	203
204	isoComp_00159274	geneComp_00040232	ENST00000308677.9	PRKACA	PRKACA	OBAD	OBPED	0.275	0.558	0.283	2.1916e-17	FALSE	204
205	isoComp_00191991	geneComp_00048042	ENST00000411695.1	ST13	ST13	OBAD	OBPED	0.126	0.27	0.143	2.1916e-17	TRUE	205
206	isoComp_00130440	geneComp_00034897	ENST00000373188.6	MOCS1	MOCS1	OBAD	OBPED	0.271	0.496	0.225	2.56958e-17	TRUE	206
207	isoComp_00222481	geneComp_00052846	ENST00000596184.1	ZNF814	ZNF814	OBAD	OBPED	0.234	0.028	-0.206	2.77057e-17	TRUE	207
208	isoComp_00146255	geneComp_00038281	ENST00000454497.6	OTUD4	OTUD4	OBAD	OBPED	0.383	0.642	0.258	3.30627e-17	FALSE	208
209	isoComp_00174178	geneComp_00044812	ENST00000512493.5	RPS23	RPS23	OBAD	OBPED	0.361	0.537	0.176	3.30627e-17	TRUE	209
210	isoComp_00143498	geneComp_00037177	ENST00000225696.8	NUP88	NUP88	OBAD	OBPED	0.11	0.229	0.119	3.56483e-17	TRUE	210
211	isoComp_00032093	geneComp_00004708	ENST00000556113.1	CNIH1	CNIH1	OBAD	OBPED	0.148	0.313	0.165	3.75172e-17	FALSE	211
212	isoComp_00108562	geneComp_00030685	ENST00000688799.1	LAMA2	LAMA2	OBAD	OBPED	0.209	0.337	0.128	3.78167e-17	TRUE	212
213	isoComp_00037192	geneComp_00005413	ENST00000678374.1	CTSO	CTSO	OBAD	OBPED	0.061	0.291	0.23	4.18404e-17	TRUE	213
214	isoComp_00168787	geneComp_00041661	ENST00000360258.8	RIOX2	RIOX2	OBAD	OBPED	0.183	0.363	0.18	4.21254e-17	FALSE	214
215	isoComp_00081437	geneComp_00025678	ENST00000536681.8	FAR2	FAR2	OBAD	OBPED	0.085	0.253	0.168	4.40859e-17	TRUE	215
216	isoComp_00209831	geneComp_00050821	ENST00000424381.5	UBE2E1	UBE2E1	OBAD	OBPED	0.539	0.379	-0.16	4.48192e-17	TRUE	216
217	isoComp_00196047	geneComp_00048583	ENST00000529622.1	TAGLN	TAGLN	OBAD	OBPED	0.152	0.294	0.142	4.55725e-17	TRUE	217
218	isoComp_00163669	geneComp_00040878	ENST00000264710.5	RAB10	RAB10	OBAD	OBPED	0.737	0.539	-0.198	4.67335e-17	TRUE	218
219	isoComp_00197505	geneComp_00048789	ENST00000372624.3	TCEAL1	TCEAL1	OBAD	OBPED	0.565	0.305	-0.26	5.0446e-17	FALSE	219
220	isoComp_00222932	geneComp_00052941	ENST00000611683.1	ZRANB2	ZRANB2	OBAD	OBPED	0.073	0.223	0.15	5.71715e-17	TRUE	220
221	isoComp_00147802	geneComp_00038520	ENST00000474629.7	PARP14	PARP14	OBAD	OBPED	0.521	0.208	-0.313	6.16987e-17	TRUE	221
222	isoComp_00189981	geneComp_00047709	ENST00000527290.1	SPCS2	SPCS2	OBAD	OBPED	0.126	0.25	0.123	6.22945e-17	TRUE	222
223	isoComp_00161626	geneComp_00040612	ENST00000338910.9	PSPC1	PSPC1	OBAD	OBPED	0.153	0.038	-0.116	6.53725e-17	TRUE	223
224	isoComp_00122725	geneComp_00033584	ENST00000544176.1	MAGOHB	MAGOHB	OBAD	OBPED	0.104	0.315	0.21	6.55104e-17	TRUE	224
225	isoComp_00081516	geneComp_00025683	ENST00000627049.2	FARP1	FARP1	OBAD	OBPED	0.06	0.252	0.192	7.00179e-17	TRUE	225
226	isoComp_00157496	geneComp_00039937	ENST00000512699.1	PPID	PPID	OBAD	OBPED	0.109	0.288	0.179	7.0032e-17	FALSE	226
227	isoComp_00076728	geneComp_00024941	ENST00000688370.1	EPB41L4A-AS1	EPB41L4A-AS1	OBAD	OBPED	0.286	0.548	0.262	8.73579e-17	FALSE	227
228	isoComp_00020896	geneComp_00003075	ENST00000415675.3	CADM3-AS1	CADM3-AS1	OBAD	OBPED	0.703	0.948	0.245	8.74014e-17	TRUE	228
229	isoComp_00020897	geneComp_00003075	ENST00000609696.1	CADM3-AS1	CADM3-AS1	OBAD	OBPED	0.297	0.052	-0.245	8.74014e-17	TRUE	229
230	isoComp_00005736	geneComp_00000773	ENST00000570004.5	AKTIP	AKTIP	OBAD	OBPED	0.061	0.201	0.14	9.12466e-17	TRUE	230
231	isoComp_00134484	geneComp_00035846	ENST00000429715.1	MYCBP2	MYCBP2	OBAD	OBPED	0.324	0.593	0.269	9.82396e-17	TRUE	231
232	isoComp_00173097	geneComp_00044217	ENST00000401609.5	RPL3	RPL3	OBAD	OBPED	0.317	0.001	-0.316	9.88204e-17	FALSE	232
233	isoComp_00190692	geneComp_00047806	ENST00000508233.6	SPP1	SPP1	OBAD	OBPED	0.15	0.316	0.167	1.68275e-16	FALSE	233
234	isoComp_00204773	geneComp_00049918	ENST00000272424.11	TPRKB	TPRKB	OBAD	OBPED	0.558	0.35	-0.209	1.75173e-16	TRUE	234
235	isoComp_00209852	geneComp_00050825	ENST00000392415.6	UBE2E3	UBE2E3	OBAD	OBPED	0.433	0.223	-0.21	1.92398e-16	FALSE	235
236	isoComp_00139508	geneComp_00036558	ENST00000373312.4	NIBAN2	NIBAN2	OBAD	OBPED	0.494	0.712	0.218	1.92644e-16	FALSE	236
237	isoComp_00141588	geneComp_00036924	ENST00000575838.1	NQO1-DT	NQO1-DT	OBAD	OBPED	0.684	0.296	-0.388	1.92644e-16	TRUE	237
238	isoComp_00141589	geneComp_00036924	ENST00000690354.1	NQO1-DT	NQO1-DT	OBAD	OBPED	0.316	0.704	0.388	1.92644e-16	TRUE	238
239	isoComp_00220230	geneComp_00052468	ENST00000377065.8	ZNF41	ZNF41	OBAD	OBPED	0.15	0.006	-0.144	1.96959e-16	FALSE	239
240	isoComp_00042116	geneComp_00006119	ENST00000675540.1	DICER1	DICER1	OBAD	OBPED	0.321	0.507	0.186	2.32827e-16	TRUE	240
241	isoComp_00125921	geneComp_00033956	ENST00000546323.5	MED21	MED21	OBAD	OBPED	0.185	0.42	0.235	2.35711e-16	TRUE	241
242	isoComp_00165592	geneComp_00041150	ENST00000506290.1	RASA1	RASA1	OBAD	OBPED	0.03	0.25	0.22	2.35711e-16	TRUE	242
243	isoComp_00218047	geneComp_00052131	ENST00000287218.9	ZFAND3	ZFAND3	OBAD	OBPED	0.707	0.502	-0.204	2.57914e-16	TRUE	243
244	isoComp_00077077	geneComp_00024990	ENST00000542903.1	EPS8	EPS8	OBAD	OBPED	0.018	0.131	0.113	2.68063e-16	TRUE	244
245	isoComp_00089845	geneComp_00026995	ENST00000556752.2	GNG2	GNG2	OBAD	OBPED	0.305	0.096	-0.209	2.68063e-16	FALSE	245
246	isoComp_00212463	geneComp_00051288	ENST00000520497.1	VAPB	VAPB	OBAD	OBPED	0.086	0.243	0.156	2.69173e-16	TRUE	246
247	isoComp_00154359	geneComp_00039462	ENST00000539256.5	PLEKHA5	PLEKHA5	OBAD	OBPED	0.117	0.329	0.212	2.71403e-16	TRUE	247
248	isoComp_00047051	geneComp_00006827	ENST00000678508.1	EEF1A1	EEF1A1	OBAD	OBPED	0.648	0.398	-0.25	2.80174e-16	TRUE	248
249	isoComp_00188733	geneComp_00047494	ENST00000426155.6	SNX3	SNX3	OBAD	OBPED	0.445	0.262	-0.182	2.83563e-16	FALSE	249
250	isoComp_00197477	geneComp_00048782	ENST00000640382.1	TCEA1	TCEA1	OBAD	OBPED	0.049	0.243	0.194	2.91075e-16	FALSE	250
251	isoComp_00202387	geneComp_00049538	ENST00000512085.5	TMEM267	TMEM267	OBAD	OBPED	0.368	0.116	-0.251	3.24135e-16	TRUE	251
252	isoComp_00210790	geneComp_00051018	ENST00000545294.5	UHMK1	UHMK1	OBAD	OBPED	0.363	0.559	0.196	4.15034e-16	TRUE	252
253	isoComp_00160618	geneComp_00040428	ENST00000527521.1	PRSS23	PRSS23	OBAD	OBPED	0.158	0.36	0.202	4.26349e-16	TRUE	253
254	isoComp_00212098	geneComp_00051228	ENST00000509769.5	USP53	USP53	OBAD	OBPED	0.213	0.462	0.249	4.69259e-16	TRUE	254
255	isoComp_00096036	geneComp_00028132	ENST00000399494.5	HMGB1	HMGB1	OBAD	OBPED	0.117	0.249	0.132	4.76379e-16	TRUE	255
256	isoComp_00130872	geneComp_00034956	ENST00000323744.10	MPI	MPI	OBAD	OBPED	0.1	0.217	0.117	5.81993e-16	TRUE	256
257	isoComp_00090816	geneComp_00027169	ENST00000616939.4	GPN1	GPN1	OBAD	OBPED	0.361	0.633	0.272	7.51498e-16	FALSE	257
258	isoComp_00086750	geneComp_00026508	ENST00000229239.10	GAPDH	GAPDH	OBAD	OBPED	0.721	0.898	0.177	7.8136e-16	FALSE	258
259	isoComp_00001515	geneComp_00000170	ENST00000420607.6	ACADM	ACADM	OBAD	OBPED	0.256	0.454	0.199	8.09978e-16	FALSE	259
260	isoComp_00145916	geneComp_00038224	ENST00000357041.8	OSBPL1A	OSBPL1A	OBAD	OBPED	0.117	0.252	0.136	8.30722e-16	TRUE	260
261	isoComp_00197507	geneComp_00048789	ENST00000372626.7	TCEAL1	TCEAL1	OBAD	OBPED	0.082	0.316	0.234	1.01941e-15	FALSE	261
262	isoComp_00186943	geneComp_00046995	ENST00000562411.5	SNAPC5	SNAPC5	OBAD	OBPED	0.195	0.388	0.193	1.16511e-15	TRUE	262
263	isoComp_00157985	geneComp_00039993	ENST00000309318.8	PPP1R14B	PPP1R14B	OBAD	OBPED	0.694	0.903	0.209	1.22531e-15	TRUE	263
264	isoComp_00141200	geneComp_00036827	ENST00000548346.1	NPIPB12	NPIPB12	OBAD	OBPED	0.247	0.057	-0.189	1.26889e-15	TRUE	264
265	isoComp_00101017	geneComp_00029403	ENST00000598709.1	ILVBL	ILVBL	OBAD	OBPED	0.091	0.21	0.119	1.34296e-15	TRUE	265
266	isoComp_00001013	geneComp_00000115	ENST00000497864.5	ABHD14A	ABHD14A	OBAD	OBPED	0.159	0.001	-0.158	1.50771e-15	TRUE	266
267	isoComp_00013659	geneComp_00001847	ENST00000553449.1	ATP5MJ	ATP5MJ	OBAD	OBPED	0.25	0.098	-0.152	1.57532e-15	FALSE	267
268	isoComp_00127605	geneComp_00034156	ENST00000010404.6	MGST1	MGST1	OBAD	OBPED	0.17	0.001	-0.169	1.67713e-15	TRUE	268
269	isoComp_00123320	geneComp_00033658	ENST00000547488.6	MAP3K12	MAP3K12	OBAD	OBPED	0.23	0.03	-0.199	1.74035e-15	FALSE	269
270	isoComp_00009512	geneComp_00001265	ENST00000346798.8	APP	APP	OBAD	OBPED	0.422	0.281	-0.141	1.84064e-15	FALSE	270
271	isoComp_00193452	geneComp_00048198	ENST00000355999.5	STK39	STK39	OBAD	OBPED	0.833	0.974	0.141	1.94019e-15	TRUE	271
272	isoComp_00140683	geneComp_00036742	ENST00000618911.4	NOP16	NOP16	OBAD	OBPED	0.278	0.029	-0.249	2.02473e-15	TRUE	272
273	isoComp_00130873	geneComp_00034956	ENST00000352410.9	MPI	MPI	OBAD	OBPED	0.337	0.029	-0.308	2.30677e-15	TRUE	273
274	isoComp_00032247	geneComp_00004735	ENST00000433628.2	CNNM2	CNNM2	OBAD	OBPED	0.16	0.565	0.405	2.54289e-15	TRUE	274
275	isoComp_00192827	geneComp_00048130	ENST00000325346.6	STARD5	STARD5	OBAD	OBPED	0.13	0.402	0.271	3.11047e-15	TRUE	275
276	isoComp_00169073	geneComp_00041695	ENST00000363046.1	RMRP	RMRP	OBAD	OBPED	0.734	0.587	-0.146	3.36422e-15	FALSE	276
277	isoComp_00169074	geneComp_00041695	ENST00000602361.1	RMRP	RMRP	OBAD	OBPED	0.266	0.413	0.146	3.36422e-15	FALSE	277
278	isoComp_00078115	geneComp_00025101	ENST00000251527.10	ESYT2	ESYT2	OBAD	OBPED	0.48	0.243	-0.237	3.3912e-15	TRUE	278
279	isoComp_00108745	geneComp_00030707	ENST00000226522.8	LAMTOR3	LAMTOR3	OBAD	OBPED	0.407	0.217	-0.19	3.82331e-15	FALSE	279
280	isoComp_00206624	geneComp_00050344	ENST00000445561.5	TRO	TRO	OBAD	OBPED	0.117	0.291	0.175	4.02105e-15	TRUE	280
281	isoComp_00033828	geneComp_00004920	ENST00000583414.5	COPZ2	COPZ2	OBAD	OBPED	0.153	0.017	-0.136	4.04597e-15	TRUE	281
282	isoComp_00127238	geneComp_00034109	ENST00000586622.5	MFSD11	MFSD11	OBAD	OBPED	0.27	0.03	-0.24	4.05255e-15	FALSE	282
283	isoComp_00166754	geneComp_00041356	ENST00000399272.5	RCAN1	RCAN1	OBAD	OBPED	0.379	0.197	-0.182	4.17846e-15	FALSE	283
284	isoComp_00186012	geneComp_00046842	ENST00000225742.13	SMARCD2	SMARCD2	OBAD	OBPED	0.067	0.231	0.164	4.18369e-15	TRUE	284
285	isoComp_00014038	geneComp_00001914	ENST00000689872.1	ATP7A	ATP7A	OBAD	OBPED	0.248	0.007	-0.241	4.18574e-15	TRUE	285
286	isoComp_00167409	geneComp_00041459	ENST00000683539.1	RETREG1	RETREG1	OBAD	OBPED	0.075	0.263	0.188	4.20688e-15	TRUE	286
287	isoComp_00038614	geneComp_00005665	ENST00000487774.1	CYREN	CYREN	OBAD	OBPED	0.205	0.058	-0.147	5.38217e-15	TRUE	287
288	isoComp_00123234	geneComp_00033648	ENST00000361818.9	MAP2K3	MAP2K3	OBAD	OBPED	0.369	0.133	-0.235	6.69535e-15	TRUE	288
289	isoComp_00158457	geneComp_00040073	ENST00000234310.8	PPP3R1	PPP3R1	OBAD	OBPED	0.955	0.773	-0.181	7.24605e-15	FALSE	289
290	isoComp_00106260	geneComp_00030112	ENST00000315264.7	KIF26A	KIF26A	OBAD	OBPED	0.825	0.543	-0.282	7.58429e-15	TRUE	290
291	isoComp_00106261	geneComp_00030112	ENST00000423312.7	KIF26A	KIF26A	OBAD	OBPED	0.175	0.457	0.282	7.58429e-15	TRUE	291
292	isoComp_00108309	geneComp_00030650	ENST00000438792.6	KTN1	KTN1	OBAD	OBPED	0.429	0.219	-0.21	7.58429e-15	TRUE	292
293	isoComp_00189982	geneComp_00047709	ENST00000528265.1	SPCS2	SPCS2	OBAD	OBPED	0.228	0.085	-0.143	7.70794e-15	TRUE	293
294	isoComp_00078120	geneComp_00025101	ENST00000652148.1	ESYT2	ESYT2	OBAD	OBPED	0.435	0.66	0.225	8.92798e-15	TRUE	294
295	isoComp_00126533	geneComp_00034036	ENST00000462132.6	MEST	MEST	OBAD	OBPED	0.082	0.319	0.237	1.00204e-14	FALSE	295
296	isoComp_00207409	geneComp_00050432	ENST00000548167.1	TSPAN31	TSPAN31	OBAD	OBPED	0.074	0.183	0.109	1.03467e-14	TRUE	296
297	isoComp_00201086	geneComp_00049331	ENST00000456936.4	TMED7	TMED7	OBAD	OBPED	0.878	0.651	-0.227	1.10448e-14	TRUE	297
298	isoComp_00201087	geneComp_00049331	ENST00000503010.1	TMED7	TMED7	OBAD	OBPED	0.118	0.316	0.198	1.10448e-14	TRUE	298
299	isoComp_00158213	geneComp_00040052	ENST00000518243.5	PPP2CB	PPP2CB	OBAD	OBPED	0.051	0.192	0.141	1.12575e-14	TRUE	299
300	isoComp_00119798	geneComp_00033110	ENST00000533299.2	LMO7	LMO7	OBAD	OBPED	0.163	0.05	-0.113	1.16457e-14	TRUE	300
301	isoComp_00100563	geneComp_00029322	ENST00000497194.6	IL18BP	IL18BP	OBAD	OBPED	0.518	0.167	-0.351	1.16665e-14	TRUE	301
302	isoComp_00079371	geneComp_00025278	ENST00000464668.5	FAIM	FAIM	OBAD	OBPED	0.032	0.164	0.131	1.23086e-14	FALSE	302
303	isoComp_00041144	geneComp_00006001	ENST00000361024.6	DENND4C	DENND4C	OBAD	OBPED	0.179	0.337	0.158	1.24729e-14	TRUE	303
304	isoComp_00136653	geneComp_00036147	ENST00000427894.5	NBL1	NBL1	OBAD	OBPED	0.091	0.281	0.19	1.27032e-14	TRUE	304
305	isoComp_00150070	geneComp_00038837	ENST00000523248.1	PDGFRL	PDGFRL	OBAD	OBPED	0.158	0.012	-0.146	1.31143e-14	TRUE	305
306	isoComp_00011204	geneComp_00001504	ENST00000528721.5	ARMC1	ARMC1	OBAD	OBPED	0.014	0.188	0.174	1.35199e-14	TRUE	306
307	isoComp_00163363	geneComp_00040832	ENST00000612039.4	PYCR2	PYCR2	OBAD	OBPED	0.102	0.206	0.104	1.35199e-14	TRUE	307
308	isoComp_00186040	geneComp_00046844	ENST00000431889.6	SMARCE1	SMARCE1	OBAD	OBPED	0.139	0.306	0.166	1.40444e-14	TRUE	308
309	isoComp_00173378	geneComp_00044398	ENST00000508493.1	RPL37	RPL37	OBAD	OBPED	0.187	0.324	0.137	1.53795e-14	TRUE	309
310	isoComp_00049625	geneComp_00007269	ENST00000480266.5	ENG	ENG	OBAD	OBPED	0.162	0.02	-0.142	1.56914e-14	TRUE	310
311	isoComp_00179528	geneComp_00045910	ENST00000528996.2	SERPING1	SERPING1	OBAD	OBPED	0.112	0.007	-0.105	1.66003e-14	TRUE	311
312	isoComp_00173326	geneComp_00044366	ENST00000347512.8	RPL36	RPL36	OBAD	OBPED	0.498	0.791	0.292	1.73443e-14	FALSE	312
313	isoComp_00197822	geneComp_00048827	ENST00000549524.1	TCHP	TCHP	OBAD	OBPED	0.252	0.005	-0.247	1.82851e-14	TRUE	313
314	isoComp_00015479	geneComp_00002100	ENST00000448814.7	BBIP1	BBIP1	OBAD	OBPED	0.508	0.231	-0.277	1.84966e-14	FALSE	314
315	isoComp_00213294	geneComp_00051473	ENST00000489794.1	VPS26A	VPS26A	OBAD	OBPED	0.008	0.124	0.116	1.86464e-14	FALSE	315
316	isoComp_00103230	geneComp_00029694	ENST00000649266.1	ITM2B	ITM2B	OBAD	OBPED	0.295	0.125	-0.17	2.05368e-14	TRUE	316
317	isoComp_00207958	geneComp_00050517	ENST00000503936.6	TTC33	TTC33	OBAD	OBPED	0.115	0.006	-0.109	2.61828e-14	TRUE	317
318	isoComp_00166875	geneComp_00041381	ENST00000394883.3	RCN2	RCN2	OBAD	OBPED	0.176	0.064	-0.111	2.76756e-14	TRUE	318
319	isoComp_00172697	geneComp_00043961	ENST00000225430.9	RPL19	RPL19	OBAD	OBPED	0.68	0.962	0.282	2.85166e-14	FALSE	319
320	isoComp_00172700	geneComp_00043961	ENST00000579374.5	RPL19	RPL19	OBAD	OBPED	0.309	0.02	-0.289	2.85166e-14	FALSE	320
321	isoComp_00083524	geneComp_00025993	ENST00000471562.1	FILIP1L	FILIP1L	OBAD	OBPED	0.165	0.269	0.105	2.9845e-14	FALSE	321
322	isoComp_00049623	geneComp_00007269	ENST00000373203.9	ENG	ENG	OBAD	OBPED	0.716	0.912	0.197	3.24449e-14	TRUE	322
323	isoComp_00178434	geneComp_00045753	ENST00000507920.5	SELENOP	SELENOP	OBAD	OBPED	0.026	0.18	0.154	3.34312e-14	FALSE	323
324	isoComp_00020325	geneComp_00003010	ENST00000333916.8	CAAP1	CAAP1	OBAD	OBPED	0.57	0.269	-0.301	3.56574e-14	TRUE	324
325	isoComp_00047869	geneComp_00007012	ENST00000273435.9	EIF2A	EIF2A	OBAD	OBPED	0.282	0.167	-0.116	3.7412e-14	FALSE	325
326	isoComp_00125413	geneComp_00033906	ENST00000393486.6	MDFIC	MDFIC	OBAD	OBPED	0.773	0.532	-0.241	3.86977e-14	TRUE	326
327	isoComp_00198197	geneComp_00048881	ENST00000526600.1	TEAD1	TEAD1	OBAD	OBPED	0.261	0.514	0.253	3.87172e-14	TRUE	327
328	isoComp_00182430	geneComp_00046329	ENST00000485649.3	SLC19A1	SLC19A1	OBAD	OBPED	0.126	0.317	0.19	3.99656e-14	TRUE	328
329	isoComp_00195900	geneComp_00048565	ENST00000313368.8	TAF7	TAF7	OBAD	OBPED	0.939	0.785	-0.154	4.38094e-14	TRUE	329
330	isoComp_00195902	geneComp_00048565	ENST00000624761.2	TAF7	TAF7	OBAD	OBPED	0.054	0.211	0.157	4.38094e-14	TRUE	330
331	isoComp_00028863	geneComp_00004222	ENST00000341223.8	CFL2	CFL2	OBAD	OBPED	0.349	0.148	-0.201	4.48667e-14	FALSE	331
332	isoComp_00186366	geneComp_00046897	ENST00000510628.1	SMIM14	SMIM14	OBAD	OBPED	0.08	0.22	0.14	4.88314e-14	FALSE	332
333	isoComp_00149102	geneComp_00038695	ENST00000610747.1	PCGF2	PCGF2	OBAD	OBPED	0.229	0.029	-0.2	5.17037e-14	TRUE	333
334	isoComp_00208136	geneComp_00050546	ENST00000613904.1	TTI2	TTI2	OBAD	OBPED	0.156	0.009	-0.148	5.39165e-14	TRUE	334
335	isoComp_00194157	geneComp_00048289	ENST00000646932.1	SUCLA2	SUCLA2	OBAD	OBPED	0.626	0.426	-0.2	5.65009e-14	TRUE	335
336	isoComp_00172293	geneComp_00043788	ENST00000368864.8	RPF2	RPF2	OBAD	OBPED	0.336	0.643	0.307	5.88598e-14	TRUE	336
337	isoComp_00120721	geneComp_00033266	ENST00000577487.1	LRRC37A3	LRRC37A3	OBAD	OBPED	0.26	0.062	-0.198	6.28739e-14	TRUE	337
338	isoComp_00048233	geneComp_00007052	ENST00000535391.5	EIF3J	EIF3J	OBAD	OBPED	0.106	0.246	0.14	6.70688e-14	TRUE	338
339	isoComp_00177542	geneComp_00045593	ENST00000512749.5	SCOC	SCOC	OBAD	OBPED	0.011	0.113	0.102	6.99896e-14	TRUE	339
340	isoComp_00184492	geneComp_00046633	ENST00000619923.1	SLC46A1	SLC46A1	OBAD	OBPED	0.142	0.018	-0.124	7.43629e-14	TRUE	340
341	isoComp_00066024	geneComp_00017223	ENST00000687724.1	ENSG00000266865	ENSG00000266865	OBAD	OBPED	0.601	0.431	-0.17	8.53269e-14	FALSE	341
342	isoComp_00168452	geneComp_00041602	ENST00000473428.1	RHOQ	RHOQ	OBAD	OBPED	0.265	0.409	0.145	8.53269e-14	TRUE	342
343	isoComp_00133846	geneComp_00035784	ENST00000617335.4	MTX3	MTX3	OBAD	OBPED	0.305	0.603	0.297	8.93748e-14	TRUE	343
344	isoComp_00167623	geneComp_00041489	ENST00000476087.5	RFK	RFK	OBAD	OBPED	0.094	0.317	0.223	9.20075e-14	TRUE	344
345	isoComp_00006761	geneComp_00000903	ENST00000429635.1	AMIGO2	AMIGO2	OBAD	OBPED	0.283	0.584	0.301	9.81208e-14	FALSE	345
346	isoComp_00027296	geneComp_00004012	ENST00000284000.9	CEBPG	CEBPG	OBAD	OBPED	0.75	0.492	-0.258	9.81868e-14	TRUE	346
347	isoComp_00126013	geneComp_00033972	ENST00000615911.4	MED29	MED29	OBAD	OBPED	0.652	0.852	0.2	1.10172e-13	TRUE	347
348	isoComp_00120041	geneComp_00033157	ENST00000393937.6	LOXL3	LOXL3	OBAD	OBPED	0.157	0.411	0.254	1.26969e-13	TRUE	348
349	isoComp_00189492	geneComp_00047619	ENST00000388798.7	SPAG1	SPAG1	OBAD	OBPED	0.391	0.613	0.222	1.31568e-13	TRUE	349
350	isoComp_00189493	geneComp_00047619	ENST00000519409.1	SPAG1	SPAG1	OBAD	OBPED	0.375	0.072	-0.303	1.31568e-13	TRUE	350
351	isoComp_00021823	geneComp_00003191	ENST00000673097.2	CARD16	CARD16	OBAD	OBPED	0.472	0.759	0.287	1.32363e-13	TRUE	351
352	isoComp_00015482	geneComp_00002100	ENST00000605742.5	BBIP1	BBIP1	OBAD	OBPED	0.031	0.154	0.123	1.37998e-13	FALSE	352
353	isoComp_00002585	geneComp_00000307	ENST00000684182.1	ACTN1	ACTN1	OBAD	OBPED	0.136	0.024	-0.112	1.42782e-13	TRUE	353
354	isoComp_00014084	geneComp_00001917	ENST00000514372.5	ATP8A1	ATP8A1	OBAD	OBPED	0.299	0.505	0.205	1.44402e-13	TRUE	354
355	isoComp_00209294	geneComp_00050751	ENST00000491969.5	TYW1	TYW1	OBAD	OBPED	0.321	0.018	-0.303	1.54882e-13	TRUE	355
356	isoComp_00216739	geneComp_00051914	ENST00000315927.9	YOD1	YOD1	OBAD	OBPED	0.719	0.311	-0.408	1.59848e-13	TRUE	356
357	isoComp_00216740	geneComp_00051914	ENST00000367084.1	YOD1	YOD1	OBAD	OBPED	0.281	0.689	0.408	1.59848e-13	TRUE	357
358	isoComp_00100971	geneComp_00029398	ENST00000420936.6	ILK	ILK	OBAD	OBPED	0.243	0.361	0.118	1.60507e-13	FALSE	358
359	isoComp_00078754	geneComp_00025180	ENST00000327304.10	EXOSC3	EXOSC3	OBAD	OBPED	0.382	0.163	-0.219	1.62701e-13	TRUE	359
360	isoComp_00166499	geneComp_00041290	ENST00000544313.5	RBM7	RBM7	OBAD	OBPED	0.068	0.23	0.161	1.6774e-13	TRUE	360
361	isoComp_00013879	geneComp_00001887	ENST00000464939.1	ATP6V0E2-AS1	ATP6V0E2-AS1	OBAD	OBPED	0.369	0.006	-0.363	1.73036e-13	FALSE	361
362	isoComp_00011734	geneComp_00001575	ENST00000448504.6	ARSG	ARSG	OBAD	OBPED	0.598	0.27	-0.328	1.79793e-13	FALSE	362
363	isoComp_00011741	geneComp_00001575	ENST00000621439.5	ARSG	ARSG	OBAD	OBPED	0.192	0.392	0.2	1.79793e-13	FALSE	363
364	isoComp_00173392	geneComp_00044399	ENST00000600880.5	RPL37A	RPL37A	OBAD	OBPED	0.157	0.288	0.131	1.8701e-13	FALSE	364
365	isoComp_00205650	geneComp_00050185	ENST00000547300.2	TRHDE	TRHDE	OBAD	OBPED	0.492	0.18	-0.312	1.8701e-13	TRUE	365
366	isoComp_00106085	geneComp_00030090	ENST00000355755.7	KIF16B	KIF16B	OBAD	OBPED	0.04	0.215	0.174	1.98796e-13	TRUE	366
367	isoComp_00159100	geneComp_00040195	ENST00000355937.9	PRELID3B	PRELID3B	OBAD	OBPED	0.679	0.434	-0.246	2.09976e-13	TRUE	367
368	isoComp_00193786	geneComp_00048245	ENST00000488151.1	STT3B	STT3B	OBAD	OBPED	0.156	0.324	0.168	2.11475e-13	TRUE	368
369	isoComp_00123318	geneComp_00033658	ENST00000547035.5	MAP3K12	MAP3K12	OBAD	OBPED	0.159	0.275	0.116	2.26815e-13	FALSE	369
370	isoComp_00157965	geneComp_00039989	ENST00000556597.1	PPP1R13B	PPP1R13B	OBAD	OBPED	0.016	0.151	0.135	2.30349e-13	TRUE	370
371	isoComp_00031839	geneComp_00004674	ENST00000418849.2	CMC1	CMC1	OBAD	OBPED	0.139	0.355	0.216	2.31157e-13	FALSE	371
372	isoComp_00162294	geneComp_00040725	ENST00000248594.11	PTPN12	PTPN12	OBAD	OBPED	0.542	0.328	-0.214	2.5031e-13	FALSE	372
373	isoComp_00119569	geneComp_00033089	ENST00000648265.1	LMBRD1	LMBRD1	OBAD	OBPED	0.138	0.013	-0.125	2.58261e-13	FALSE	373
374	isoComp_00123233	geneComp_00033648	ENST00000342679.9	MAP2K3	MAP2K3	OBAD	OBPED	0.323	0.533	0.209	2.76177e-13	TRUE	374
375	isoComp_00178457	geneComp_00045755	ENST00000480740.5	SELENOT	SELENOT	OBAD	OBPED	0.155	0.297	0.142	2.88265e-13	TRUE	375
376	isoComp_00010010	geneComp_00001336	ENST00000360629.3	ARGLU1	ARGLU1	OBAD	OBPED	0.084	0.19	0.106	2.95385e-13	TRUE	376
377	isoComp_00004856	geneComp_00000643	ENST00000648844.2	AHCTF1	AHCTF1	OBAD	OBPED	0.451	0.213	-0.239	3.04179e-13	TRUE	377
378	isoComp_00136760	geneComp_00036171	ENST00000621074.5	NBPF9	NBPF9	OBAD	OBPED	0.378	0.568	0.19	3.23489e-13	TRUE	378
379	isoComp_00096033	geneComp_00028132	ENST00000339872.8	HMGB1	HMGB1	OBAD	OBPED	0.334	0.183	-0.15	3.36732e-13	TRUE	379
380	isoComp_00024448	geneComp_00003520	ENST00000618404.5	CCL14	CCL14	OBAD	OBPED	0.436	0.633	0.196	3.39191e-13	TRUE	380
381	isoComp_00210525	geneComp_00050958	ENST00000367454.6	UCHL5	UCHL5	OBAD	OBPED	0.21	0.081	-0.13	3.7012e-13	TRUE	381
382	isoComp_00026203	geneComp_00003813	ENST00000648071.1	CDC73	CDC73	OBAD	OBPED	0.097	0.237	0.14	3.73311e-13	TRUE	382
383	isoComp_00137089	geneComp_00036215	ENST00000678828.1	NCL	NCL	OBAD	OBPED	0.198	0.065	-0.133	4.12731e-13	TRUE	383
384	isoComp_00025527	geneComp_00003711	ENST00000600121.1	CD37	CD37	OBAD	OBPED	0.172	0.009	-0.164	4.15759e-13	TRUE	384
385	isoComp_00103929	geneComp_00029787	ENST00000252818.5	JUND	JUND	OBAD	OBPED	0.76	0.577	-0.183	4.71163e-13	TRUE	385
386	isoComp_00103930	geneComp_00029787	ENST00000600972.1	JUND	JUND	OBAD	OBPED	0.24	0.423	0.183	4.71163e-13	TRUE	386
387	isoComp_00178444	geneComp_00045753	ENST00000514985.6	SELENOP	SELENOP	OBAD	OBPED	0.812	0.615	-0.196	4.76601e-13	FALSE	387
388	isoComp_00129645	geneComp_00034781	ENST00000649912.1	MKKS	MKKS	OBAD	OBPED	0.428	0.641	0.213	5.11382e-13	TRUE	388
389	isoComp_00162893	geneComp_00040792	ENST00000651386.1	PURA	PURA	OBAD	OBPED	0.23	0.504	0.274	5.14347e-13	FALSE	389
390	isoComp_00077627	geneComp_00025033	ENST00000456170.6	ERI3	ERI3	OBAD	OBPED	0.195	0.043	-0.152	5.3644e-13	FALSE	390
391	isoComp_00125860	geneComp_00033951	ENST00000325464.6	MED16	MED16	OBAD	OBPED	0.157	0.309	0.152	5.69641e-13	TRUE	391
392	isoComp_00004171	geneComp_00000534	ENST00000379774.5	ADPRM	ADPRM	OBAD	OBPED	0.411	0.161	-0.25	5.7644e-13	FALSE	392
393	isoComp_00015939	geneComp_00002145	ENST00000620248.2	BCL10	BCL10	OBAD	OBPED	0.192	0.424	0.232	5.7644e-13	FALSE	393
394	isoComp_00009858	geneComp_00001313	ENST00000493378.1	ARF4	ARF4	OBAD	OBPED	0.108	0.231	0.123	5.90537e-13	TRUE	394
395	isoComp_00165334	geneComp_00041121	ENST00000372195.5	RAPGEF1	RAPGEF1	OBAD	OBPED	0.094	0.213	0.119	5.96706e-13	TRUE	395
396	isoComp_00214776	geneComp_00051672	ENST00000686885.1	WDR5B-DT	WDR5B-DT	OBAD	OBPED	0.066	0.278	0.211	6.13002e-13	FALSE	396
397	isoComp_00018124	geneComp_00002566	ENST00000501008.2	BTG1-DT	BTG1-DT	OBAD	OBPED	0.38	0.067	-0.313	6.23444e-13	TRUE	397
398	isoComp_00131871	geneComp_00035157	ENST00000519120.1	MRPS28	MRPS28	OBAD	OBPED	0.201	0.391	0.19	6.4925e-13	TRUE	398
399	isoComp_00089140	geneComp_00026893	ENST00000367439.8	GLRX2	GLRX2	OBAD	OBPED	0.588	0.817	0.229	6.68625e-13	TRUE	399
400	isoComp_00089143	geneComp_00026893	ENST00000608166.2	GLRX2	GLRX2	OBAD	OBPED	0.404	0.181	-0.223	6.68625e-13	TRUE	400
401	isoComp_00093739	geneComp_00027788	ENST00000326737.3	HARBI1	HARBI1	OBAD	OBPED	0.565	0.885	0.32	6.69537e-13	TRUE	401
402	isoComp_00093741	geneComp_00027788	ENST00000532281.1	HARBI1	HARBI1	OBAD	OBPED	0.392	0.08	-0.312	6.69537e-13	TRUE	402
403	isoComp_00190688	geneComp_00047806	ENST00000395080.8	SPP1	SPP1	OBAD	OBPED	0.536	0.289	-0.247	6.91284e-13	FALSE	403
404	isoComp_00187765	geneComp_00047034	ENST00000686963.1	SNHG7	SNHG7	OBAD	OBPED	0.206	0.092	-0.114	7.03597e-13	TRUE	404
405	isoComp_00083016	geneComp_00025927	ENST00000644866.2	FGF2	FGF2	OBAD	OBPED	0.821	0.548	-0.274	7.21567e-13	FALSE	405
406	isoComp_00022770	geneComp_00003294	ENST00000440859.8	CBLL1	CBLL1	OBAD	OBPED	0.62	0.32	-0.3	7.33417e-13	TRUE	406
407	isoComp_00004061	geneComp_00000514	ENST00000609170.1	ADIRF-AS1	ADIRF-AS1	OBAD	OBPED	0.226	0.433	0.207	7.40439e-13	FALSE	407
408	isoComp_00166624	geneComp_00041335	ENST00000371464.8	RBP4	RBP4	OBAD	OBPED	0.678	0.565	-0.113	7.73165e-13	TRUE	408
409	isoComp_00166626	geneComp_00041335	ENST00000371469.2	RBP4	RBP4	OBAD	OBPED	0.316	0.432	0.116	7.73165e-13	TRUE	409
410	isoComp_00209968	geneComp_00050839	ENST00000261427.10	UBE2K	UBE2K	OBAD	OBPED	0.54	0.306	-0.234	7.98228e-13	TRUE	410
411	isoComp_00146129	geneComp_00038244	ENST00000451899.7	OSGIN2	OSGIN2	OBAD	OBPED	0.196	0.414	0.217	8.11184e-13	FALSE	411
412	isoComp_00211453	geneComp_00051140	ENST00000316407.9	USF3	USF3	OBAD	OBPED	0.652	0.323	-0.329	8.2522e-13	TRUE	412
413	isoComp_00211455	geneComp_00051140	ENST00000491165.5	USF3	USF3	OBAD	OBPED	0.294	0.537	0.243	8.2522e-13	TRUE	413
414	isoComp_00136873	geneComp_00036181	ENST00000685324.1	NCAPD3	NCAPD3	OBAD	OBPED	0.034	0.182	0.149	8.66755e-13	TRUE	414
415	isoComp_00083315	geneComp_00025972	ENST00000411414.1	FHIP2A	FHIP2A	OBAD	OBPED	0.047	0.197	0.15	9.75453e-13	TRUE	415
416	isoComp_00199078	geneComp_00049026	ENST00000492137.1	TFIP11	TFIP11	OBAD	OBPED	0.148	0.024	-0.124	9.77819e-13	TRUE	416
417	isoComp_00177748	geneComp_00045640	ENST00000424270.6	SDCBP	SDCBP	OBAD	OBPED	0.015	0.233	0.218	1.11811e-12	FALSE	417
418	isoComp_00174173	geneComp_00044812	ENST00000504293.5	RPS23	RPS23	OBAD	OBPED	0.587	0.371	-0.215	1.12549e-12	TRUE	418
419	isoComp_00185021	geneComp_00046703	ENST00000622186.5	SLC6A6	SLC6A6	OBAD	OBPED	0.364	0.168	-0.196	1.18229e-12	TRUE	419
420	isoComp_00156550	geneComp_00039745	ENST00000674676.1	POMK	POMK	OBAD	OBPED	0.205	0.365	0.16	1.26497e-12	FALSE	420
421	isoComp_00219863	geneComp_00052415	ENST00000506302.1	ZNF330	ZNF330	OBAD	OBPED	0.154	0.303	0.149	1.2702e-12	TRUE	421
422	isoComp_00121583	geneComp_00033397	ENST00000538554.6	LTO1	LTO1	OBAD	OBPED	0.251	0.009	-0.242	1.31865e-12	TRUE	422
423	isoComp_00048901	geneComp_00007173	ENST00000513606.1	ELMOD2	ELMOD2	OBAD	OBPED	0.016	0.153	0.137	1.49074e-12	TRUE	423
424	isoComp_00172662	geneComp_00043947	ENST00000084795.9	RPL18	RPL18	OBAD	OBPED	0.317	0.001	-0.316	1.49748e-12	TRUE	424
425	isoComp_00172669	geneComp_00043947	ENST00000549920.6	RPL18	RPL18	OBAD	OBPED	0.65	0.964	0.314	1.49748e-12	TRUE	425
426	isoComp_00017566	geneComp_00002461	ENST00000394689.2	BRD7	BRD7	OBAD	OBPED	0.577	0.769	0.191	1.52347e-12	TRUE	426
427	isoComp_00181752	geneComp_00046223	ENST00000554986.2	SIX1	SIX1	OBAD	OBPED	0.294	0.152	-0.142	1.57434e-12	TRUE	427
428	isoComp_00162496	geneComp_00040744	ENST00000399903.7	PTPRA	PTPRA	OBAD	OBPED	0.101	0.281	0.181	1.58236e-12	TRUE	428
429	isoComp_00097599	geneComp_00028600	ENST00000533802.5	HSD17B12	HSD17B12	OBAD	OBPED	0.067	0.215	0.148	1.62489e-12	TRUE	429
430	isoComp_00136713	geneComp_00036158	ENST00000612881.4	NBPF19	NBPF19	OBAD	OBPED	0.528	0.814	0.286	1.62489e-12	TRUE	430
431	isoComp_00137017	geneComp_00036204	ENST00000670711.1	NCK1-DT	NCK1-DT	OBAD	OBPED	0.132	0.008	-0.124	1.62877e-12	FALSE	431
432	isoComp_00081566	geneComp_00025691	ENST00000460510.5	FAS	FAS	OBAD	OBPED	0.113	0.01	-0.103	1.7094e-12	TRUE	432
433	isoComp_00100790	geneComp_00029364	ENST00000682010.1	IL33	IL33	OBAD	OBPED	0.651	0.872	0.221	1.71671e-12	FALSE	433
434	isoComp_00042480	geneComp_00006168	ENST00000478428.1	DLEC1	DLEC1	OBAD	OBPED	0.352	0.092	-0.261	1.76759e-12	TRUE	434
435	isoComp_00051690	geneComp_00008430	ENST00000425991.1	ENSG00000225032	ENSG00000225032	OBAD	OBPED	0.588	0.333	-0.256	1.77731e-12	TRUE	435
436	isoComp_00051691	geneComp_00008430	ENST00000439298.5	ENSG00000225032	ENSG00000225032	OBAD	OBPED	0.412	0.667	0.256	1.77731e-12	TRUE	436
437	isoComp_00039917	geneComp_00005832	ENST00000375787.6	DDAH2	DDAH2	OBAD	OBPED	0.177	0.33	0.153	1.81211e-12	FALSE	437
438	isoComp_00042465	geneComp_00006167	ENST00000440410.5	DLD	DLD	OBAD	OBPED	0.32	0.179	-0.141	2.01769e-12	TRUE	438
439	isoComp_00012775	geneComp_00001720	ENST00000513634.1	ATG10	ATG10	OBAD	OBPED	0.048	0.228	0.18	2.22024e-12	TRUE	439
440	isoComp_00218322	geneComp_00052174	ENST00000517361.1	ZFPM2	ZFPM2	OBAD	OBPED	0.033	0.244	0.211	2.26493e-12	TRUE	440
441	isoComp_00008510	geneComp_00001136	ENST00000460439.5	ANXA4	ANXA4	OBAD	OBPED	0.147	0.287	0.14	2.33637e-12	TRUE	441
442	isoComp_00163311	geneComp_00040826	ENST00000667017.1	PXN-AS1	PXN-AS1	OBAD	OBPED	0.351	0.095	-0.256	2.33637e-12	TRUE	442
443	isoComp_00185690	geneComp_00046814	ENST00000394092.6	SMAD1	SMAD1	OBAD	OBPED	0.034	0.202	0.169	2.51081e-12	FALSE	443
444	isoComp_00020024	geneComp_00002944	ENST00000378102.3	C6orf62	C6orf62	OBAD	OBPED	0.176	0.356	0.181	2.51344e-12	FALSE	444
445	isoComp_00020025	geneComp_00002944	ENST00000378119.9	C6orf62	C6orf62	OBAD	OBPED	0.824	0.644	-0.181	2.51344e-12	FALSE	445
446	isoComp_00186049	geneComp_00046844	ENST00000578112.6	SMARCE1	SMARCE1	OBAD	OBPED	0.302	0.186	-0.116	2.52848e-12	TRUE	446
447	isoComp_00016026	geneComp_00002154	ENST00000246784.8	BCL2L12	BCL2L12	OBAD	OBPED	0.321	0.54	0.219	2.56208e-12	FALSE	447
448	isoComp_00121912	geneComp_00033454	ENST00000520718.1	LYPLA1	LYPLA1	OBAD	OBPED	0.092	0.233	0.141	2.72306e-12	TRUE	448
449	isoComp_00095613	geneComp_00028054	ENST00000399469.2	HIVEP1	HIVEP1	OBAD	OBPED	0.259	0.476	0.217	2.87537e-12	TRUE	449
450	isoComp_00086519	geneComp_00026477	ENST00000269195.6	GALNT1	GALNT1	OBAD	OBPED	0.594	0.393	-0.201	3.17893e-12	TRUE	450
451	isoComp_00042475	geneComp_00006168	ENST00000346219.7	DLEC1	DLEC1	OBAD	OBPED	0.12	0.25	0.131	3.26638e-12	TRUE	451
452	isoComp_00068358	geneComp_00018974	ENST00000608444.1	ENSG00000272599	ENSG00000272599	OBAD	OBPED	0.397	0.083	-0.314	3.27015e-12	FALSE	452
453	isoComp_00068359	geneComp_00018974	ENST00000621900.1	ENSG00000272599	ENSG00000272599	OBAD	OBPED	0.603	0.917	0.314	3.27015e-12	FALSE	453
454	isoComp_00043815	geneComp_00006325	ENST00000479269.5	DNAJC19	DNAJC19	OBAD	OBPED	0.066	0.182	0.117	3.32702e-12	FALSE	454
455	isoComp_00062284	geneComp_00014658	ENST00000477724.6	ENSG00000257341	ENSG00000257341	OBAD	OBPED	0.146	0.335	0.188	3.38964e-12	FALSE	455
456	isoComp_00045511	geneComp_00006573	ENST00000647441.1	DTD1	DTD1	OBAD	OBPED	0.174	0.459	0.285	3.39084e-12	TRUE	456
457	isoComp_00209290	geneComp_00050751	ENST00000359626.10	TYW1	TYW1	OBAD	OBPED	0.531	0.737	0.205	3.46798e-12	TRUE	457
458	isoComp_00162310	geneComp_00040726	ENST00000316707.10	PTPN13	PTPN13	OBAD	OBPED	0.206	0.435	0.23	3.53621e-12	TRUE	458
459	isoComp_00041437	geneComp_00006042	ENST00000331444.12	DGCR6	DGCR6	OBAD	OBPED	0.278	0.543	0.265	3.85502e-12	TRUE	459
460	isoComp_00135545	geneComp_00035986	ENST00000309451.7	MZT2A	MZT2A	OBAD	OBPED	0.472	0.709	0.237	3.88874e-12	TRUE	460
461	isoComp_00125418	geneComp_00033906	ENST00000498196.1	MDFIC	MDFIC	OBAD	OBPED	0.043	0.201	0.157	4.14304e-12	TRUE	461
462	isoComp_00209019	geneComp_00050705	ENST00000583147.5	TWSG1	TWSG1	OBAD	OBPED	0.055	0.279	0.224	4.14304e-12	TRUE	462
463	isoComp_00197817	geneComp_00048827	ENST00000405876.9	TCHP	TCHP	OBAD	OBPED	0.389	0.674	0.285	4.28512e-12	TRUE	463
464	isoComp_00153157	geneComp_00039302	ENST00000374524.1	PITHD1	PITHD1	OBAD	OBPED	0.173	0.042	-0.131	4.3101e-12	TRUE	464
465	isoComp_00205717	geneComp_00050196	ENST00000478530.1	TRIM14	TRIM14	OBAD	OBPED	0.257	0.035	-0.223	4.345e-12	TRUE	465
466	isoComp_00172294	geneComp_00043788	ENST00000425871.1	RPF2	RPF2	OBAD	OBPED	0.248	0.056	-0.192	4.46095e-12	TRUE	466
467	isoComp_00019204	geneComp_00002782	ENST00000374642.8	C1QA	C1QA	OBAD	OBPED	0.464	0.701	0.237	4.90396e-12	FALSE	467
468	isoComp_00019205	geneComp_00002782	ENST00000402322.1	C1QA	C1QA	OBAD	OBPED	0.531	0.288	-0.243	4.90396e-12	FALSE	468
469	isoComp_00167621	geneComp_00041489	ENST00000376736.6	RFK	RFK	OBAD	OBPED	0.751	0.515	-0.236	5.16682e-12	TRUE	469
470	isoComp_00007938	geneComp_00001055	ENST00000511393.4	ANKRD37	ANKRD37	OBAD	OBPED	0.341	0.064	-0.277	5.2995e-12	TRUE	470
471	isoComp_00214775	geneComp_00051672	ENST00000667395.2	WDR5B-DT	WDR5B-DT	OBAD	OBPED	0.094	0.245	0.152	7.31181e-12	FALSE	471
472	isoComp_00001172	geneComp_00000141	ENST00000295851.10	ABI2	ABI2	OBAD	OBPED	0.22	0.013	-0.207	7.76636e-12	TRUE	472
473	isoComp_00166850	geneComp_00041376	ENST00000512706.5	RCHY1	RCHY1	OBAD	OBPED	0.053	0.2	0.146	8.04274e-12	TRUE	473
474	isoComp_00048628	geneComp_00007126	ENST00000617677.1	EIF5B	EIF5B	OBAD	OBPED	0.496	0.738	0.242	8.08931e-12	TRUE	474
475	isoComp_00013909	geneComp_00001893	ENST00000381661.3	ATP6V1C2	ATP6V1C2	OBAD	OBPED	0.737	0.441	-0.295	8.59397e-12	FALSE	475
476	isoComp_00102159	geneComp_00029559	ENST00000568300.6	IQCK	IQCK	OBAD	OBPED	0.215	0.514	0.298	8.59397e-12	TRUE	476
477	isoComp_00203830	geneComp_00049779	ENST00000509385.1	TOB1	TOB1	OBAD	OBPED	0.091	0.252	0.161	8.97873e-12	TRUE	477
478	isoComp_00210032	geneComp_00050855	ENST00000558251.5	UBE2Q2P1	UBE2Q2P1	OBAD	OBPED	0.283	0.528	0.245	9.41524e-12	TRUE	478
479	isoComp_00096706	geneComp_00028423	ENST00000507721.5	HNRNPDL	HNRNPDL	OBAD	OBPED	0.41	0.238	-0.172	1.00875e-11	TRUE	479
480	isoComp_00212670	geneComp_00051331	ENST00000406025.2	VDAC1P8	VDAC1P8	OBAD	OBPED	0.356	0.469	0.113	1.0492e-11	TRUE	480
481	isoComp_00153070	geneComp_00039289	ENST00000520014.1	PIP4P2	PIP4P2	OBAD	OBPED	0.097	0.244	0.147	1.0764e-11	TRUE	481
482	isoComp_00077561	geneComp_00025026	ENST00000691612.1	ERGIC1	ERGIC1	OBAD	OBPED	0.152	0.047	-0.105	1.08188e-11	TRUE	482
483	isoComp_00188259	geneComp_00047387	ENST00000374018.5	SNRPC	SNRPC	OBAD	OBPED	0.146	0.014	-0.133	1.10202e-11	TRUE	483
484	isoComp_00183852	geneComp_00046564	ENST00000343605.5	SLC35E4	SLC35E4	OBAD	OBPED	0.692	0.925	0.233	1.12608e-11	TRUE	484
485	isoComp_00183853	geneComp_00046564	ENST00000406566.1	SLC35E4	SLC35E4	OBAD	OBPED	0.247	0.017	-0.23	1.12608e-11	TRUE	485
486	isoComp_00160795	geneComp_00040472	ENST00000446045.1	PRXL2C	PRXL2C	OBAD	OBPED	0.208	0.07	-0.138	1.21542e-11	TRUE	486
487	isoComp_00214773	geneComp_00051672	ENST00000608756.5	WDR5B-DT	WDR5B-DT	OBAD	OBPED	0.37	0.216	-0.155	1.21542e-11	FALSE	487
488	isoComp_00071250	geneComp_00021188	ENST00000638452.2	ENSG00000283782	ENSG00000283782	OBAD	OBPED	0.11	0.43	0.32	1.23437e-11	TRUE	488
489	isoComp_00186562	geneComp_00046943	ENST00000369603.10	SMNDC1	SMNDC1	OBAD	OBPED	0.476	0.22	-0.257	1.27797e-11	FALSE	489
490	isoComp_00024649	geneComp_00003566	ENST00000675468.1	CCND2	CCND2	OBAD	OBPED	0.296	0.464	0.167	1.29312e-11	TRUE	490
491	isoComp_00149427	geneComp_00038745	ENST00000320934.8	PCSK7	PCSK7	OBAD	OBPED	0.361	0.062	-0.299	1.30375e-11	FALSE	491
492	isoComp_00171231	geneComp_00042999	ENST00000566397.5	RNPS1	RNPS1	OBAD	OBPED	0.299	0.128	-0.171	1.33814e-11	FALSE	492
493	isoComp_00000611	geneComp_00000073	ENST00000542678.5	ABCB9	ABCB9	OBAD	OBPED	0.386	0.042	-0.344	1.36402e-11	FALSE	493
494	isoComp_00157863	geneComp_00039975	ENST00000358506.6	PPP1CB	PPP1CB	OBAD	OBPED	0.32	0.194	-0.126	1.47721e-11	TRUE	494
495	isoComp_00121311	geneComp_00033369	ENST00000409292.5	5	5	OBAD	OBPED	0.416	0.612	0.196	1.50283e-11	FALSE	495
496	isoComp_00049329	geneComp_00007232	ENST00000502569.1	EMCN	EMCN	OBAD	OBPED	0.112	0.213	0.101	1.51992e-11	TRUE	496
497	isoComp_00213291	geneComp_00051473	ENST00000395098.5	VPS26A	VPS26A	OBAD	OBPED	0.434	0.239	-0.195	1.83253e-11	FALSE	497
498	isoComp_00197963	geneComp_00048841	ENST00000527661.5	TCP11L1	TCP11L1	OBAD	OBPED	0.12	0.007	-0.113	1.9687e-11	TRUE	498
499	isoComp_00141983	geneComp_00036973	ENST00000553409.5	NRDE2	NRDE2	OBAD	OBPED	0.176	0.35	0.175	2.03441e-11	TRUE	499
500	isoComp_00218077	geneComp_00052134	ENST00000558494.5	ZFAND6	ZFAND6	OBAD	OBPED	0.382	0.231	-0.151	2.12463e-11	FALSE	500
501	isoComp_00216666	geneComp_00051904	ENST00000274496.10	YIPF5	YIPF5	OBAD	OBPED	0.429	0.221	-0.207	2.1332e-11	FALSE	501
502	isoComp_00021470	geneComp_00003153	ENST00000263867.9	CAPG	CAPG	OBAD	OBPED	0.629	0.445	-0.183	2.14582e-11	FALSE	502
503	isoComp_00162890	geneComp_00040792	ENST00000331327.5	PURA	PURA	OBAD	OBPED	0.692	0.428	-0.263	2.16492e-11	FALSE	503
504	isoComp_00147544	geneComp_00038488	ENST00000515853.5	PAQR3	PAQR3	OBAD	OBPED	0.208	0.405	0.197	2.32148e-11	TRUE	504
505	isoComp_00196592	geneComp_00048676	ENST00000462788.6	TBC1D15	TBC1D15	OBAD	OBPED	0.218	0.401	0.183	2.57239e-11	TRUE	505
506	isoComp_00192826	geneComp_00048130	ENST00000302824.7	STARD5	STARD5	OBAD	OBPED	0.423	0.115	-0.309	2.61287e-11	TRUE	506
507	isoComp_00112336	geneComp_00031308	ENST00000652659.1	LINC00847	LINC00847	OBAD	OBPED	0.139	0.008	-0.131	2.6586e-11	TRUE	507
508	isoComp_00009519	geneComp_00001265	ENST00000439274.6	APP	APP	OBAD	OBPED	0.124	0.232	0.108	2.66046e-11	FALSE	508
509	isoComp_00215215	geneComp_00051733	ENST00000546360.5	WIPI1	WIPI1	OBAD	OBPED	0.089	0.207	0.118	2.72749e-11	TRUE	509
510	isoComp_00135975	geneComp_00036038	ENST00000274054.3	NAF1	NAF1	OBAD	OBPED	0.414	0.68	0.267	2.8315e-11	TRUE	510
511	isoComp_00181646	geneComp_00046215	ENST00000392081.6	SIRT2	SIRT2	OBAD	OBPED	0.209	0.329	0.12	2.96049e-11	TRUE	511
512	isoComp_00211268	geneComp_00051108	ENST00000472438.5	UQCRC1	UQCRC1	OBAD	OBPED	0.1	0.206	0.107	3.07705e-11	TRUE	512
513	isoComp_00049543	geneComp_00007256	ENST00000663202.2	EMSY-DT	EMSY-DT	OBAD	OBPED	0.555	0.756	0.2	3.08161e-11	FALSE	513
514	isoComp_00095514	geneComp_00028036	ENST00000435296.2	HILPDA	HILPDA	OBAD	OBPED	0.196	0.371	0.175	3.09726e-11	FALSE	514
515	isoComp_00079088	geneComp_00025224	ENST00000330287.10	F8	F8	OBAD	OBPED	0.431	0.672	0.241	3.35427e-11	TRUE	515
516	isoComp_00039918	geneComp_00005832	ENST00000375789.7	DDAH2	DDAH2	OBAD	OBPED	0.385	0.234	-0.151	3.58115e-11	FALSE	516
517	isoComp_00004797	geneComp_00000636	ENST00000366667.6	AGT	AGT	OBAD	OBPED	0.741	0.866	0.125	3.60353e-11	TRUE	517
518	isoComp_00108578	geneComp_00030686	ENST00000588770.5	LAMA3	LAMA3	OBAD	OBPED	0.193	0.383	0.19	3.65475e-11	TRUE	518
519	isoComp_00221106	geneComp_00052599	ENST00000692217.1	ZNF561-AS1	ZNF561-AS1	OBAD	OBPED	0.134	0.281	0.147	3.86697e-11	FALSE	519
520	isoComp_00119590	geneComp_00033089	ENST00000650043.1	LMBRD1	LMBRD1	OBAD	OBPED	0.176	0.299	0.123	3.90917e-11	FALSE	520
521	isoComp_00217764	geneComp_00052103	ENST00000522184.1	ZDHHC2	ZDHHC2	OBAD	OBPED	0.214	0.489	0.275	3.96831e-11	TRUE	521
522	isoComp_00031308	geneComp_00004611	ENST00000321356.9	CLK1	CLK1	OBAD	OBPED	0.056	0.16	0.104	4.22022e-11	TRUE	522
523	isoComp_00218068	geneComp_00052133	ENST00000471197.1	ZFAND5	ZFAND5	OBAD	OBPED	0.169	0.315	0.146	4.29664e-11	TRUE	523
524	isoComp_00166766	geneComp_00041357	ENST00000330430.10	RCAN2	RCAN2	OBAD	OBPED	0.393	0.164	-0.229	4.42498e-11	FALSE	524
525	isoComp_00185023	geneComp_00046703	ENST00000649500.1	SLC6A6	SLC6A6	OBAD	OBPED	0.319	0.538	0.218	4.43307e-11	TRUE	525
526	isoComp_00019250	geneComp_00002797	ENST00000231338.7	C1QTNF3	C1QTNF3	OBAD	OBPED	0.173	0.402	0.23	4.4368e-11	TRUE	526
527	isoComp_00209832	geneComp_00050821	ENST00000442670.5	UBE2E1	UBE2E1	OBAD	OBPED	0.15	0.31	0.16	4.47143e-11	TRUE	527
528	isoComp_00152261	geneComp_00039189	ENST00000398654.7	PIAS2	PIAS2	OBAD	OBPED	0.224	0.39	0.166	4.93976e-11	TRUE	528
529	isoComp_00196764	geneComp_00048698	ENST00000520368.5	TBC1D31	TBC1D31	OBAD	OBPED	0.337	0.014	-0.323	4.93976e-11	TRUE	529
530	isoComp_00034426	geneComp_00005030	ENST00000402744.9	CPE	CPE	OBAD	OBPED	0.823	0.702	-0.12	4.94509e-11	TRUE	530
531	isoComp_00034429	geneComp_00005030	ENST00000511992.1	CPE	CPE	OBAD	OBPED	0.174	0.294	0.12	4.94509e-11	TRUE	531
532	isoComp_00219855	geneComp_00052413	ENST00000394583.7	ZNF326	ZNF326	OBAD	OBPED	0.368	0.631	0.263	4.99722e-11	TRUE	532
533	isoComp_00084907	geneComp_00026215	ENST00000380894.5	FREM1	FREM1	OBAD	OBPED	0.223	0.345	0.122	5.29121e-11	TRUE	533
534	isoComp_00033058	geneComp_00004829	ENST00000474644.1	COL1A1	COL1A1	OBAD	OBPED	0.058	0.166	0.108	5.42257e-11	TRUE	534
535	isoComp_00025720	geneComp_00003735	ENST00000584502.1	CD68	CD68	OBAD	OBPED	0.139	0.272	0.133	5.42427e-11	TRUE	535
536	isoComp_00038387	geneComp_00005611	ENST00000525015.1	CYP2R1	CYP2R1	OBAD	OBPED	0.088	0.207	0.119	5.42427e-11	TRUE	536
537	isoComp_00141514	geneComp_00036904	ENST00000399953.7	NPRL3	NPRL3	OBAD	OBPED	0.199	0.359	0.16	5.42427e-11	FALSE	537
538	isoComp_00103222	geneComp_00029693	ENST00000482194.1	ITM2A	ITM2A	OBAD	OBPED	0.075	0.18	0.105	5.4734e-11	TRUE	538
539	isoComp_00178115	geneComp_00045711	ENST00000307712.11	SEC23A	SEC23A	OBAD	OBPED	0.702	0.5	-0.202	5.62759e-11	FALSE	539
540	isoComp_00070976	geneComp_00021038	ENST00000658331.1	ENSG00000283103	ENSG00000283103	OBAD	OBPED	0.154	0.008	-0.146	5.99015e-11	TRUE	540
541	isoComp_00134490	geneComp_00035846	ENST00000544440.7	MYCBP2	MYCBP2	OBAD	OBPED	0.397	0.183	-0.214	5.99015e-11	TRUE	541
542	isoComp_00157721	geneComp_00039956	ENST00000378540.8	PPM1B	PPM1B	OBAD	OBPED	0.011	0.128	0.116	6.28161e-11	TRUE	542
543	isoComp_00131245	geneComp_00035023	ENST00000518219.5	MRNIP	MRNIP	OBAD	OBPED	0.106	0.24	0.133	6.54261e-11	TRUE	543
544	isoComp_00098748	geneComp_00028826	ENST00000331129.3	ID2	ID2	OBAD	OBPED	0.152	0.337	0.185	6.72733e-11	FALSE	544
545	isoComp_00173196	geneComp_00044268	ENST00000457131.1	RPL32	RPL32	OBAD	OBPED	0.053	0.159	0.106	6.83412e-11	TRUE	545
546	isoComp_00097955	geneComp_00028669	ENST00000227378.7	HSPA8	HSPA8	OBAD	OBPED	0.343	0.04	-0.303	7.24718e-11	TRUE	546
547	isoComp_00201282	geneComp_00049364	ENST00000529197.1	TMEM126B	TMEM126B	OBAD	OBPED	0.511	0.311	-0.2	7.68548e-11	TRUE	547
548	isoComp_00202976	geneComp_00049632	ENST00000395211.6	TMOD1	TMOD1	OBAD	OBPED	0.33	0.089	-0.241	7.79994e-11	FALSE	548
549	isoComp_00159643	geneComp_00040268	ENST00000536483.1	PRKDC	PRKDC	OBAD	OBPED	0.197	0.377	0.18	7.95228e-11	TRUE	549
550	isoComp_00015477	geneComp_00002100	ENST00000436562.1	BBIP1	BBIP1	OBAD	OBPED	0.05	0.195	0.145	8.087e-11	FALSE	550
551	isoComp_00034177	geneComp_00004961	ENST00000464757.1	COX20	COX20	OBAD	OBPED	0.217	0.063	-0.154	8.32678e-11	TRUE	551
552	isoComp_00039180	geneComp_00005732	ENST00000436900.2	DAZAP2	DAZAP2	OBAD	OBPED	0.176	0.007	-0.169	8.32678e-11	TRUE	552
553	isoComp_00005220	geneComp_00000693	ENST00000447596.4	AK3	AK3	OBAD	OBPED	0.162	0.338	0.175	8.38639e-11	TRUE	553
554	isoComp_00017564	geneComp_00002460	ENST00000679869.1	BRD4	BRD4	OBAD	OBPED	0.171	0.329	0.158	8.81536e-11	FALSE	554
555	isoComp_00013291	geneComp_00001773	ENST00000295598.10	ATP1A1	ATP1A1	OBAD	OBPED	0.58	0.781	0.201	8.82159e-11	TRUE	555
556	isoComp_00105592	geneComp_00030022	ENST00000472616.1	KDM7A	KDM7A	OBAD	OBPED	0.305	0.499	0.194	8.82159e-11	TRUE	556
557	isoComp_00048976	geneComp_00007182	ENST00000262306.11	ELOB	ELOB	OBAD	OBPED	0.45	0.646	0.196	9.03966e-11	TRUE	557
558	isoComp_00160773	geneComp_00040468	ENST00000372188.5	PRXL2A	PRXL2A	OBAD	OBPED	0.066	0.199	0.134	9.39554e-11	FALSE	558
559	isoComp_00138731	geneComp_00036438	ENST00000555970.5	NEMF	NEMF	OBAD	OBPED	0.168	0.285	0.117	9.59207e-11	TRUE	559
560	isoComp_00136535	geneComp_00036135	ENST00000442506.5	NBAS	NBAS	OBAD	OBPED	0.126	0.284	0.159	9.72264e-11	TRUE	560
561	isoComp_00143096	geneComp_00037128	ENST00000300291.10	NUDT21	NUDT21	OBAD	OBPED	0.73	0.508	-0.222	1.00716e-10	TRUE	561
562	isoComp_00217094	geneComp_00051992	ENST00000554015.5	ZBTB1	ZBTB1	OBAD	OBPED	0.335	0.52	0.186	1.03859e-10	FALSE	562
563	isoComp_00026144	geneComp_00003800	ENST00000301200.3	CDC42EP5	CDC42EP5	OBAD	OBPED	0.565	0.795	0.23	1.03864e-10	TRUE	563
564	isoComp_00026145	geneComp_00003800	ENST00000472703.1	CDC42EP5	CDC42EP5	OBAD	OBPED	0.435	0.205	-0.23	1.03864e-10	TRUE	564
565	isoComp_00161360	geneComp_00040573	ENST00000356126.8	PSMD12	PSMD12	OBAD	OBPED	0.491	0.267	-0.224	1.10939e-10	TRUE	565
566	isoComp_00124154	geneComp_00033750	ENST00000478396.1	MARCHF7	MARCHF7	OBAD	OBPED	0.044	0.16	0.116	1.11768e-10	TRUE	566
567	isoComp_00178282	geneComp_00045728	ENST00000480708.5	SEC62	SEC62	OBAD	OBPED	0.495	0.677	0.182	1.12193e-10	TRUE	567
568	isoComp_00014262	geneComp_00001937	ENST00000395603.7	ATRX	ATRX	OBAD	OBPED	0.19	0.072	-0.118	1.12691e-10	TRUE	568
569	isoComp_00153537	geneComp_00039358	ENST00000242783.11	PKN1	PKN1	OBAD	OBPED	0.173	0.317	0.144	1.19262e-10	FALSE	569
570	isoComp_00202794	geneComp_00049600	ENST00000295694.9	TMEM79	TMEM79	OBAD	OBPED	0.287	0.457	0.17	1.20543e-10	TRUE	570
571	isoComp_00093559	geneComp_00027764	ENST00000643233.1	HADHA	HADHA	OBAD	OBPED	0.38	0.518	0.138	1.23289e-10	TRUE	571
572	isoComp_00000489	geneComp_00000060	ENST00000340001.9	ABCA9	ABCA9	OBAD	OBPED	0.508	0.329	-0.179	1.26399e-10	FALSE	572
573	isoComp_00097206	geneComp_00028519	ENST00000303450.5	HOXC9	HOXC9	OBAD	OBPED	0.5	0.267	-0.233	1.29482e-10	FALSE	573
574	isoComp_00213343	geneComp_00051480	ENST00000549970.5	VPS29	VPS29	OBAD	OBPED	0.166	0.295	0.129	1.30292e-10	TRUE	574
575	isoComp_00209246	geneComp_00050740	ENST00000323274.15	TYMS	TYMS	OBAD	OBPED	0.288	0.586	0.298	1.32761e-10	TRUE	575
576	isoComp_00108492	geneComp_00030674	ENST00000522447.5	LACTB2	LACTB2	OBAD	OBPED	0.671	0.833	0.162	1.47118e-10	TRUE	576
577	isoComp_00005974	geneComp_00000798	ENST00000350259.8	ALDH6A1	ALDH6A1	OBAD	OBPED	0.272	0.463	0.192	1.52899e-10	FALSE	577
578	isoComp_00121905	geneComp_00033454	ENST00000316963.8	LYPLA1	LYPLA1	OBAD	OBPED	0.698	0.425	-0.273	1.56894e-10	TRUE	578
579	isoComp_00101382	geneComp_00029466	ENST00000414320.1	INO80D	INO80D	OBAD	OBPED	0.231	0.023	-0.209	1.60387e-10	TRUE	579
580	isoComp_00014945	geneComp_00002024	ENST00000372324.6	B4GALT2	B4GALT2	OBAD	OBPED	0.109	0.245	0.135	1.68597e-10	FALSE	580
581	isoComp_00042896	geneComp_00006214	ENST00000554438.6	DMAC2L	DMAC2L	OBAD	OBPED	0.389	0.173	-0.216	1.72481e-10	FALSE	581
582	isoComp_00138724	geneComp_00036438	ENST00000298310.10	NEMF	NEMF	OBAD	OBPED	0.205	0.062	-0.144	1.73776e-10	TRUE	582
583	isoComp_00189649	geneComp_00047646	ENST00000491805.5	SPART	SPART	OBAD	OBPED	0.147	0.301	0.154	1.85062e-10	TRUE	583
584	isoComp_00172834	geneComp_00044065	ENST00000245857.9	RPL23	RPL23	OBAD	OBPED	0.442	0.211	-0.231	1.89962e-10	FALSE	584
585	isoComp_00207402	geneComp_00050432	ENST00000257910.8	TSPAN31	TSPAN31	OBAD	OBPED	0.204	0.05	-0.154	1.93576e-10	TRUE	585
586	isoComp_00190997	geneComp_00047865	ENST00000501599.3	SPTY2D1OS	SPTY2D1OS	OBAD	OBPED	0.145	0.002	-0.143	1.94887e-10	FALSE	586
587	isoComp_00131494	geneComp_00035063	ENST00000409145.5	MRPL30	MRPL30	OBAD	OBPED	0.062	0.168	0.106	2.01186e-10	TRUE	587
588	isoComp_00143558	geneComp_00037181	ENST00000567646.1	NUPR1	NUPR1	OBAD	OBPED	0.166	0.028	-0.139	2.08378e-10	FALSE	588
589	isoComp_00217210	geneComp_00052012	ENST00000555424.1	ZBTB25	ZBTB25	OBAD	OBPED	0.307	0.128	-0.179	2.20085e-10	TRUE	589
590	isoComp_00027651	geneComp_00004071	ENST00000582062.1	CENPV	CENPV	OBAD	OBPED	0.163	0.025	-0.139	2.24156e-10	TRUE	590
591	isoComp_00217762	geneComp_00052103	ENST00000262096.13	ZDHHC2	ZDHHC2	OBAD	OBPED	0.667	0.407	-0.26	2.35743e-10	TRUE	591
592	isoComp_00026196	geneComp_00003813	ENST00000367435.5	CDC73	CDC73	OBAD	OBPED	0.374	0.179	-0.195	2.43857e-10	TRUE	592
593	isoComp_00090246	geneComp_00027082	ENST00000482512.5	GOLGB1	GOLGB1	OBAD	OBPED	0.245	0.135	-0.11	2.46607e-10	TRUE	593
594	isoComp_00172206	geneComp_00043771	ENST00000406109.5	RPA3	RPA3	OBAD	OBPED	0.463	0.263	-0.2	2.46607e-10	TRUE	594
595	isoComp_00081728	geneComp_00025712	ENST00000593503.5	FBL	FBL	OBAD	OBPED	0.221	0.063	-0.157	2.46645e-10	TRUE	595
596	isoComp_00208981	geneComp_00050698	ENST00000551789.1	TWF1	TWF1	OBAD	OBPED	0.106	0.253	0.147	2.55507e-10	TRUE	596
597	isoComp_00080325	geneComp_00025440	ENST00000313766.6	FAM20C	FAM20C	OBAD	OBPED	0.485	0.692	0.207	2.64908e-10	TRUE	597
598	isoComp_00175195	geneComp_00045241	ENST00000471994.5	RSRC1	RSRC1	OBAD	OBPED	0.063	0.179	0.117	2.65397e-10	TRUE	598
599	isoComp_00174663	geneComp_00045066	ENST00000645674.2	RPS7	RPS7	OBAD	OBPED	0.597	0.933	0.336	2.7585e-10	FALSE	599
600	isoComp_00025700	geneComp_00003733	ENST00000257857.9	CD63	CD63	OBAD	OBPED	0.306	0.442	0.135	2.81713e-10	TRUE	600
601	isoComp_00034255	geneComp_00004992	ENST00000522934.5	COX6C	COX6C	OBAD	OBPED	0.419	0.655	0.236	2.92058e-10	FALSE	601
602	isoComp_00072851	geneComp_00022194	ENST00000688867.1	ENSG00000286322	ENSG00000286322	OBAD	OBPED	0.146	0.026	-0.12	3.01097e-10	FALSE	602
603	isoComp_00103678	geneComp_00029754	ENST00000254801.9	JCHAIN	JCHAIN	OBAD	OBPED	0.799	0.508	-0.291	3.08521e-10	FALSE	603
604	isoComp_00219926	geneComp_00052421	ENST00000455791.5	ZNF337-AS1	ZNF337-AS1	OBAD	OBPED	0.171	0.384	0.212	3.16654e-10	TRUE	604
605	isoComp_00043999	geneComp_00006353	ENST00000457147.1	DNAJC9-AS1	DNAJC9-AS1	OBAD	OBPED	0.325	0.597	0.272	3.20747e-10	FALSE	605
606	isoComp_00096708	geneComp_00028423	ENST00000602300.5	HNRNPDL	HNRNPDL	OBAD	OBPED	0.419	0.592	0.173	3.20747e-10	TRUE	606
607	isoComp_00213211	geneComp_00051464	ENST00000493587.1	VPS13B	VPS13B	OBAD	OBPED	0.33	0.541	0.211	3.20747e-10	TRUE	607
608	isoComp_00169035	geneComp_00041692	ENST00000622845.5	RMND1	RMND1	OBAD	OBPED	0.263	0.146	-0.117	3.39365e-10	FALSE	608
609	isoComp_00118943	geneComp_00032932	ENST00000420597.1	LINC02802	LINC02802	OBAD	OBPED	0.354	0.552	0.198	3.40481e-10	FALSE	609
610	isoComp_00118945	geneComp_00032932	ENST00000457390.1	LINC02802	LINC02802	OBAD	OBPED	0.471	0.164	-0.307	3.40481e-10	FALSE	610
611	isoComp_00131455	geneComp_00035056	ENST00000462288.5	MRPL23	MRPL23	OBAD	OBPED	0.219	0.033	-0.186	3.42873e-10	TRUE	611
612	isoComp_00143423	geneComp_00037171	ENST00000512151.5	NUP54	NUP54	OBAD	OBPED	0.026	0.145	0.119	3.43155e-10	TRUE	612
613	isoComp_00031317	geneComp_00004611	ENST00000473565.5	CLK1	CLK1	OBAD	OBPED	0.361	0.211	-0.151	3.46809e-10	TRUE	613
614	isoComp_00050804	geneComp_00007840	ENST00000313342.8	ENSG00000215861	ENSG00000215861	OBAD	OBPED	0.3	0.527	0.227	3.46956e-10	FALSE	614
615	isoComp_00217159	geneComp_00052001	ENST00000358704.4	ZBTB18	ZBTB18	OBAD	OBPED	0.287	0.115	-0.171	3.58575e-10	FALSE	615
616	isoComp_00217160	geneComp_00052001	ENST00000622512.1	ZBTB18	ZBTB18	OBAD	OBPED	0.713	0.885	0.171	3.58575e-10	FALSE	616
617	isoComp_00013878	geneComp_00001887	ENST00000461019.5	ATP6V0E2-AS1	ATP6V0E2-AS1	OBAD	OBPED	0.391	0.666	0.275	3.63954e-10	FALSE	617
618	isoComp_00024645	geneComp_00003566	ENST00000261254.8	CCND2	CCND2	OBAD	OBPED	0.62	0.434	-0.186	4.06285e-10	TRUE	618
619	isoComp_00133717	geneComp_00035758	ENST00000543139.2	MTRFR	MTRFR	OBAD	OBPED	0.125	0.021	-0.104	4.08341e-10	TRUE	619
620	isoComp_00008309	geneComp_00001104	ENST00000681817.1	ANO6	ANO6	OBAD	OBPED	0.259	0.368	0.108	4.12777e-10	FALSE	620
621	isoComp_00212288	geneComp_00051264	ENST00000367545.8	UTRN	UTRN	OBAD	OBPED	0.656	0.454	-0.201	4.34021e-10	TRUE	621
622	isoComp_00188257	geneComp_00047387	ENST00000244520.10	SNRPC	SNRPC	OBAD	OBPED	0.832	0.974	0.142	4.41517e-10	TRUE	622
623	isoComp_00088290	geneComp_00026756	ENST00000455100.2	GGACT	GGACT	OBAD	OBPED	0.205	0.017	-0.188	4.46295e-10	TRUE	623
624	isoComp_00035320	geneComp_00005142	ENST00000594325.1	CRLF1	CRLF1	OBAD	OBPED	0.194	0.004	-0.19	4.91362e-10	FALSE	624
625	isoComp_00168370	geneComp_00041593	ENST00000692529.1	RHOBTB2	RHOBTB2	OBAD	OBPED	0.238	0.014	-0.224	4.92752e-10	TRUE	625
626	isoComp_00156365	geneComp_00039706	ENST00000322028.5	POLR2L	POLR2L	OBAD	OBPED	0.666	0.511	-0.155	4.97997e-10	FALSE	626
627	isoComp_00156366	geneComp_00039706	ENST00000534030.1	POLR2L	POLR2L	OBAD	OBPED	0.334	0.489	0.155	4.97997e-10	FALSE	627
628	isoComp_00202974	geneComp_00049632	ENST00000259365.9	TMOD1	TMOD1	OBAD	OBPED	0.42	0.689	0.27	4.9856e-10	FALSE	628
629	isoComp_00137946	geneComp_00036357	ENST00000528164.1	NDUFC2	NDUFC2	OBAD	OBPED	0.353	0.541	0.188	5.04807e-10	FALSE	629
630	isoComp_00081478	geneComp_00025683	ENST00000319562.11	FARP1	FARP1	OBAD	OBPED	0.274	0.023	-0.25	5.39157e-10	TRUE	630
631	isoComp_00209164	geneComp_00050735	ENST00000525566.6	TXNRD1	TXNRD1	OBAD	OBPED	0.189	0.081	-0.108	5.39682e-10	FALSE	631
632	isoComp_00011076	geneComp_00001485	ENST00000428992.2	ARL5A	ARL5A	OBAD	OBPED	0.254	0.457	0.204	5.61211e-10	TRUE	632
633	isoComp_00212419	geneComp_00051280	ENST00000236192.12	VAMP4	VAMP4	OBAD	OBPED	0.714	0.458	-0.256	5.6354e-10	TRUE	633
634	isoComp_00183003	geneComp_00046413	ENST00000688696.1	SLC25A26	SLC25A26	OBAD	OBPED	0.132	0.01	-0.122	5.63965e-10	TRUE	634
635	isoComp_00033448	geneComp_00004879	ENST00000463077.5	COMMD2	COMMD2	OBAD	OBPED	0.145	0.328	0.182	5.97712e-10	TRUE	635
636	isoComp_00209113	geneComp_00050723	ENST00000264255.8	TXNDC9	TXNDC9	OBAD	OBPED	0.778	0.557	-0.222	6.08779e-10	TRUE	636
637	isoComp_00011075	geneComp_00001485	ENST00000295087.13	ARL5A	ARL5A	OBAD	OBPED	0.609	0.389	-0.22	6.11683e-10	TRUE	637
638	isoComp_00100182	geneComp_00029280	ENST00000493870.1	IHO1	IHO1	OBAD	OBPED	0.114	0.005	-0.108	6.12744e-10	TRUE	638
639	isoComp_00109177	geneComp_00030763	ENST00000441022.1	LBR	LBR	OBAD	OBPED	0.087	0.212	0.125	6.15748e-10	TRUE	639
640	isoComp_00138350	geneComp_00036397	ENST00000557644.5	NEDD1	NEDD1	OBAD	OBPED	0.096	0.277	0.181	6.24573e-10	TRUE	640
641	isoComp_00203988	geneComp_00049818	ENST00000680945.1	1	1	OBAD	OBPED	0.145	0.036	-0.109	6.25029e-10	TRUE	641
642	isoComp_00095415	geneComp_00028001	ENST00000619757.5	HIC1	HIC1	OBAD	OBPED	0.57	0.331	-0.239	6.43975e-10	FALSE	642
643	isoComp_00021462	geneComp_00003151	ENST00000229922.7	CAP2	CAP2	OBAD	OBPED	0.787	0.559	-0.229	6.47283e-10	FALSE	643
644	isoComp_00097342	geneComp_00028549	ENST00000460120.5	HPS3	HPS3	OBAD	OBPED	0.169	0.373	0.203	6.55034e-10	TRUE	644
645	isoComp_00018544	geneComp_00002639	ENST00000530188.1	C11orf68	C11orf68	OBAD	OBPED	0.23	0.084	-0.145	6.58337e-10	TRUE	645
646	isoComp_00005733	geneComp_00000773	ENST00000566045.5	AKTIP	AKTIP	OBAD	OBPED	0.042	0.163	0.121	6.81596e-10	TRUE	646
647	isoComp_00163883	geneComp_00040916	ENST00000262646.12	RAB2A	RAB2A	OBAD	OBPED	0.421	0.237	-0.184	7.2746e-10	FALSE	647
648	isoComp_00023590	geneComp_00003418	ENST00000343253.11	CCDC18	CCDC18	OBAD	OBPED	0.224	0.066	-0.159	7.31687e-10	TRUE	648
649	isoComp_00125916	geneComp_00033956	ENST00000282892.4	MED21	MED21	OBAD	OBPED	0.486	0.259	-0.226	7.36577e-10	TRUE	649
650	isoComp_00194698	geneComp_00048396	ENST00000578195.6	SUZ12P1	SUZ12P1	OBAD	OBPED	0.151	0.326	0.175	7.79479e-10	FALSE	650
651	isoComp_00136871	geneComp_00036181	ENST00000534548.7	NCAPD3	NCAPD3	OBAD	OBPED	0.111	0.006	-0.105	7.90132e-10	TRUE	651
652	isoComp_00162272	geneComp_00040722	ENST00000326674.10	PTPMT1	PTPMT1	OBAD	OBPED	0.416	0.224	-0.192	7.98705e-10	TRUE	652
653	isoComp_00020921	geneComp_00003078	ENST00000397721.4	CADPS2	CADPS2	OBAD	OBPED	0.103	0.266	0.163	8.165e-10	TRUE	653
654	isoComp_00100785	geneComp_00029364	ENST00000381434.7	IL33	IL33	OBAD	OBPED	0.262	0.022	-0.239	8.18364e-10	FALSE	654
655	isoComp_00161473	geneComp_00040589	ENST00000592561.5	PSMD8	PSMD8	OBAD	OBPED	0.157	0.265	0.108	8.50958e-10	TRUE	655
656	isoComp_00080329	geneComp_00025440	ENST00000515795.1	FAM20C	FAM20C	OBAD	OBPED	0.318	0.17	-0.148	8.53487e-10	TRUE	656
657	isoComp_00139681	geneComp_00036588	ENST00000521820.1	NIPAL2	NIPAL2	OBAD	OBPED	0.167	0.056	-0.111	8.77058e-10	TRUE	657
658	isoComp_00209017	geneComp_00050705	ENST00000262120.10	TWSG1	TWSG1	OBAD	OBPED	0.922	0.66	-0.262	9.45477e-10	TRUE	658
659	isoComp_00200772	geneComp_00049288	ENST00000358572.10	TMA16	TMA16	OBAD	OBPED	0.562	0.326	-0.236	9.46612e-10	TRUE	659
660	isoComp_00103356	geneComp_00029711	ENST00000409001.5	ITPRID2	ITPRID2	OBAD	OBPED	0.28	0.179	-0.101	9.66377e-10	TRUE	660
661	isoComp_00179746	geneComp_00045937	ENST00000310682.6	SETD6	SETD6	OBAD	OBPED	0.063	0.167	0.104	9.72676e-10	TRUE	661
662	isoComp_00174890	geneComp_00045177	ENST00000534746.5	RRAS2	RRAS2	OBAD	OBPED	0.192	0.397	0.205	9.73289e-10	TRUE	662
663	isoComp_00104997	geneComp_00029936	ENST00000485523.5	KCNMB3	KCNMB3	OBAD	OBPED	0.451	0.171	-0.28	9.81703e-10	TRUE	663
664	isoComp_00145918	geneComp_00038224	ENST00000399443.7	OSBPL1A	OSBPL1A	OBAD	OBPED	0.58	0.408	-0.172	1.02372e-09	TRUE	664
665	isoComp_00011422	geneComp_00001528	ENST00000554218.1	ARMH4	ARMH4	OBAD	OBPED	0.101	0.323	0.222	1.03217e-09	TRUE	665
666	isoComp_00165333	geneComp_00041121	ENST00000372190.7	RAPGEF1	RAPGEF1	OBAD	OBPED	0.591	0.405	-0.186	1.04062e-09	TRUE	666
667	isoComp_00207622	geneComp_00050482	ENST00000622841.1	TST	TST	OBAD	OBPED	0.235	0.106	-0.129	1.04133e-09	FALSE	667
668	isoComp_00000161	geneComp_00000028	ENST00000606389.7	AAK1	AAK1	OBAD	OBPED	0.409	0.635	0.227	1.04584e-09	TRUE	668
669	isoComp_00133711	geneComp_00035758	ENST00000253233.6	MTRFR	MTRFR	OBAD	OBPED	0.599	0.747	0.148	1.05252e-09	TRUE	669
670	isoComp_00086521	geneComp_00026477	ENST00000589189.5	GALNT1	GALNT1	OBAD	OBPED	0.142	0.246	0.104	1.06361e-09	TRUE	670
671	isoComp_00108747	geneComp_00030707	ENST00000515100.1	LAMTOR3	LAMTOR3	OBAD	OBPED	0.41	0.604	0.194	1.07922e-09	FALSE	671
672	isoComp_00141207	geneComp_00036828	ENST00000520915.5	NPIPB13	NPIPB13	OBAD	OBPED	0.249	0.48	0.231	1.08559e-09	TRUE	672
673	isoComp_00211836	geneComp_00051203	ENST00000413270.2	USP32P3	USP32P3	OBAD	OBPED	0.127	0.408	0.281	1.0969e-09	FALSE	673
674	isoComp_00191990	geneComp_00048042	ENST00000216218.8	ST13	ST13	OBAD	OBPED	0.579	0.391	-0.188	1.10033e-09	TRUE	674
675	isoComp_00089126	geneComp_00026891	ENST00000264428.9	GLRB	GLRB	OBAD	OBPED	0.282	0.089	-0.193	1.11309e-09	FALSE	675
676	isoComp_00211310	geneComp_00051124	ENST00000517889.5	URAHP	URAHP	OBAD	OBPED	0.369	0.083	-0.287	1.11704e-09	TRUE	676
677	isoComp_00216470	geneComp_00051868	ENST00000380790.4	YAF2	YAF2	OBAD	OBPED	0.251	0.116	-0.134	1.13911e-09	TRUE	677
678	isoComp_00013656	geneComp_00001847	ENST00000286953.8	ATP5MJ	ATP5MJ	OBAD	OBPED	0.605	0.788	0.183	1.16138e-09	FALSE	678
679	isoComp_00032302	geneComp_00004742	ENST00000462489.1	CNOT11	CNOT11	OBAD	OBPED	0.104	0.258	0.153	1.16717e-09	TRUE	679
680	isoComp_00199066	geneComp_00049026	ENST00000407148.5	TFIP11	TFIP11	OBAD	OBPED	0.277	0.441	0.164	1.1975e-09	TRUE	680
681	isoComp_00200106	geneComp_00049202	ENST00000585421.5	TIMP2	TIMP2	OBAD	OBPED	0.663	0.511	-0.153	1.20122e-09	TRUE	681
682	isoComp_00150985	geneComp_00038971	ENST00000395131.5	PFDN6	PFDN6	OBAD	OBPED	0.071	0.171	0.1	1.28873e-09	FALSE	682
683	isoComp_00123377	geneComp_00033664	ENST00000409947.5	MAP3K2	MAP3K2	OBAD	OBPED	0.234	0.443	0.208	1.30157e-09	FALSE	683
684	isoComp_00108490	geneComp_00030674	ENST00000276590.5	LACTB2	LACTB2	OBAD	OBPED	0.302	0.149	-0.154	1.32465e-09	TRUE	684
685	isoComp_00087603	geneComp_00026651	ENST00000321407.3	GCC1	GCC1	OBAD	OBPED	0.827	0.992	0.165	1.34131e-09	TRUE	685
686	isoComp_00199520	geneComp_00049102	ENST00000350881.6	THBS4	THBS4	OBAD	OBPED	0.52	0.684	0.164	1.35212e-09	TRUE	686
687	isoComp_00201685	geneComp_00049416	ENST00000447395.5	TMEM168	TMEM168	OBAD	OBPED	0.193	0.426	0.233	1.36688e-09	TRUE	687
688	isoComp_00004660	geneComp_00000615	ENST00000649286.2	AGK	AGK	OBAD	OBPED	0.223	0.047	-0.176	1.42285e-09	FALSE	688
689	isoComp_00178455	geneComp_00045755	ENST00000471696.6	SELENOT	SELENOT	OBAD	OBPED	0.411	0.227	-0.184	1.42445e-09	TRUE	689
690	isoComp_00079968	geneComp_00025357	ENST00000286544.5	FAM161B	FAM161B	OBAD	OBPED	0.337	0.631	0.294	1.42931e-09	TRUE	690
691	isoComp_00038606	geneComp_00005665	ENST00000430372.1	CYREN	CYREN	OBAD	OBPED	0.039	0.17	0.131	1.4399e-09	TRUE	691
692	isoComp_00090251	geneComp_00027083	ENST00000309027.4	GOLIM4	GOLIM4	OBAD	OBPED	0.263	0.462	0.2	1.52334e-09	FALSE	692
693	isoComp_00098749	geneComp_00028826	ENST00000396290.2	ID2	ID2	OBAD	OBPED	0.77	0.597	-0.173	1.59775e-09	FALSE	693
694	isoComp_00178276	geneComp_00045728	ENST00000337002.9	SEC62	SEC62	OBAD	OBPED	0.384	0.223	-0.161	1.59775e-09	TRUE	694
695	isoComp_00164252	geneComp_00040968	ENST00000321437.9	RAB8B	RAB8B	OBAD	OBPED	0.839	0.629	-0.21	1.62929e-09	TRUE	695
696	isoComp_00155968	geneComp_00039661	ENST00000540200.6	POLDIP2	POLDIP2	OBAD	OBPED	0.733	0.581	-0.152	1.70921e-09	FALSE	696
697	isoComp_00155969	geneComp_00039661	ENST00000618887.2	POLDIP2	POLDIP2	OBAD	OBPED	0.267	0.419	0.152	1.70921e-09	FALSE	697
698	isoComp_00008626	geneComp_00001150	ENST00000465297.5	AOX1	AOX1	OBAD	OBPED	0.057	0.168	0.111	1.73617e-09	TRUE	698
699	isoComp_00024524	geneComp_00003545	ENST00000258781.11	CCM2	CCM2	OBAD	OBPED	0.322	0.479	0.158	1.73617e-09	TRUE	699
700	isoComp_00043653	geneComp_00006297	ENST00000487931.1	DNAJB4	DNAJB4	OBAD	OBPED	0.21	0.388	0.178	1.73617e-09	TRUE	700
701	isoComp_00178117	geneComp_00045711	ENST00000545328.6	SEC23A	SEC23A	OBAD	OBPED	0.136	0.271	0.136	1.74344e-09	FALSE	701
702	isoComp_00211238	geneComp_00051100	ENST00000377953.4	UQCC3	UQCC3	OBAD	OBPED	0.829	0.977	0.148	1.74897e-09	FALSE	702
703	isoComp_00211239	geneComp_00051100	ENST00000531323.1	UQCC3	UQCC3	OBAD	OBPED	0.171	0.023	-0.148	1.74897e-09	FALSE	703
704	isoComp_00170445	geneComp_00042882	ENST00000242719.4	RNF11	RNF11	OBAD	OBPED	0.634	0.465	-0.169	1.78582e-09	TRUE	704
705	isoComp_00170446	geneComp_00042882	ENST00000486691.1	RNF11	RNF11	OBAD	OBPED	0.365	0.516	0.151	1.78582e-09	TRUE	705
706	isoComp_00039826	geneComp_00005821	ENST00000632685.1	DCUN1D1	DCUN1D1	OBAD	OBPED	0.478	0.254	-0.225	1.82479e-09	FALSE	706
707	isoComp_00127622	geneComp_00034156	ENST00000543076.5	MGST1	MGST1	OBAD	OBPED	0.05	0.187	0.137	1.82479e-09	TRUE	707
708	isoComp_00030282	geneComp_00004456	ENST00000424691.2	CIDECP1	CIDECP1	OBAD	OBPED	0.316	0.526	0.21	1.9245e-09	FALSE	708
709	isoComp_00017271	geneComp_00002406	ENST00000305321.4	BOLA2B	BOLA2B	OBAD	OBPED	0.218	0.046	-0.172	1.9676e-09	TRUE	709
710	isoComp_00026756	geneComp_00003879	ENST00000618072.4	CDK2AP1	CDK2AP1	OBAD	OBPED	0.592	0.44	-0.152	2.08348e-09	FALSE	710
711	isoComp_00151346	geneComp_00039054	ENST00000625312.2	PGM2	PGM2	OBAD	OBPED	0.083	0.202	0.119	2.11505e-09	TRUE	711
712	isoComp_00010946	geneComp_00001451	ENST00000261636.13	1	1	OBAD	OBPED	0.544	0.376	-0.167	2.16301e-09	FALSE	712
713	isoComp_00168366	geneComp_00041593	ENST00000522948.5	RHOBTB2	RHOBTB2	OBAD	OBPED	0.259	0.404	0.144	2.24968e-09	TRUE	713
714	isoComp_00168449	geneComp_00041602	ENST00000238738.9	RHOQ	RHOQ	OBAD	OBPED	0.623	0.464	-0.159	2.25819e-09	TRUE	714
715	isoComp_00207328	geneComp_00050421	ENST00000222747.8	TSPAN12	TSPAN12	OBAD	OBPED	0.75	0.462	-0.288	2.28215e-09	FALSE	715
716	isoComp_00006762	geneComp_00000903	ENST00000550413.2	AMIGO2	AMIGO2	OBAD	OBPED	0.575	0.314	-0.26	2.29526e-09	FALSE	716
717	isoComp_00179318	geneComp_00045872	ENST00000239944.7	SERP1	SERP1	OBAD	OBPED	0.766	0.582	-0.184	2.29526e-09	FALSE	717
718	isoComp_00019682	geneComp_00002869	ENST00000307637.5	C3AR1	C3AR1	OBAD	OBPED	0.783	0.936	0.153	2.45544e-09	TRUE	718
719	isoComp_00019683	geneComp_00002869	ENST00000546241.1	C3AR1	C3AR1	OBAD	OBPED	0.217	0.064	-0.153	2.45544e-09	TRUE	719
720	isoComp_00031973	geneComp_00004689	ENST00000487007.1	CMTM7	CMTM7	OBAD	OBPED	0.231	0.06	-0.171	2.47752e-09	TRUE	720
721	isoComp_00173061	geneComp_00044198	ENST00000558815.5	RPL28	RPL28	OBAD	OBPED	0.281	0.444	0.163	2.5391e-09	TRUE	721
722	isoComp_00219921	geneComp_00052421	ENST00000414393.5	ZNF337-AS1	ZNF337-AS1	OBAD	OBPED	0.58	0.287	-0.293	2.73883e-09	TRUE	722
723	isoComp_00010339	geneComp_00001379	ENST00000303130.4	ARHGAP42	ARHGAP42	OBAD	OBPED	0.158	0.339	0.181	2.77355e-09	TRUE	723
724	isoComp_00173423	geneComp_00044417	ENST00000584577.5	RPL38	RPL38	OBAD	OBPED	0.371	0.527	0.156	2.80961e-09	FALSE	724
725	isoComp_00183197	geneComp_00046444	ENST00000355943.8	SLC25A46	SLC25A46	OBAD	OBPED	0.545	0.35	-0.194	2.8218e-09	TRUE	725
726	isoComp_00018583	geneComp_00002649	ENST00000548757.6	C12orf29	C12orf29	OBAD	OBPED	0.051	0.213	0.161	2.82787e-09	TRUE	726
727	isoComp_00084438	geneComp_00026122	ENST00000605086.5	FOCAD	FOCAD	OBAD	OBPED	0.23	0.376	0.145	2.83621e-09	TRUE	727
728	isoComp_00141202	geneComp_00036827	ENST00000550665.5	NPIPB12	NPIPB12	OBAD	OBPED	0.186	0.354	0.169	2.87591e-09	TRUE	728
729	isoComp_00165019	geneComp_00041068	ENST00000430436.5	RALGAPA2	RALGAPA2	OBAD	OBPED	0.304	0.454	0.15	2.88379e-09	TRUE	729
730	isoComp_00019435	geneComp_00002833	ENST00000660688.1	C22orf46	C22orf46	OBAD	OBPED	0.108	0.003	-0.105	2.9264e-09	TRUE	730
731	isoComp_00040831	geneComp_00005935	ENST00000593804.5	DEDD2	DEDD2	OBAD	OBPED	0.37	0.554	0.184	2.96921e-09	TRUE	731
732	isoComp_00002548	geneComp_00000307	ENST00000193403.10	ACTN1	ACTN1	OBAD	OBPED	0.22	0.321	0.101	3.00837e-09	TRUE	732
733	isoComp_00012770	geneComp_00001720	ENST00000458350.7	ATG10	ATG10	OBAD	OBPED	0.181	0.377	0.196	3.02314e-09	TRUE	733
734	isoComp_00150954	geneComp_00038969	ENST00000493356.5	PFDN4	PFDN4	OBAD	OBPED	0.165	0.048	-0.116	3.02314e-09	TRUE	734
735	isoComp_00173376	geneComp_00044398	ENST00000504562.1	RPL37	RPL37	OBAD	OBPED	0.771	0.643	-0.128	3.0246e-09	TRUE	735
736	isoComp_00220785	geneComp_00052558	ENST00000624776.4	ZNF518A	ZNF518A	OBAD	OBPED	0.198	0.397	0.199	3.02634e-09	TRUE	736
737	isoComp_00210524	geneComp_00050958	ENST00000367451.8	UCHL5	UCHL5	OBAD	OBPED	0.114	0.225	0.11	3.28597e-09	TRUE	737
738	isoComp_00081629	geneComp_00025697	ENST00000264669.10	FASTKD3	FASTKD3	OBAD	OBPED	0.393	0.159	-0.235	3.36335e-09	TRUE	738
739	isoComp_00032246	geneComp_00004735	ENST00000369878.9	CNNM2	CNNM2	OBAD	OBPED	0.566	0.238	-0.327	3.38889e-09	TRUE	739
740	isoComp_00125556	geneComp_00033920	ENST00000487831.2	MDN1	MDN1	OBAD	OBPED	0.327	0.548	0.221	3.53171e-09	TRUE	740
741	isoComp_00181643	geneComp_00046215	ENST00000249396.12	SIRT2	SIRT2	OBAD	OBPED	0.557	0.396	-0.161	3.6408e-09	TRUE	741
742	isoComp_00155130	geneComp_00039559	ENST00000395814.5	PMEPA1	PMEPA1	OBAD	OBPED	0.163	0.295	0.133	3.6833e-09	FALSE	742
743	isoComp_00199103	geneComp_00049029	ENST00000647793.1	TFPI2	TFPI2	OBAD	OBPED	0.067	0.216	0.149	3.68569e-09	TRUE	743
744	isoComp_00212221	geneComp_00051253	ENST00000483182.5	UTP11	UTP11	OBAD	OBPED	0.333	0.532	0.199	3.69103e-09	TRUE	744
745	isoComp_00049973	geneComp_00007376	ENST00000665537.1	ENSG00000177738	ENSG00000177738	OBAD	OBPED	0.205	0.051	-0.154	3.78865e-09	TRUE	745
746	isoComp_00171124	geneComp_00042987	ENST00000586209.1	RNFT1-DT	RNFT1-DT	OBAD	OBPED	0.18	0.011	-0.169	3.8516e-09	FALSE	746
747	isoComp_00171125	geneComp_00042987	ENST00000593015.5	RNFT1-DT	RNFT1-DT	OBAD	OBPED	0.82	0.989	0.169	3.8516e-09	FALSE	747
748	isoComp_00202384	geneComp_00049538	ENST00000506860.1	TMEM267	TMEM267	OBAD	OBPED	0.16	0.397	0.237	3.85449e-09	TRUE	748
749	isoComp_00167938	geneComp_00041539	ENST00000302558.8	RGPD8	RGPD8	OBAD	OBPED	0.565	0.763	0.198	3.90074e-09	TRUE	749
750	isoComp_00203949	geneComp_00049805	ENST00000405636.6	TOMM40	TOMM40	OBAD	OBPED	0.401	0.565	0.163	3.90318e-09	FALSE	750
751	isoComp_00191073	geneComp_00047877	ENST00000395059.6	SRCAP	SRCAP	OBAD	OBPED	0.308	0.502	0.194	3.92106e-09	TRUE	751
752	isoComp_00210460	geneComp_00050950	ENST00000394765.7	UBXN6	UBXN6	OBAD	OBPED	0.343	0.158	-0.185	3.95903e-09	TRUE	752
753	isoComp_00160139	geneComp_00040338	ENST00000554081.5	PRPF39	PRPF39	OBAD	OBPED	0.126	0.006	-0.12	4.03066e-09	TRUE	753
754	isoComp_00208972	geneComp_00050698	ENST00000395510.7	TWF1	TWF1	OBAD	OBPED	0.769	0.579	-0.189	4.05278e-09	TRUE	754
755	isoComp_00207285	geneComp_00050415	ENST00000602825.5	TSNAX	TSNAX	OBAD	OBPED	0.099	0.249	0.15	4.0877e-09	TRUE	755
756	isoComp_00160136	geneComp_00040338	ENST00000424478.5	PRPF39	PRPF39	OBAD	OBPED	0.049	0.16	0.111	4.23506e-09	TRUE	756
757	isoComp_00161609	geneComp_00040608	ENST00000419065.6	PSMG4	PSMG4	OBAD	OBPED	0.217	0.36	0.143	4.34075e-09	TRUE	757
758	isoComp_00216478	geneComp_00051868	ENST00000547622.5	YAF2	YAF2	OBAD	OBPED	0.074	0.252	0.178	4.51945e-09	TRUE	758
759	isoComp_00008507	geneComp_00001136	ENST00000394295.6	ANXA4	ANXA4	OBAD	OBPED	0.269	0.156	-0.113	4.62806e-09	TRUE	759
760	isoComp_00016693	geneComp_00002264	ENST00000227758.7	BIRC2	BIRC2	OBAD	OBPED	0.546	0.345	-0.201	4.65213e-09	TRUE	760
761	isoComp_00150443	geneComp_00038888	ENST00000215904.7	PDXP	PDXP	OBAD	OBPED	0.392	0.66	0.268	4.68221e-09	TRUE	761
762	isoComp_00150444	geneComp_00038888	ENST00000403251.1	PDXP	PDXP	OBAD	OBPED	0.608	0.34	-0.268	4.68221e-09	TRUE	762
763	isoComp_00029711	geneComp_00004335	ENST00000470261.1	CHN2	CHN2	OBAD	OBPED	0.132	0.016	-0.116	4.6838e-09	TRUE	763
764	isoComp_00010013	geneComp_00001336	ENST00000472226.2	ARGLU1	ARGLU1	OBAD	OBPED	0.815	0.651	-0.165	4.88315e-09	TRUE	764
765	isoComp_00027647	geneComp_00004071	ENST00000299736.5	CENPV	CENPV	OBAD	OBPED	0.175	0.419	0.244	5.08029e-09	TRUE	765
766	isoComp_00172259	geneComp_00043778	ENST00000685152.1	RPAP3-DT	RPAP3-DT	OBAD	OBPED	0.13	0.276	0.146	5.08486e-09	FALSE	766
767	isoComp_00186378	geneComp_00046899	ENST00000339020.8	SMIM15	SMIM15	OBAD	OBPED	0.637	0.425	-0.212	5.09986e-09	TRUE	767
768	isoComp_00186379	geneComp_00046899	ENST00000507416.1	SMIM15	SMIM15	OBAD	OBPED	0.363	0.575	0.212	5.09986e-09	TRUE	768
769	isoComp_00034250	geneComp_00004992	ENST00000517682.6	COX6C	COX6C	OBAD	OBPED	0.475	0.263	-0.211	5.16805e-09	FALSE	769
770	isoComp_00215560	geneComp_00051784	ENST00000517970.6	WWP1	WWP1	OBAD	OBPED	0.268	0.126	-0.142	5.16805e-09	FALSE	770
771	isoComp_00098890	geneComp_00028846	ENST00000518237.6	IDO1	IDO1	OBAD	OBPED	0.482	0.19	-0.292	5.3865e-09	TRUE	771
772	isoComp_00168788	geneComp_00041661	ENST00000394198.7	RIOX2	RIOX2	OBAD	OBPED	0.38	0.17	-0.21	5.55207e-09	FALSE	772
773	isoComp_00039289	geneComp_00005752	ENST00000222122.10	DBP	DBP	OBAD	OBPED	0.37	0.191	-0.179	5.84305e-09	TRUE	773
774	isoComp_00170792	geneComp_00042942	ENST00000453650.2	RNF2	RNF2	OBAD	OBPED	0.225	0.462	0.237	5.86319e-09	TRUE	774
775	isoComp_00143413	geneComp_00037171	ENST00000264883.8	NUP54	NUP54	OBAD	OBPED	0.574	0.372	-0.201	5.9598e-09	TRUE	775
776	isoComp_00180673	geneComp_00046066	ENST00000659956.1	SH3BP5-AS1	SH3BP5-AS1	OBAD	OBPED	0.147	0.299	0.152	5.99713e-09	TRUE	776
777	isoComp_00174320	geneComp_00044906	ENST00000417088.2	RPS28	RPS28	OBAD	OBPED	0.83	0.697	-0.133	6.06275e-09	FALSE	777
778	isoComp_00174322	geneComp_00044906	ENST00000600659.3	RPS28	RPS28	OBAD	OBPED	0.16	0.289	0.129	6.06275e-09	FALSE	778
779	isoComp_00211705	geneComp_00051186	ENST00000261497.9	USP22	USP22	OBAD	OBPED	0.514	0.652	0.138	6.20972e-09	FALSE	779
780	isoComp_00172836	geneComp_00044065	ENST00000394332.5	RPL23	RPL23	OBAD	OBPED	0.477	0.699	0.222	6.25619e-09	FALSE	780
781	isoComp_00193780	geneComp_00048245	ENST00000295770.4	STT3B	STT3B	OBAD	OBPED	0.719	0.551	-0.168	6.27206e-09	TRUE	781
782	isoComp_00047810	geneComp_00006992	ENST00000530028.3	EID1	EID1	OBAD	OBPED	0.813	0.636	-0.177	6.50126e-09	TRUE	782
783	isoComp_00047811	geneComp_00006992	ENST00000560490.1	EID1	EID1	OBAD	OBPED	0.187	0.364	0.177	6.50126e-09	TRUE	783
784	isoComp_00030193	geneComp_00004419	ENST00000359421.9	CIBAR1	CIBAR1	OBAD	OBPED	0.038	0.15	0.111	6.6885e-09	TRUE	784
785	isoComp_00121000	geneComp_00033314	ENST00000372600.9	LRRC8A	LRRC8A	OBAD	OBPED	0.621	0.789	0.168	6.70572e-09	FALSE	785
786	isoComp_00088867	geneComp_00026858	ENST00000489405.5	GLCCI1	GLCCI1	OBAD	OBPED	0.051	0.187	0.136	6.72394e-09	TRUE	786
787	isoComp_00193789	geneComp_00048246	ENST00000564316.1	STUB1	STUB1	OBAD	OBPED	0.152	0.044	-0.108	6.78391e-09	TRUE	787
788	isoComp_00090689	geneComp_00027152	ENST00000379019.7	GPCPD1	GPCPD1	OBAD	OBPED	0.432	0.662	0.23	6.81522e-09	TRUE	788
789	isoComp_00101381	geneComp_00029466	ENST00000403263.6	INO80D	INO80D	OBAD	OBPED	0.69	0.851	0.161	6.88711e-09	TRUE	789
790	isoComp_00102413	geneComp_00029585	ENST00000366610.7	IRF2BP2	IRF2BP2	OBAD	OBPED	0.394	0.242	-0.152	6.9533e-09	TRUE	790
791	isoComp_00222482	geneComp_00052846	ENST00000596604.5	ZNF814	ZNF814	OBAD	OBPED	0.116	0.264	0.148	7.09889e-09	TRUE	791
792	isoComp_00019857	geneComp_00002909	ENST00000480188.1	C5	C5	OBAD	OBPED	0.142	0.02	-0.122	7.25746e-09	TRUE	792
793	isoComp_00049371	geneComp_00007236	ENST00000607161.5	EMG1	EMG1	OBAD	OBPED	0.116	0.275	0.159	7.28731e-09	TRUE	793
794	isoComp_00204072	geneComp_00049828	ENST00000360538.7	TOPORS	TOPORS	OBAD	OBPED	0.571	0.311	-0.26	7.30764e-09	TRUE	794
795	isoComp_00204073	geneComp_00049828	ENST00000379858.1	TOPORS	TOPORS	OBAD	OBPED	0.429	0.689	0.26	7.30764e-09	TRUE	795
796	isoComp_00201261	geneComp_00049360	ENST00000398136.7	TMEM123	TMEM123	OBAD	OBPED	0.745	0.568	-0.178	7.60946e-09	TRUE	796
797	isoComp_00188280	geneComp_00047405	ENST00000579618.1	SNRPD1	SNRPD1	OBAD	OBPED	0.371	0.557	0.186	7.80273e-09	FALSE	797
798	isoComp_00095475	geneComp_00028011	ENST00000418900.6	HIGD1A	HIGD1A	OBAD	OBPED	0.528	0.367	-0.162	7.97071e-09	TRUE	798
799	isoComp_00003914	geneComp_00000489	ENST00000370742.4	ADGRL4	ADGRL4	OBAD	OBPED	0.394	0.219	-0.175	8.058e-09	TRUE	799
800	isoComp_00000056	geneComp_00000008	ENST00000499762.2	A2M-AS1	A2M-AS1	OBAD	OBPED	0.214	0.621	0.407	8.51186e-09	TRUE	800
801	isoComp_00131852	geneComp_00035156	ENST00000261413.10	MRPS27	MRPS27	OBAD	OBPED	0.316	0.456	0.14	8.51966e-09	FALSE	801
802	isoComp_00092994	geneComp_00027539	ENST00000495745.5	GULP1	GULP1	OBAD	OBPED	0.038	0.147	0.108	8.53537e-09	TRUE	802
803	isoComp_00083313	geneComp_00025972	ENST00000369248.9	FHIP2A	FHIP2A	OBAD	OBPED	0.864	0.666	-0.198	8.66879e-09	TRUE	803
804	isoComp_00103076	geneComp_00029674	ENST00000271002.15	ITGB3BP	ITGB3BP	OBAD	OBPED	0.26	0.459	0.199	8.90336e-09	TRUE	804
805	isoComp_00119422	geneComp_00033066	ENST00000622633.5	LITAF	LITAF	OBAD	OBPED	0.644	0.469	-0.175	9.16884e-09	TRUE	805
806	isoComp_00129745	geneComp_00034789	ENST00000677142.1	MKRN2	MKRN2	OBAD	OBPED	0.287	0.023	-0.264	9.47823e-09	TRUE	806
807	isoComp_00166123	geneComp_00041234	ENST00000374114.8	RBM12	RBM12	OBAD	OBPED	0.332	0.13	-0.202	9.50854e-09	TRUE	807
808	isoComp_00207329	geneComp_00050421	ENST00000415871.5	TSPAN12	TSPAN12	OBAD	OBPED	0.122	0.321	0.2	9.70391e-09	FALSE	808
809	isoComp_00203987	geneComp_00049818	ENST00000361337.3	1	1	OBAD	OBPED	0.698	0.914	0.216	9.73142e-09	TRUE	809
810	isoComp_00162835	geneComp_00040788	ENST00000456095.6	PUF60	PUF60	OBAD	OBPED	0.347	0.187	-0.16	9.80785e-09	TRUE	810
811	isoComp_00049363	geneComp_00007235	ENST00000561903.6	EME2	EME2	OBAD	OBPED	0.107	0.323	0.217	9.92938e-09	TRUE	811
812	isoComp_00080075	geneComp_00025383	ENST00000469144.5	FAM174C	FAM174C	OBAD	OBPED	0.454	0.299	-0.156	1.04497e-08	TRUE	812
813	isoComp_00012983	geneComp_00001741	ENST00000685771.1	ATG7	ATG7	OBAD	OBPED	0.041	0.164	0.123	1.05512e-08	FALSE	813
814	isoComp_00173417	geneComp_00044417	ENST00000439590.6	RPL38	RPL38	OBAD	OBPED	0.584	0.421	-0.163	1.06224e-08	FALSE	814
815	isoComp_00173195	geneComp_00044268	ENST00000452606.2	RPL32	RPL32	OBAD	OBPED	0.138	0.246	0.108	1.13612e-08	TRUE	815
816	isoComp_00010239	geneComp_00001365	ENST00000314319.7	ARHGAP28	ARHGAP28	OBAD	OBPED	0.215	0.409	0.194	1.145e-08	TRUE	816
817	isoComp_00140763	geneComp_00036752	ENST00000622317.5	NOPCHAP1	NOPCHAP1	OBAD	OBPED	0.223	0.423	0.2	1.17005e-08	TRUE	817
818	isoComp_00109871	geneComp_00030877	ENST00000222725.10	LFNG	LFNG	OBAD	OBPED	0.222	0.362	0.139	1.2008e-08	TRUE	818
819	isoComp_00033889	geneComp_00004928	ENST00000629426.2	COQ6	COQ6	OBAD	OBPED	0.152	0.265	0.113	1.22523e-08	TRUE	819
820	isoComp_00020198	geneComp_00002986	ENST00000380003.8	C9orf72	C9orf72	OBAD	OBPED	0.354	0.554	0.2	1.2386e-08	TRUE	820
821	isoComp_00012123	geneComp_00001628	ENST00000607690.1	ASDURF	ASDURF	OBAD	OBPED	0.722	0.41	-0.312	1.24862e-08	FALSE	821
822	isoComp_00012124	geneComp_00001628	ENST00000607829.6	ASDURF	ASDURF	OBAD	OBPED	0.186	0.424	0.238	1.24862e-08	FALSE	822
823	isoComp_00158060	geneComp_00040012	ENST00000438848.5	PPP1R2	PPP1R2	OBAD	OBPED	0.08	0.232	0.152	1.25125e-08	TRUE	823
824	isoComp_00000153	geneComp_00000028	ENST00000409085.9	AAK1	AAK1	OBAD	OBPED	0.149	0.032	-0.117	1.26389e-08	TRUE	824
825	isoComp_00000998	geneComp_00000112	ENST00000673524.1	ABHD12	ABHD12	OBAD	OBPED	0.135	0.032	-0.103	1.26491e-08	TRUE	825
826	isoComp_00015833	geneComp_00002130	ENST00000369541.4	BCAS2	BCAS2	OBAD	OBPED	0.896	0.744	-0.152	1.29927e-08	TRUE	826
827	isoComp_00015834	geneComp_00002130	ENST00000485021.1	BCAS2	BCAS2	OBAD	OBPED	0.104	0.256	0.152	1.29927e-08	TRUE	827
828	isoComp_00077536	geneComp_00025026	ENST00000393784.8	ERGIC1	ERGIC1	OBAD	OBPED	0.378	0.536	0.159	1.31323e-08	TRUE	828
829	isoComp_00148992	geneComp_00038665	ENST00000622044.1	PCDHGA11	PCDHGA11	OBAD	OBPED	0.521	0.152	-0.37	1.31901e-08	TRUE	829
830	isoComp_00209161	geneComp_00050735	ENST00000503506.6	TXNRD1	TXNRD1	OBAD	OBPED	0.23	0.336	0.106	1.32016e-08	FALSE	830
831	isoComp_00200295	geneComp_00049222	ENST00000394900.8	TKFC	TKFC	OBAD	OBPED	0.264	0.08	-0.184	1.32985e-08	TRUE	831
832	isoComp_00103681	geneComp_00029754	ENST00000510437.5	JCHAIN	JCHAIN	OBAD	OBPED	0.097	0.258	0.161	1.3447e-08	FALSE	832
833	isoComp_00102148	geneComp_00029559	ENST00000320394.10	IQCK	IQCK	OBAD	OBPED	0.373	0.036	-0.336	1.41824e-08	TRUE	833
834	isoComp_00031544	geneComp_00004630	ENST00000513440.6	CLOCK	CLOCK	OBAD	OBPED	0.206	0.082	-0.124	1.43614e-08	FALSE	834
835	isoComp_00001009	geneComp_00000115	ENST00000273596.8	ABHD14A	ABHD14A	OBAD	OBPED	0.767	0.91	0.143	1.47477e-08	TRUE	835
836	isoComp_00012633	geneComp_00001704	ENST00000551831.5	ATF1	ATF1	OBAD	OBPED	0.103	0.221	0.118	1.49384e-08	TRUE	836
837	isoComp_00104607	geneComp_00029862	ENST00000331113.9	KCND2	KCND2	OBAD	OBPED	0.906	0.694	-0.212	1.50358e-08	TRUE	837
838	isoComp_00104608	geneComp_00029862	ENST00000425288.1	KCND2	KCND2	OBAD	OBPED	0.084	0.306	0.222	1.50358e-08	TRUE	838
839	isoComp_00100969	geneComp_00029398	ENST00000299421.9	ILK	ILK	OBAD	OBPED	0.35	0.22	-0.131	1.50719e-08	FALSE	839
840	isoComp_00199088	geneComp_00049028	ENST00000233156.9	TFPI	TFPI	OBAD	OBPED	0.382	0.25	-0.132	1.51729e-08	TRUE	840
841	isoComp_00141238	geneComp_00036833	ENST00000542817.1	NPIPB3	NPIPB3	OBAD	OBPED	0.583	0.81	0.227	1.52579e-08	TRUE	841
842	isoComp_00041148	geneComp_00006001	ENST00000434457.7	DENND4C	DENND4C	OBAD	OBPED	0.483	0.298	-0.185	1.57422e-08	TRUE	842
843	isoComp_00017549	geneComp_00002459	ENST00000603928.3	BRD3OS	BRD3OS	OBAD	OBPED	0.344	0.094	-0.251	1.5818e-08	TRUE	843
844	isoComp_00160772	geneComp_00040468	ENST00000372187.9	PRXL2A	PRXL2A	OBAD	OBPED	0.571	0.401	-0.17	1.58825e-08	FALSE	844
845	isoComp_00188187	geneComp_00047375	ENST00000450162.6	SNRNP27	SNRNP27	OBAD	OBPED	0.392	0.571	0.18	1.59688e-08	TRUE	845
846	isoComp_00123120	geneComp_00033631	ENST00000545735.1	MANSC1	MANSC1	OBAD	OBPED	0.177	0.338	0.161	1.62183e-08	TRUE	846
847	isoComp_00165914	geneComp_00041200	ENST00000531171.5	RB1	RB1	OBAD	OBPED	0.067	0.194	0.127	1.62845e-08	TRUE	847
848	isoComp_00023029	geneComp_00003337	ENST00000216029.8	CBY1	CBY1	OBAD	OBPED	0.459	0.623	0.164	1.67268e-08	FALSE	848
849	isoComp_00026598	geneComp_00003867	ENST00000611150.3	CDK11B	CDK11B	OBAD	OBPED	0.081	0.239	0.158	1.73534e-08	TRUE	849
850	isoComp_00139809	geneComp_00036607	ENST00000526879.5	NKAPD1	NKAPD1	OBAD	OBPED	0.037	0.156	0.119	1.74712e-08	TRUE	850
851	isoComp_00166409	geneComp_00041281	ENST00000286070.10	RBM45	RBM45	OBAD	OBPED	0.303	0.525	0.222	1.76687e-08	TRUE	851
852	isoComp_00042271	geneComp_00006145	ENST00000490646.1	DIS3	DIS3	OBAD	OBPED	0.222	0.394	0.172	1.84612e-08	TRUE	852
853	isoComp_00018128	geneComp_00002566	ENST00000685108.1	BTG1-DT	BTG1-DT	OBAD	OBPED	0.136	0.288	0.151	1.8623e-08	TRUE	853
854	isoComp_00186620	geneComp_00046951	ENST00000409031.5	SMPD4	SMPD4	OBAD	OBPED	0.194	0.036	-0.158	1.8977e-08	FALSE	854
855	isoComp_00176235	geneComp_00045414	ENST00000620985.4	SAMD9	SAMD9	OBAD	OBPED	0.216	0.527	0.311	1.9494e-08	FALSE	855
856	isoComp_00159812	geneComp_00040289	ENST00000437750.2	PRMT3	PRMT3	OBAD	OBPED	0.084	0.284	0.2	1.98015e-08	TRUE	856
857	isoComp_00030197	geneComp_00004419	ENST00000518116.5	CIBAR1	CIBAR1	OBAD	OBPED	0.268	0.141	-0.128	1.98975e-08	TRUE	857
858	isoComp_00039422	geneComp_00005775	ENST00000450548.5	DCAF6	DCAF6	OBAD	OBPED	0.166	0.004	-0.162	2.05665e-08	TRUE	858
859	isoComp_00143099	geneComp_00037128	ENST00000566340.5	NUDT21	NUDT21	OBAD	OBPED	0.119	0.262	0.143	2.09729e-08	TRUE	859
860	isoComp_00108917	geneComp_00030732	ENST00000687700.1	LARP1	LARP1	OBAD	OBPED	0.293	0.454	0.161	2.20881e-08	FALSE	860
861	isoComp_00014079	geneComp_00001917	ENST00000504510.5	ATP8A1	ATP8A1	OBAD	OBPED	0.185	0.031	-0.154	2.30016e-08	TRUE	861
862	isoComp_00106003	geneComp_00030081	ENST00000540714.1	KIAA2026	KIAA2026	OBAD	OBPED	0.154	0.361	0.207	2.30685e-08	TRUE	862
863	isoComp_00207591	geneComp_00050474	ENST00000333256.11	TSSC4	TSSC4	OBAD	OBPED	0.461	0.621	0.16	2.34898e-08	FALSE	863
864	isoComp_00101000	geneComp_00029401	ENST00000606496.2	ILRUN-AS1	ILRUN-AS1	OBAD	OBPED	0.529	0.727	0.198	2.35783e-08	FALSE	864
865	isoComp_00100859	geneComp_00029377	ENST00000401630.7	IL6	IL6	OBAD	OBPED	0.32	0.12	-0.2	2.40076e-08	TRUE	865
866	isoComp_00156272	geneComp_00039691	ENST00000409698.1	POLR2D	POLR2D	OBAD	OBPED	0.052	0.162	0.11	2.40076e-08	FALSE	866
867	isoComp_00172273	geneComp_00043779	ENST00000429921.5	RPE	RPE	OBAD	OBPED	0.048	0.158	0.11	2.4088e-08	TRUE	867
868	isoComp_00195364	geneComp_00048493	ENST00000372989.6	SYTL4	SYTL4	OBAD	OBPED	0.095	0.244	0.148	2.46917e-08	FALSE	868
869	isoComp_00165325	geneComp_00041118	ENST00000620646.4	RAP2C	RAP2C	OBAD	OBPED	0.258	0.143	-0.115	2.47048e-08	TRUE	869
870	isoComp_00082065	geneComp_00025759	ENST00000352684.2	FBXO25	FBXO25	OBAD	OBPED	0.247	0.425	0.178	2.50467e-08	FALSE	870
871	isoComp_00001514	geneComp_00000170	ENST00000370841.9	ACADM	ACADM	OBAD	OBPED	0.34	0.157	-0.183	2.51804e-08	FALSE	871
872	isoComp_00083386	geneComp_00025977	ENST00000485803.5	FHL3	FHL3	OBAD	OBPED	0.198	0.054	-0.144	2.54051e-08	TRUE	872
873	isoComp_00004280	geneComp_00000551	ENST00000673644.1	AEBP2	AEBP2	OBAD	OBPED	0.136	0.322	0.186	2.57713e-08	TRUE	873
874	isoComp_00143138	geneComp_00037135	ENST00000510735.1	NUDT6	NUDT6	OBAD	OBPED	0.152	0.023	-0.129	2.57713e-08	TRUE	874
875	isoComp_00034725	geneComp_00005074	ENST00000435070.7	CPSF6	CPSF6	OBAD	OBPED	0.452	0.25	-0.202	2.66096e-08	FALSE	875
876	isoComp_00013293	geneComp_00001773	ENST00000369496.8	ATP1A1	ATP1A1	OBAD	OBPED	0.237	0.104	-0.133	2.70396e-08	TRUE	876
877	isoComp_00203828	geneComp_00049779	ENST00000268957.3	TOB1	TOB1	OBAD	OBPED	0.066	0.255	0.189	2.70771e-08	TRUE	877
878	isoComp_00084498	geneComp_00026131	ENST00000615753.4	FOSB	FOSB	OBAD	OBPED	0.134	0.026	-0.108	2.73199e-08	TRUE	878
879	isoComp_00210788	geneComp_00051018	ENST00000489294.2	UHMK1	UHMK1	OBAD	OBPED	0.574	0.374	-0.2	2.85899e-08	TRUE	879
880	isoComp_00037863	geneComp_00005504	ENST00000494131.6	CYB5A	CYB5A	OBAD	OBPED	0.429	0.277	-0.152	2.89354e-08	TRUE	880
881	isoComp_00091420	geneComp_00027301	ENST00000431155.1	GRAMD4	GRAMD4	OBAD	OBPED	0.16	0.303	0.143	2.91684e-08	TRUE	881
882	isoComp_00203595	geneComp_00049748	ENST00000497284.1	TNNI3K	TNNI3K	OBAD	OBPED	0.313	0.067	-0.246	2.92826e-08	FALSE	882
883	isoComp_00203597	geneComp_00049748	ENST00000526236.5	TNNI3K	TNNI3K	OBAD	OBPED	0.297	0.628	0.331	2.92826e-08	FALSE	883
884	isoComp_00021667	geneComp_00003169	ENST00000590049.5	CAPNS1	CAPNS1	OBAD	OBPED	0.289	0.449	0.16	2.92964e-08	TRUE	884
885	isoComp_00100494	geneComp_00029315	ENST00000477874.1	IL17RA	IL17RA	OBAD	OBPED	0.07	0.219	0.149	2.95243e-08	TRUE	885
886	isoComp_00047039	geneComp_00006827	ENST00000488500.2	EEF1A1	EEF1A1	OBAD	OBPED	0.132	0.235	0.103	3.06078e-08	TRUE	886
887	isoComp_00080074	geneComp_00025383	ENST00000409293.6	FAM174C	FAM174C	OBAD	OBPED	0.493	0.644	0.151	3.13296e-08	TRUE	887
888	isoComp_00199709	geneComp_00049129	ENST00000546243.5	THRA	THRA	OBAD	OBPED	0.074	0.176	0.102	3.16226e-08	TRUE	888
889	isoComp_00177692	geneComp_00045626	ENST00000360820.7	SCYL2	SCYL2	OBAD	OBPED	0.443	0.246	-0.197	3.17892e-08	FALSE	889
890	isoComp_00212422	geneComp_00051280	ENST00000482519.1	VAMP4	VAMP4	OBAD	OBPED	0.037	0.205	0.168	3.2736e-08	TRUE	890
891	isoComp_00186254	geneComp_00046877	ENST00000411546.4	SMG1P5	SMG1P5	OBAD	OBPED	0.412	0.647	0.234	3.30137e-08	TRUE	891
892	isoComp_00194127	geneComp_00048284	ENST00000504789.5	SUB1	SUB1	OBAD	OBPED	0.228	0.091	-0.137	3.44939e-08	TRUE	892
893	isoComp_00087782	geneComp_00026679	ENST00000649429.1	GCOM1	GCOM1	OBAD	OBPED	0.412	0.212	-0.2	3.48156e-08	TRUE	893
894	isoComp_00171214	geneComp_00042999	ENST00000320225.10	RNPS1	RNPS1	OBAD	OBPED	0.223	0.336	0.113	3.52385e-08	FALSE	894
895	isoComp_00212653	geneComp_00051319	ENST00000395044.7	VDAC1	VDAC1	OBAD	OBPED	0.586	0.418	-0.168	3.63418e-08	FALSE	895
896	isoComp_00104155	geneComp_00029802	ENST00000603385.2	KANTR	KANTR	OBAD	OBPED	0.557	0.768	0.211	3.6822e-08	FALSE	896
897	isoComp_00039579	geneComp_00005794	ENST00000379893.5	DCLK1	DCLK1	OBAD	OBPED	0.152	0.257	0.105	3.68795e-08	TRUE	897
898	isoComp_00023201	geneComp_00003358	ENST00000409127.1	CCDC115	CCDC115	OBAD	OBPED	0.227	0.397	0.171	3.70153e-08	FALSE	898
899	isoComp_00042415	geneComp_00006161	ENST00000683431.1	3	3	OBAD	OBPED	0.313	0.467	0.154	3.76999e-08	FALSE	899
900	isoComp_00213340	geneComp_00051480	ENST00000548259.1	VPS29	VPS29	OBAD	OBPED	0.255	0.383	0.128	3.82699e-08	TRUE	900
901	isoComp_00183583	geneComp_00046517	ENST00000377424.9	SLC2A5	SLC2A5	OBAD	OBPED	0.753	0.49	-0.263	3.89781e-08	TRUE	901
902	isoComp_00183586	geneComp_00046517	ENST00000484798.5	SLC2A5	SLC2A5	OBAD	OBPED	0.155	0.359	0.204	3.89781e-08	TRUE	902
903	isoComp_00114462	geneComp_00031653	ENST00000660265.1	LINC01355	LINC01355	OBAD	OBPED	0.156	0.315	0.16	3.99816e-08	TRUE	903
904	isoComp_00152455	geneComp_00039211	ENST00000482786.5	PIGF	PIGF	OBAD	OBPED	0.148	0.046	-0.102	4.06188e-08	TRUE	904
905	isoComp_00164255	geneComp_00040968	ENST00000559006.1	RAB8B	RAB8B	OBAD	OBPED	0.076	0.222	0.146	4.23158e-08	TRUE	905
906	isoComp_00201287	geneComp_00049364	ENST00000531718.5	TMEM126B	TMEM126B	OBAD	OBPED	0.053	0.171	0.118	4.27546e-08	TRUE	906
907	isoComp_00066018	geneComp_00017223	ENST00000578883.1	ENSG00000266865	ENSG00000266865	OBAD	OBPED	0.074	0.2	0.127	4.27752e-08	FALSE	907
908	isoComp_00019731	geneComp_00002877	ENST00000486971.1	C3orf38	C3orf38	OBAD	OBPED	0.223	0.453	0.23	4.53736e-08	TRUE	908
909	isoComp_00196795	geneComp_00048710	ENST00000612727.5	TBC1D3L	TBC1D3L	OBAD	OBPED	0.723	0.489	-0.234	4.80947e-08	TRUE	909
910	isoComp_00196796	geneComp_00048710	ENST00000617678.2	TBC1D3L	TBC1D3L	OBAD	OBPED	0.277	0.511	0.234	4.80947e-08	TRUE	910
911	isoComp_00222224	geneComp_00052793	ENST00000370764.1	ZNF75D	ZNF75D	OBAD	OBPED	0.247	0.376	0.129	4.91708e-08	FALSE	911
912	isoComp_00096926	geneComp_00028457	ENST00000301785.7	HNRNPUL2	HNRNPUL2	OBAD	OBPED	0.832	0.957	0.124	4.96673e-08	TRUE	912
913	isoComp_00096927	geneComp_00028457	ENST00000540127.1	HNRNPUL2	HNRNPUL2	OBAD	OBPED	0.168	0.043	-0.124	4.96673e-08	TRUE	913
914	isoComp_00077600	geneComp_00025031	ENST00000250263.8	ERI1	ERI1	OBAD	OBPED	0.789	0.578	-0.211	5.00887e-08	TRUE	914
915	isoComp_00077602	geneComp_00025031	ENST00000519292.5	ERI1	ERI1	OBAD	OBPED	0.115	0.306	0.191	5.00887e-08	TRUE	915
916	isoComp_00038584	geneComp_00005654	ENST00000371901.4	CYP4X1	CYP4X1	OBAD	OBPED	0.811	0.958	0.147	5.30979e-08	TRUE	916
917	isoComp_00038585	geneComp_00005654	ENST00000466294.1	CYP4X1	CYP4X1	OBAD	OBPED	0.189	0.042	-0.147	5.30979e-08	TRUE	917
918	isoComp_00193454	geneComp_00048198	ENST00000487143.5	STK39	STK39	OBAD	OBPED	0.123	0.018	-0.105	5.3173e-08	TRUE	918
919	isoComp_00095145	geneComp_00027975	ENST00000307275.7	HEXIM2	HEXIM2	OBAD	OBPED	0.246	0.056	-0.189	5.32995e-08	FALSE	919
920	isoComp_00130206	geneComp_00034851	ENST00000535291.5	MMP17	MMP17	OBAD	OBPED	0.584	0.328	-0.255	5.39117e-08	TRUE	920
921	isoComp_00032940	geneComp_00004819	ENST00000322507.13	COL12A1	COL12A1	OBAD	OBPED	0.247	0.085	-0.162	5.40876e-08	TRUE	921
922	isoComp_00137654	geneComp_00036286	ENST00000470123.2	NDUFA5	NDUFA5	OBAD	OBPED	0.134	0.25	0.116	5.44192e-08	FALSE	922
923	isoComp_00140762	geneComp_00036752	ENST00000552951.7	NOPCHAP1	NOPCHAP1	OBAD	OBPED	0.342	0.097	-0.245	5.78673e-08	TRUE	923
924	isoComp_00048231	geneComp_00007052	ENST00000261868.10	EIF3J	EIF3J	OBAD	OBPED	0.446	0.281	-0.164	5.85432e-08	TRUE	924
925	isoComp_00130115	geneComp_00034831	ENST00000401061.9	MMACHC	MMACHC	OBAD	OBPED	0.72	0.502	-0.218	5.90688e-08	TRUE	925
926	isoComp_00079933	geneComp_00025351	ENST00000622447.5	FAM156A	FAM156A	OBAD	OBPED	0.218	0.347	0.129	5.96211e-08	TRUE	926
927	isoComp_00173096	geneComp_00044217	ENST00000216146.9	RPL3	RPL3	OBAD	OBPED	0.644	0.937	0.292	6.03452e-08	FALSE	927
928	isoComp_00033059	geneComp_00004829	ENST00000476387.1	COL1A1	COL1A1	OBAD	OBPED	0.145	0.03	-0.115	6.19197e-08	TRUE	928
929	isoComp_00179830	geneComp_00045964	ENST00000436441.5	SETX	SETX	OBAD	OBPED	0.168	0.321	0.153	6.33867e-08	TRUE	929
930	isoComp_00143557	geneComp_00037181	ENST00000395641.2	NUPR1	NUPR1	OBAD	OBPED	0.756	0.916	0.16	6.34902e-08	FALSE	930
931	isoComp_00128970	geneComp_00034528	ENST00000443997.1	MIR497HG	MIR497HG	OBAD	OBPED	0.693	0.872	0.179	6.36031e-08	TRUE	931
932	isoComp_00128971	geneComp_00034528	ENST00000572453.1	MIR497HG	MIR497HG	OBAD	OBPED	0.307	0.128	-0.179	6.36031e-08	TRUE	932
933	isoComp_00129748	geneComp_00034789	ENST00000677816.1	MKRN2	MKRN2	OBAD	OBPED	0.135	0.025	-0.11	6.56951e-08	TRUE	933
934	isoComp_00196036	geneComp_00048582	ENST00000667828.1	TAGAP-AS1	TAGAP-AS1	OBAD	OBPED	0.252	0.08	-0.172	6.72502e-08	FALSE	934
935	isoComp_00010270	geneComp_00001369	ENST00000368016.7	ARHGAP30	ARHGAP30	OBAD	OBPED	0.141	0.025	-0.116	6.73771e-08	TRUE	935
936	isoComp_00219302	geneComp_00052322	ENST00000360947.8	ZNF219	ZNF219	OBAD	OBPED	0.418	0.563	0.145	6.73771e-08	FALSE	936
937	isoComp_00075453	geneComp_00024189	ENST00000686353.1	ENSG00000288891	ENSG00000288891	OBAD	OBPED	0.448	0.183	-0.265	6.81043e-08	FALSE	937
938	isoComp_00075454	geneComp_00024189	ENST00000692789.1	ENSG00000288891	ENSG00000288891	OBAD	OBPED	0.552	0.817	0.265	6.81043e-08	FALSE	938
939	isoComp_00046073	geneComp_00006687	ENST00000478247.1	DVL3	DVL3	OBAD	OBPED	0.262	0.144	-0.118	6.85775e-08	TRUE	939
940	isoComp_00217098	geneComp_00051992	ENST00000683701.1	ZBTB1	ZBTB1	OBAD	OBPED	0.32	0.173	-0.148	7.0087e-08	FALSE	940
941	isoComp_00140383	geneComp_00036704	ENST00000662525.1	NNT	NNT	OBAD	OBPED	0.236	0.135	-0.101	7.05071e-08	FALSE	941
942	isoComp_00179829	geneComp_00045964	ENST00000224140.6	SETX	SETX	OBAD	OBPED	0.49	0.281	-0.209	7.11471e-08	TRUE	942
943	isoComp_00031311	geneComp_00004611	ENST00000432425.5	CLK1	CLK1	OBAD	OBPED	0.12	0.269	0.149	7.33944e-08	TRUE	943
944	isoComp_00009869	geneComp_00001319	ENST00000000233.10	ARF5	ARF5	OBAD	OBPED	0.826	0.704	-0.122	7.43407e-08	TRUE	944
945	isoComp_00167794	geneComp_00041518	ENST00000559447.8	RFX7	RFX7	OBAD	OBPED	0.593	0.189	-0.404	7.58399e-08	TRUE	945
946	isoComp_00150395	geneComp_00038884	ENST00000396410.9	PDXDC1	PDXDC1	OBAD	OBPED	0.116	0.013	-0.103	7.82166e-08	TRUE	946
947	isoComp_00186256	geneComp_00046877	ENST00000532983.1	SMG1P5	SMG1P5	OBAD	OBPED	0.223	0.118	-0.105	8.02173e-08	TRUE	947
948	isoComp_00195361	geneComp_00048493	ENST00000263033.9	SYTL4	SYTL4	OBAD	OBPED	0.146	0.271	0.125	8.15145e-08	FALSE	948
949	isoComp_00021924	geneComp_00003202	ENST00000344150.8	CARM1	CARM1	OBAD	OBPED	0.285	0.416	0.131	8.2483e-08	FALSE	949
950	isoComp_00086146	geneComp_00026426	ENST00000359031.8	GABPB1	GABPB1	OBAD	OBPED	0.136	0.018	-0.117	8.43996e-08	FALSE	950
951	isoComp_00217375	geneComp_00052049	ENST00000263849.9	ZC2HC1A	ZC2HC1A	OBAD	OBPED	0.696	0.443	-0.253	8.58492e-08	TRUE	951
952	isoComp_00200005	geneComp_00049182	ENST00000478378.5	TIMM17A	TIMM17A	OBAD	OBPED	0.064	0.194	0.13	8.60517e-08	TRUE	952
953	isoComp_00039418	geneComp_00005775	ENST00000312263.10	DCAF6	DCAF6	OBAD	OBPED	0.376	0.566	0.19	8.71228e-08	TRUE	953
954	isoComp_00157868	geneComp_00039975	ENST00000441461.5	PPP1CB	PPP1CB	OBAD	OBPED	0.041	0.17	0.129	8.71228e-08	TRUE	954
955	isoComp_00127435	geneComp_00034128	ENST00000682598.1	MGA	MGA	OBAD	OBPED	0.28	0.501	0.221	8.74156e-08	TRUE	955
956	isoComp_00056863	geneComp_00011334	ENST00000684931.1	ENSG00000237550	ENSG00000237550	OBAD	OBPED	0.167	0	-0.167	8.75973e-08	TRUE	956
957	isoComp_00016037	geneComp_00002154	ENST00000616144.4	BCL2L12	BCL2L12	OBAD	OBPED	0.247	0.017	-0.23	9.10971e-08	FALSE	957
958	isoComp_00017552	geneComp_00002460	ENST00000263377.6	BRD4	BRD4	OBAD	OBPED	0.172	0.071	-0.1	9.45893e-08	FALSE	958
959	isoComp_00166928	geneComp_00041392	ENST00000381346.9	RDH11	RDH11	OBAD	OBPED	0.685	0.518	-0.167	9.66239e-08	TRUE	959
960	isoComp_00223009	geneComp_00052952	ENST00000602810.2	ZSCAN16-AS1	ZSCAN16-AS1	OBAD	OBPED	0.684	0.86	0.176	9.85109e-08	FALSE	960
961	isoComp_00140377	geneComp_00036704	ENST00000656666.1	NNT	NNT	OBAD	OBPED	0.032	0.205	0.173	9.87124e-08	FALSE	961
962	isoComp_00081450	geneComp_00025678	ENST00000686444.1	FAR2	FAR2	OBAD	OBPED	0.169	0.028	-0.141	9.89079e-08	TRUE	962
963	isoComp_00057068	geneComp_00011446	ENST00000499986.8	ENSG00000238035	ENSG00000238035	OBAD	OBPED	0.589	0.359	-0.23	9.95451e-08	TRUE	963
964	isoComp_00057069	geneComp_00011446	ENST00000604354.1	ENSG00000238035	ENSG00000238035	OBAD	OBPED	0.41	0.615	0.206	9.95451e-08	TRUE	964
965	isoComp_00050850	geneComp_00007873	ENST00000469539.1	ENSG00000216895	ENSG00000216895	OBAD	OBPED	0.243	0.128	-0.115	1.0041e-07	FALSE	965
966	isoComp_00198893	geneComp_00048996	ENST00000487519.6	TFAM	TFAM	OBAD	OBPED	0.502	0.284	-0.219	1.02225e-07	TRUE	966
967	isoComp_00141524	geneComp_00036904	ENST00000611875.5	NPRL3	NPRL3	OBAD	OBPED	0.287	0.105	-0.182	1.05806e-07	FALSE	967
968	isoComp_00199523	geneComp_00049102	ENST00000511733.1	THBS4	THBS4	OBAD	OBPED	0.301	0.198	-0.103	1.06882e-07	TRUE	968
969	isoComp_00049289	geneComp_00007226	ENST00000430621.1	EMC3-AS1	EMC3-AS1	OBAD	OBPED	0.247	0.085	-0.162	1.11661e-07	TRUE	969
970	isoComp_00141236	geneComp_00036833	ENST00000537983.1	NPIPB3	NPIPB3	OBAD	OBPED	0.154	0.02	-0.134	1.12734e-07	TRUE	970
971	isoComp_00009969	geneComp_00001328	ENST00000514499.1	ARFIP1	ARFIP1	OBAD	OBPED	0.037	0.141	0.104	1.1352e-07	TRUE	971
972	isoComp_00126010	geneComp_00033972	ENST00000596297.1	MED29	MED29	OBAD	OBPED	0.173	0.073	-0.1	1.16494e-07	TRUE	972
973	isoComp_00120999	geneComp_00033314	ENST00000372599.7	LRRC8A	LRRC8A	OBAD	OBPED	0.294	0.159	-0.134	1.17044e-07	FALSE	973
974	isoComp_00209248	geneComp_00050740	ENST00000581920.1	TYMS	TYMS	OBAD	OBPED	0.47	0.266	-0.204	1.17411e-07	TRUE	974
975	isoComp_00098631	geneComp_00028810	ENST00000610980.4	IBTK	IBTK	OBAD	OBPED	0.065	0.175	0.11	1.1774e-07	TRUE	975
976	isoComp_00198200	geneComp_00048881	ENST00000527636.7	TEAD1	TEAD1	OBAD	OBPED	0.489	0.328	-0.161	1.18784e-07	TRUE	976
977	isoComp_00112880	geneComp_00031378	ENST00000669013.1	LINC00960	LINC00960	OBAD	OBPED	0.318	0.111	-0.206	1.21606e-07	TRUE	977
978	isoComp_00136712	geneComp_00036158	ENST00000611931.4	NBPF19	NBPF19	OBAD	OBPED	0.139	0.014	-0.124	1.21703e-07	TRUE	978
979	isoComp_00217377	geneComp_00052049	ENST00000521176.1	ZC2HC1A	ZC2HC1A	OBAD	OBPED	0.102	0.284	0.181	1.22494e-07	TRUE	979
980	isoComp_00211881	geneComp_00051206	ENST00000578974.2	USP34-DT	USP34-DT	OBAD	OBPED	0.299	0.035	-0.264	1.25687e-07	TRUE	980
981	isoComp_00047870	geneComp_00007012	ENST00000406576.7	EIF2A	EIF2A	OBAD	OBPED	0.155	0.3	0.145	1.26891e-07	FALSE	981
982	isoComp_00088709	geneComp_00026820	ENST00000650427.1	GJA1	GJA1	OBAD	OBPED	0.174	0.051	-0.123	1.27056e-07	FALSE	982
983	isoComp_00144374	geneComp_00037309	ENST00000447356.1	OGN	OGN	OBAD	OBPED	0.115	0.268	0.153	1.29676e-07	TRUE	983
984	isoComp_00176790	geneComp_00045478	ENST00000420886.6	SBNO1	SBNO1	OBAD	OBPED	0.284	0.522	0.238	1.30525e-07	FALSE	984
985	isoComp_00121293	geneComp_00033362	ENST00000470083.5	2	2	OBAD	OBPED	0.202	0.093	-0.108	1.30653e-07	FALSE	985
986	isoComp_00039924	geneComp_00005832	ENST00000480913.5	DDAH2	DDAH2	OBAD	OBPED	0.16	0.055	-0.106	1.31421e-07	FALSE	986
987	isoComp_00087272	geneComp_00026622	ENST00000507592.5	GATB	GATB	OBAD	OBPED	0.314	0.164	-0.151	1.3496e-07	TRUE	987
988	isoComp_00161484	geneComp_00040591	ENST00000543699.5	PSMD9	PSMD9	OBAD	OBPED	0.255	0.127	-0.128	1.3496e-07	TRUE	988
989	isoComp_00188448	geneComp_00047451	ENST00000409367.5	SNX10	SNX10	OBAD	OBPED	0.023	0.164	0.141	1.3496e-07	FALSE	989
990	isoComp_00161474	geneComp_00040589	ENST00000602911.5	PSMD8	PSMD8	OBAD	OBPED	0.787	0.662	-0.125	1.35235e-07	TRUE	990
991	isoComp_00087715	geneComp_00026663	ENST00000467772.1	GCLM	GCLM	OBAD	OBPED	0.226	0.399	0.173	1.36635e-07	TRUE	991
992	isoComp_00012635	geneComp_00001704	ENST00000552510.5	ATF1	ATF1	OBAD	OBPED	0.188	0.342	0.154	1.38172e-07	TRUE	992
993	isoComp_00019261	geneComp_00002800	ENST00000530681.2	C1QTNF5	C1QTNF5	OBAD	OBPED	0.114	0.222	0.107	1.44891e-07	FALSE	993
994	isoComp_00170791	geneComp_00042942	ENST00000367510.8	RNF2	RNF2	OBAD	OBPED	0.55	0.322	-0.229	1.49946e-07	TRUE	994
995	isoComp_00004060	geneComp_00000514	ENST00000609111.1	ADIRF-AS1	ADIRF-AS1	OBAD	OBPED	0.407	0.228	-0.179	1.50796e-07	FALSE	995
996	isoComp_00072614	geneComp_00022055	ENST00000650674.2	ENSG00000286162	ENSG00000286162	OBAD	OBPED	0.585	0.817	0.232	1.51898e-07	FALSE	996
997	isoComp_00023594	geneComp_00003418	ENST00000447456.1	CCDC18	CCDC18	OBAD	OBPED	0.098	0.246	0.148	1.53372e-07	TRUE	997
998	isoComp_00097107	geneComp_00028488	ENST00000612286.5	HOXA3	HOXA3	OBAD	OBPED	0.426	0.252	-0.175	1.61279e-07	FALSE	998
999	isoComp_00161245	geneComp_00040562	ENST00000602866.5	PSMC3	PSMC3	OBAD	OBPED	0.791	0.639	-0.152	1.64302e-07	TRUE	999
1000	isoComp_00122431	geneComp_00033519	ENST00000393350.1	MAF	MAF	OBAD	OBPED	0.675	0.476	-0.199	1.65896e-07	TRUE	1000
1001	isoComp_00153801	geneComp_00039401	ENST00000354445.2	PLAAT4	PLAAT4	OBAD	OBPED	0.301	0.074	-0.227	1.66151e-07	FALSE	1001
1002	isoComp_00156368	geneComp_00039708	ENST00000299638.8	POLR2M	POLR2M	OBAD	OBPED	0.595	0.424	-0.17	1.69934e-07	TRUE	1002
1003	isoComp_00174299	geneComp_00044890	ENST00000439025.1	RPS27L	RPS27L	OBAD	OBPED	0.172	0.309	0.137	1.69934e-07	FALSE	1003
1004	isoComp_00222178	geneComp_00052784	ENST00000380870.8	ZNF738	ZNF738	OBAD	OBPED	0.134	0.29	0.155	1.69953e-07	TRUE	1004
1005	isoComp_00138338	geneComp_00036397	ENST00000266742.9	NEDD1	NEDD1	OBAD	OBPED	0.369	0.178	-0.191	1.70381e-07	TRUE	1005
1006	isoComp_00191352	geneComp_00047926	ENST00000592704.5	SRP68	SRP68	OBAD	OBPED	0.164	0.279	0.115	1.72795e-07	TRUE	1006
1007	isoComp_00149121	geneComp_00038697	ENST00000336126.6	PCGF5	PCGF5	OBAD	OBPED	0.226	0.124	-0.102	1.7402e-07	TRUE	1007
1008	isoComp_00037371	geneComp_00005436	ENST00000665936.1	CUL1	CUL1	OBAD	OBPED	0.217	0.344	0.127	1.76769e-07	FALSE	1008
1009	isoComp_00172515	geneComp_00043880	ENST00000567815.5	RPL13	RPL13	OBAD	OBPED	0.551	0.358	-0.192	1.7685e-07	TRUE	1009
1010	isoComp_00222929	geneComp_00052941	ENST00000477096.1	ZRANB2	ZRANB2	OBAD	OBPED	0.239	0.11	-0.129	1.77684e-07	TRUE	1010
1011	isoComp_00102414	geneComp_00029585	ENST00000491430.1	IRF2BP2	IRF2BP2	OBAD	OBPED	0.48	0.634	0.154	1.81172e-07	TRUE	1011
1012	isoComp_00105221	geneComp_00029977	ENST00000322444.7	KCTD2	KCTD2	OBAD	OBPED	0.124	0.283	0.159	1.81172e-07	TRUE	1012
1013	isoComp_00048981	geneComp_00007182	ENST00000688784.1	ELOB	ELOB	OBAD	OBPED	0.266	0.155	-0.111	1.85864e-07	TRUE	1013
1014	isoComp_00122888	geneComp_00033607	ENST00000524717.6	MAML2	MAML2	OBAD	OBPED	0.931	0.789	-0.142	1.86054e-07	TRUE	1014
1015	isoComp_00122889	geneComp_00033607	ENST00000618849.1	MAML2	MAML2	OBAD	OBPED	0.069	0.211	0.142	1.86054e-07	TRUE	1015
1016	isoComp_00219047	geneComp_00052291	ENST00000601808.1	ZNF17	ZNF17	OBAD	OBPED	0.208	0.427	0.219	1.86887e-07	FALSE	1016
1017	isoComp_00198257	geneComp_00048888	ENST00000596073.6	TECR	TECR	OBAD	OBPED	0.258	0.137	-0.121	1.96895e-07	FALSE	1017
1018	isoComp_00115136	geneComp_00031787	ENST00000433232.5	LINC01534	LINC01534	OBAD	OBPED	0.22	0.363	0.143	1.99761e-07	TRUE	1018
1019	isoComp_00081802	geneComp_00025721	ENST00000561429.1	FBN1	FBN1	OBAD	OBPED	0.073	0.186	0.112	2.09973e-07	TRUE	1019
1020	isoComp_00000301	geneComp_00000041	ENST00000681213.1	AASS	AASS	OBAD	OBPED	0.124	0.246	0.122	2.13161e-07	TRUE	1020
1021	isoComp_00019253	geneComp_00002797	ENST00000508434.1	C1QTNF3	C1QTNF3	OBAD	OBPED	0.194	0.091	-0.103	2.16444e-07	TRUE	1021
1022	isoComp_00123851	geneComp_00033703	ENST00000554364.1	MAPK1IP1L	MAPK1IP1L	OBAD	OBPED	0.126	0.262	0.136	2.16444e-07	TRUE	1022
1023	isoComp_00181853	geneComp_00046245	ENST00000328392.10	SKP1	SKP1	OBAD	OBPED	0.434	0.583	0.148	2.19479e-07	TRUE	1023
1024	isoComp_00167462	geneComp_00041465	ENST00000368802.8	REV3L	REV3L	OBAD	OBPED	0.26	0.137	-0.123	2.24304e-07	TRUE	1024
1025	isoComp_00019039	geneComp_00002745	ENST00000413811.3	C1orf112	C1orf112	OBAD	OBPED	0.195	0.449	0.254	2.28669e-07	TRUE	1025
1026	isoComp_00150409	geneComp_00038884	ENST00000569715.5	PDXDC1	PDXDC1	OBAD	OBPED	0.368	0.505	0.136	2.29457e-07	TRUE	1026
1027	isoComp_00024211	geneComp_00003492	ENST00000380243.9	CCDC85C	CCDC85C	OBAD	OBPED	0.462	0.093	-0.369	2.45684e-07	TRUE	1027
1028	isoComp_00024217	geneComp_00003492	ENST00000557769.5	CCDC85C	CCDC85C	OBAD	OBPED	0.365	0.682	0.317	2.45684e-07	TRUE	1028
1029	isoComp_00121313	geneComp_00033369	ENST00000409909.7	5	5	OBAD	OBPED	0.213	0.1	-0.113	2.46759e-07	FALSE	1029
1030	isoComp_00032951	geneComp_00004819	ENST00000680981.1	COL12A1	COL12A1	OBAD	OBPED	0.211	0.343	0.132	2.51082e-07	TRUE	1030
1031	isoComp_00121292	geneComp_00033362	ENST00000375661.6	2	2	OBAD	OBPED	0.714	0.836	0.122	2.53063e-07	FALSE	1031
1032	isoComp_00153692	geneComp_00039386	ENST00000566076.1	PLA2G4B	PLA2G4B	OBAD	OBPED	0.1	0.303	0.203	2.5796e-07	TRUE	1032
1033	isoComp_00017252	geneComp_00002397	ENST00000507943.1	BOD1L1	BOD1L1	OBAD	OBPED	0.228	0.366	0.138	2.59799e-07	TRUE	1033
1034	isoComp_00122041	geneComp_00033473	ENST00000315948.11	LYSMD3	LYSMD3	OBAD	OBPED	0.871	0.692	-0.179	2.6052e-07	TRUE	1034
1035	isoComp_00122044	geneComp_00033473	ENST00000509384.5	LYSMD3	LYSMD3	OBAD	OBPED	0.072	0.252	0.179	2.6052e-07	TRUE	1035
1036	isoComp_00165921	geneComp_00041202	ENST00000025008.10	RB1CC1	RB1CC1	OBAD	OBPED	0.384	0.258	-0.125	2.66214e-07	TRUE	1036
1037	isoComp_00152274	geneComp_00039189	ENST00000592212.5	PIAS2	PIAS2	OBAD	OBPED	0.166	0.045	-0.121	2.74595e-07	TRUE	1037
1038	isoComp_00180693	geneComp_00046069	ENST00000373137.2	SH3D21	SH3D21	OBAD	OBPED	0.224	0.373	0.149	2.75235e-07	TRUE	1038
1039	isoComp_00196909	geneComp_00048726	ENST00000380377.9	TBCA	TBCA	OBAD	OBPED	0.722	0.932	0.21	2.75428e-07	TRUE	1039
1040	isoComp_00191244	geneComp_00047907	ENST00000265729.7	SRI	SRI	OBAD	OBPED	0.313	0.185	-0.127	2.79316e-07	FALSE	1040
1041	isoComp_00115202	geneComp_00031800	ENST00000556138.1	LINC01550	LINC01550	OBAD	OBPED	0.384	0.596	0.212	2.81375e-07	TRUE	1041
1042	isoComp_00018525	geneComp_00002637	ENST00000228136.9	C11orf58	C11orf58	OBAD	OBPED	0.268	0.161	-0.106	2.91326e-07	TRUE	1042
1043	isoComp_00131461	geneComp_00035058	ENST00000368211.8	MRPL24	MRPL24	OBAD	OBPED	0.418	0.528	0.111	2.91326e-07	FALSE	1043
1044	isoComp_00200161	geneComp_00049213	ENST00000367830.3	TIPRL	TIPRL	OBAD	OBPED	0.146	0.284	0.138	2.98272e-07	FALSE	1044
1045	isoComp_00200162	geneComp_00049213	ENST00000367833.7	TIPRL	TIPRL	OBAD	OBPED	0.854	0.716	-0.138	2.98272e-07	FALSE	1045
1046	isoComp_00040833	geneComp_00005935	ENST00000596251.6	DEDD2	DEDD2	OBAD	OBPED	0.467	0.262	-0.205	2.9875e-07	TRUE	1046
1047	isoComp_00086062	geneComp_00026414	ENST00000340149.6	GAB2	GAB2	OBAD	OBPED	0.224	0.069	-0.155	3.14171e-07	FALSE	1047
1048	isoComp_00221096	geneComp_00052599	ENST00000686350.1	ZNF561-AS1	ZNF561-AS1	OBAD	OBPED	0.148	0.034	-0.115	3.15548e-07	FALSE	1048
1049	isoComp_00021463	geneComp_00003151	ENST00000378990.6	CAP2	CAP2	OBAD	OBPED	0.093	0.242	0.149	3.16026e-07	FALSE	1049
1050	isoComp_00196769	geneComp_00048698	ENST00000522420.5	TBC1D31	TBC1D31	OBAD	OBPED	0.037	0.187	0.15	3.17697e-07	TRUE	1050
1051	isoComp_00090252	geneComp_00027083	ENST00000470487.6	GOLIM4	GOLIM4	OBAD	OBPED	0.704	0.535	-0.169	3.18053e-07	FALSE	1051
1052	isoComp_00018659	geneComp_00002660	ENST00000651157.1	C12orf73	C12orf73	OBAD	OBPED	0.147	0.018	-0.128	3.18712e-07	FALSE	1052
1053	isoComp_00165321	geneComp_00041118	ENST00000342983.6	RAP2C	RAP2C	OBAD	OBPED	0.473	0.315	-0.158	3.19071e-07	TRUE	1053
1054	isoComp_00174870	geneComp_00045173	ENST00000475061.1	RRAGB	RRAGB	OBAD	OBPED	0.136	0.275	0.139	3.20817e-07	TRUE	1054
1055	isoComp_00151717	geneComp_00039119	ENST00000490957.5	PHF14	PHF14	OBAD	OBPED	0.116	0.015	-0.101	3.23703e-07	TRUE	1055
1056	isoComp_00109498	geneComp_00030820	ENST00000379412.9	LDHA	LDHA	OBAD	OBPED	0.454	0.259	-0.194	3.32689e-07	TRUE	1056
1057	isoComp_00036451	geneComp_00005352	ENST00000506340.3	CTC-338M12.4	CTC-338M12.4	OBAD	OBPED	0.099	0.209	0.11	3.33972e-07	FALSE	1057
1058	isoComp_00160392	geneComp_00040394	ENST00000416202.5	PRR34-AS1	PRR34-AS1	OBAD	OBPED	0.581	0.809	0.228	3.40367e-07	FALSE	1058
1059	isoComp_00007933	geneComp_00001055	ENST00000335174.6	ANKRD37	ANKRD37	OBAD	OBPED	0.34	0.597	0.257	3.42824e-07	TRUE	1059
1060	isoComp_00197780	geneComp_00048821	ENST00000494519.1	TCF7L1	TCF7L1	OBAD	OBPED	0.181	0.032	-0.149	3.42903e-07	TRUE	1060
1061	isoComp_00003864	geneComp_00000485	ENST00000588658.1	ADGRL1-AS1	ADGRL1-AS1	OBAD	OBPED	0.523	0.277	-0.246	3.47417e-07	FALSE	1061
1062	isoComp_00033832	geneComp_00004920	ENST00000621465.5	COPZ2	COPZ2	OBAD	OBPED	0.559	0.716	0.157	3.50642e-07	TRUE	1062
1063	isoComp_00168364	geneComp_00041593	ENST00000519210.1	RHOBTB2	RHOBTB2	OBAD	OBPED	0.151	0.042	-0.109	3.57291e-07	TRUE	1063
1064	isoComp_00207916	geneComp_00050510	ENST00000428693.1	TTC3	TTC3	OBAD	OBPED	0.066	0.188	0.123	3.57291e-07	TRUE	1064
1065	isoComp_00046248	geneComp_00006700	ENST00000528670.5	DYNC2H1	DYNC2H1	OBAD	OBPED	0.223	0.349	0.126	3.59258e-07	TRUE	1065
1066	isoComp_00031833	geneComp_00004673	ENST00000506821.1	CMBL	CMBL	OBAD	OBPED	0.159	0.31	0.151	3.59802e-07	TRUE	1066
1067	isoComp_00018579	geneComp_00002649	ENST00000356891.4	C12orf29	C12orf29	OBAD	OBPED	0.397	0.195	-0.202	3.69876e-07	TRUE	1067
1068	isoComp_00107145	geneComp_00030275	ENST00000503499.1	KLRA1P	KLRA1P	OBAD	OBPED	0.127	0.334	0.207	3.7154e-07	FALSE	1068
1069	isoComp_00218267	geneComp_00052163	ENST00000482712.1	ZFP69	ZFP69	OBAD	OBPED	0.134	0.024	-0.11	3.73362e-07	TRUE	1069
1070	isoComp_00194695	geneComp_00048395	ENST00000580398.1	SUZ12	SUZ12	OBAD	OBPED	0.141	0.318	0.177	3.78707e-07	FALSE	1070
1071	isoComp_00048909	geneComp_00007174	ENST00000414593.5	ELMOD3	ELMOD3	OBAD	OBPED	0.352	0.214	-0.139	3.87962e-07	FALSE	1071
1072	isoComp_00188484	geneComp_00047454	ENST00000496855.1	SNX13	SNX13	OBAD	OBPED	0.082	0.22	0.138	3.91526e-07	TRUE	1072
1073	isoComp_00017319	geneComp_00002420	ENST00000369883.3	BORCS7	BORCS7	OBAD	OBPED	0.242	0.399	0.157	3.9622e-07	TRUE	1073
1074	isoComp_00184378	geneComp_00046621	ENST00000352187.5	SLC43A3	SLC43A3	OBAD	OBPED	0.125	0.012	-0.113	3.97049e-07	FALSE	1074
1075	isoComp_00076443	geneComp_00024919	ENST00000334696.11	ENTPD5	ENTPD5	OBAD	OBPED	0.488	0.672	0.184	3.97741e-07	TRUE	1075
1076	isoComp_00095961	geneComp_00028117	ENST00000414277.1	HMCN1	HMCN1	OBAD	OBPED	0.405	0.611	0.206	4.0069e-07	TRUE	1076
1077	isoComp_00139805	geneComp_00036607	ENST00000393047.8	NKAPD1	NKAPD1	OBAD	OBPED	0.52	0.324	-0.196	4.05038e-07	TRUE	1077
1078	isoComp_00196254	geneComp_00048606	ENST00000462259.5	TARBP1	TARBP1	OBAD	OBPED	0.186	0.305	0.119	4.07005e-07	TRUE	1078
1079	isoComp_00209336	geneComp_00050757	ENST00000291552.9	U2AF1	U2AF1	OBAD	OBPED	0.324	0.487	0.163	4.08913e-07	TRUE	1079
1080	isoComp_00165590	geneComp_00041150	ENST00000274376.11	RASA1	RASA1	OBAD	OBPED	0.573	0.359	-0.214	4.1548e-07	TRUE	1080
1081	isoComp_00138174	geneComp_00036378	ENST00000685861.1	NEAT1	NEAT1	OBAD	OBPED	0.213	0.431	0.218	4.15612e-07	TRUE	1081
1082	isoComp_00023325	geneComp_00003378	ENST00000485727.5	CCDC14	CCDC14	OBAD	OBPED	0.153	0.036	-0.117	4.16273e-07	TRUE	1082
1083	isoComp_00156437	geneComp_00039721	ENST00000355209.9	POLR3H	POLR3H	OBAD	OBPED	0.335	0.114	-0.221	4.22002e-07	TRUE	1083
1084	isoComp_00157710	geneComp_00039954	ENST00000325642.7	PPM1A	PPM1A	OBAD	OBPED	0.279	0.435	0.156	4.24569e-07	TRUE	1084
1085	isoComp_00151722	geneComp_00039119	ENST00000634607.2	PHF14	PHF14	OBAD	OBPED	0.333	0.519	0.186	4.26942e-07	TRUE	1085
1086	isoComp_00191003	geneComp_00047865	ENST00000636313.1	SPTY2D1OS	SPTY2D1OS	OBAD	OBPED	0.525	0.709	0.184	4.27726e-07	FALSE	1086
1087	isoComp_00186561	geneComp_00046943	ENST00000369592.1	SMNDC1	SMNDC1	OBAD	OBPED	0.232	0.411	0.18	4.30287e-07	FALSE	1087
1088	isoComp_00011007	geneComp_00001461	ENST00000505630.5	15	15	OBAD	OBPED	0.232	0.042	-0.19	4.31947e-07	TRUE	1088
1089	isoComp_00010959	geneComp_00001452	ENST00000507151.1	10	10	OBAD	OBPED	0.233	0.063	-0.17	4.33562e-07	TRUE	1089
1090	isoComp_00125869	geneComp_00033951	ENST00000621073.4	MED16	MED16	OBAD	OBPED	0.141	0.025	-0.116	4.43904e-07	TRUE	1090
1091	isoComp_00101083	geneComp_00029415	ENST00000256108.10	IMPA1	IMPA1	OBAD	OBPED	0.439	0.249	-0.19	4.48924e-07	FALSE	1091
1092	isoComp_00046578	geneComp_00006761	ENST00000518836.5	EBF1	EBF1	OBAD	OBPED	0.04	0.152	0.112	4.59879e-07	TRUE	1092
1093	isoComp_00182061	geneComp_00046273	ENST00000507791.5	SLC12A2	SLC12A2	OBAD	OBPED	0.039	0.144	0.105	4.63744e-07	TRUE	1093
1094	isoComp_00107536	geneComp_00030313	ENST00000436959.7	KNTC1	KNTC1	OBAD	OBPED	0.142	0.284	0.142	4.79411e-07	FALSE	1094
1095	isoComp_00218066	geneComp_00052133	ENST00000376960.8	ZFAND5	ZFAND5	OBAD	OBPED	0.512	0.374	-0.138	4.95296e-07	TRUE	1095
1096	isoComp_00166767	geneComp_00041357	ENST00000371374.6	RCAN2	RCAN2	OBAD	OBPED	0.249	0.465	0.216	5.16089e-07	FALSE	1096
1097	isoComp_00142736	geneComp_00037070	ENST00000651570.2	NTHL1	NTHL1	OBAD	OBPED	0.479	0.691	0.213	5.18414e-07	FALSE	1097
1098	isoComp_00140464	geneComp_00036721	ENST00000438329.5	NOL12	NOL12	OBAD	OBPED	0.116	0.298	0.182	5.2142e-07	FALSE	1098
1099	isoComp_00124130	geneComp_00033748	ENST00000467521.6	MARCHF5	MARCHF5	OBAD	OBPED	0.248	0.408	0.16	5.26459e-07	TRUE	1099
1100	isoComp_00213165	geneComp_00051457	ENST00000285279.10	VOPP1	VOPP1	OBAD	OBPED	0.703	0.879	0.177	5.2747e-07	TRUE	1100
1101	isoComp_00213171	geneComp_00051457	ENST00000428648.5	VOPP1	VOPP1	OBAD	OBPED	0.21	0.087	-0.122	5.2747e-07	TRUE	1101
1102	isoComp_00036446	geneComp_00005351	ENST00000370630.6	CTBS	CTBS	OBAD	OBPED	0.208	0.051	-0.158	5.28546e-07	TRUE	1102
1103	isoComp_00207619	geneComp_00050482	ENST00000249042.8	TST	TST	OBAD	OBPED	0.689	0.831	0.142	5.29658e-07	FALSE	1103
1104	isoComp_00042147	geneComp_00006122	ENST00000681192.1	DIMT1	DIMT1	OBAD	OBPED	0.127	0.291	0.164	5.30467e-07	FALSE	1104
1105	isoComp_00019260	geneComp_00002800	ENST00000528368.3	C1QTNF5	C1QTNF5	OBAD	OBPED	0.861	0.74	-0.121	5.3227e-07	FALSE	1105
1106	isoComp_00088748	geneComp_00026836	ENST00000590758.3	GJC1	GJC1	OBAD	OBPED	0.228	0.105	-0.123	5.34015e-07	FALSE	1106
1107	isoComp_00181860	geneComp_00046245	ENST00000521216.5	SKP1	SKP1	OBAD	OBPED	0.294	0.177	-0.118	5.40023e-07	TRUE	1107
1108	isoComp_00153019	geneComp_00039279	ENST00000400490.2	PINK1	PINK1	OBAD	OBPED	0.246	0.135	-0.111	5.58532e-07	TRUE	1108
1109	isoComp_00166498	geneComp_00041290	ENST00000542140.5	RBM7	RBM7	OBAD	OBPED	0.381	0.246	-0.134	5.58532e-07	TRUE	1109
1110	isoComp_00199089	geneComp_00049028	ENST00000339091.8	TFPI	TFPI	OBAD	OBPED	0.08	0.206	0.126	5.69311e-07	TRUE	1110
1111	isoComp_00180672	geneComp_00046066	ENST00000655760.1	SH3BP5-AS1	SH3BP5-AS1	OBAD	OBPED	0.11	0.215	0.105	5.78672e-07	TRUE	1111
1112	isoComp_00101001	geneComp_00029401	ENST00000606971.5	ILRUN-AS1	ILRUN-AS1	OBAD	OBPED	0.408	0.229	-0.179	5.86687e-07	FALSE	1112
1113	isoComp_00048963	geneComp_00007178	ENST00000427796.6	ELOA-AS1	ELOA-AS1	OBAD	OBPED	0.244	0.106	-0.139	5.93397e-07	FALSE	1113
1114	isoComp_00138325	geneComp_00036393	ENST00000493615.5	NECTIN3	NECTIN3	OBAD	OBPED	0.338	0.164	-0.175	5.99155e-07	TRUE	1114
1115	isoComp_00081665	geneComp_00025703	ENST00000674496.2	FAT4	FAT4	OBAD	OBPED	0.389	0.617	0.228	6.0414e-07	TRUE	1115
1116	isoComp_00174664	geneComp_00045066	ENST00000646909.1	RPS7	RPS7	OBAD	OBPED	0.308	0.005	-0.304	6.1567e-07	FALSE	1116
1117	isoComp_00215332	geneComp_00051748	ENST00000369684.5	WNT2B	WNT2B	OBAD	OBPED	0.368	0.136	-0.232	6.19182e-07	FALSE	1117
1118	isoComp_00195788	geneComp_00048557	ENST00000344293.6	TAF3	TAF3	OBAD	OBPED	0.624	0.878	0.254	6.21116e-07	TRUE	1118
1119	isoComp_00215559	geneComp_00051784	ENST00000265428.4	WWP1	WWP1	OBAD	OBPED	0.471	0.639	0.168	6.24242e-07	FALSE	1119
1120	isoComp_00014277	geneComp_00001937	ENST00000624766.1	ATRX	ATRX	OBAD	OBPED	0.037	0.176	0.139	6.42864e-07	TRUE	1120
1121	isoComp_00026038	geneComp_00003778	ENST00000570740.1	CDC27	CDC27	OBAD	OBPED	0.17	0.306	0.137	6.74806e-07	TRUE	1121
1122	isoComp_00095451	geneComp_00028008	ENST00000526476.5	HIF1AN	HIF1AN	OBAD	OBPED	0.188	0.367	0.18	6.7557e-07	TRUE	1122
1123	isoComp_00161631	geneComp_00040612	ENST00000619300.4	PSPC1	PSPC1	OBAD	OBPED	0.166	0.292	0.126	7.11558e-07	TRUE	1123
1124	isoComp_00150951	geneComp_00038969	ENST00000441080.2	PFDN4	PFDN4	OBAD	OBPED	0.593	0.756	0.162	7.11874e-07	TRUE	1124
1125	isoComp_00042400	geneComp_00006161	ENST00000396505.7	3	3	OBAD	OBPED	0.309	0.03	-0.279	7.15732e-07	FALSE	1125
1126	isoComp_00009852	geneComp_00001313	ENST00000303436.11	ARF4	ARF4	OBAD	OBPED	0.808	0.695	-0.112	7.51083e-07	TRUE	1126
1127	isoComp_00214553	geneComp_00051646	ENST00000374193.9	WDR31	WDR31	OBAD	OBPED	0.45	0.137	-0.313	7.82323e-07	FALSE	1127
1128	isoComp_00188720	geneComp_00047490	ENST00000566228.6	SNX29	SNX29	OBAD	OBPED	0.678	0.855	0.176	7.84439e-07	TRUE	1128
1129	isoComp_00122056	geneComp_00033474	ENST00000684762.1	LYSMD4	LYSMD4	OBAD	OBPED	0.162	0.338	0.177	7.88989e-07	TRUE	1129
1130	isoComp_00167964	geneComp_00041542	ENST00000369103.3	RGS10	RGS10	OBAD	OBPED	0.524	0.723	0.199	7.98062e-07	FALSE	1130
1131	isoComp_00157712	geneComp_00039954	ENST00000395076.9	PPM1A	PPM1A	OBAD	OBPED	0.297	0.17	-0.127	8.09645e-07	TRUE	1131
1132	isoComp_00172085	geneComp_00043745	ENST00000534093.5	ROM1	ROM1	OBAD	OBPED	0.432	0.626	0.194	8.1829e-07	TRUE	1132
1133	isoComp_00125861	geneComp_00033951	ENST00000395808.7	MED16	MED16	OBAD	OBPED	0.424	0.295	-0.128	8.26474e-07	TRUE	1133
1134	isoComp_00097591	geneComp_00028600	ENST00000278353.10	HSD17B12	HSD17B12	OBAD	OBPED	0.808	0.622	-0.186	8.30724e-07	TRUE	1134
1135	isoComp_00088707	geneComp_00026820	ENST00000647564.1	GJA1	GJA1	OBAD	OBPED	0.015	0.188	0.173	8.49195e-07	FALSE	1135
1136	isoComp_00016853	geneComp_00002284	ENST00000441611.5	BLOC1S2	BLOC1S2	OBAD	OBPED	0.582	0.388	-0.194	8.66904e-07	TRUE	1136
1137	isoComp_00147254	geneComp_00038451	ENST00000507735.6	PALLD	PALLD	OBAD	OBPED	0.405	0.577	0.173	8.71053e-07	TRUE	1137
1138	isoComp_00004393	geneComp_00000562	ENST00000672999.1	AFF3	AFF3	OBAD	OBPED	0.251	0.128	-0.123	8.85446e-07	TRUE	1138
1139	isoComp_00188717	geneComp_00047490	ENST00000563308.1	SNX29	SNX29	OBAD	OBPED	0.146	0.03	-0.116	8.92381e-07	TRUE	1139
1140	isoComp_00093939	geneComp_00027818	ENST00000320868.9	HBA1	HBA1	OBAD	OBPED	0.772	0.994	0.222	8.94311e-07	FALSE	1140
1141	isoComp_00093940	geneComp_00027818	ENST00000397797.1	HBA1	HBA1	OBAD	OBPED	0.227	0.006	-0.221	8.94311e-07	FALSE	1141
1142	isoComp_00100294	geneComp_00029289	ENST00000451136.6	IKZF2	IKZF2	OBAD	OBPED	0.237	0.517	0.28	8.98773e-07	FALSE	1142
1143	isoComp_00223013	geneComp_00052952	ENST00000689881.1	ZSCAN16-AS1	ZSCAN16-AS1	OBAD	OBPED	0.175	0.044	-0.131	9.07885e-07	FALSE	1143
1144	isoComp_00220629	geneComp_00052527	ENST00000375495.8	ZNF484	ZNF484	OBAD	OBPED	0.355	0.136	-0.219	9.21457e-07	TRUE	1144
1145	isoComp_00200104	geneComp_00049202	ENST00000262768.11	TIMP2	TIMP2	OBAD	OBPED	0.3	0.449	0.149	9.33987e-07	TRUE	1145
1146	isoComp_00202265	geneComp_00049514	ENST00000418388.6	TMEM250	TMEM250	OBAD	OBPED	0.7	0.85	0.15	9.50307e-07	FALSE	1146
1147	isoComp_00136680	geneComp_00036150	ENST00000583866.9	NBPF10	NBPF10	OBAD	OBPED	0.59	0.831	0.241	9.52078e-07	TRUE	1147
1148	isoComp_00136681	geneComp_00036150	ENST00000612520.2	NBPF10	NBPF10	OBAD	OBPED	0.38	0.135	-0.246	9.52078e-07	TRUE	1148
1149	isoComp_00212654	geneComp_00051319	ENST00000395047.6	VDAC1	VDAC1	OBAD	OBPED	0.271	0.4	0.129	9.64659e-07	FALSE	1149
1150	isoComp_00030284	geneComp_00004456	ENST00000433871.5	CIDECP1	CIDECP1	OBAD	OBPED	0.305	0.12	-0.185	9.69721e-07	FALSE	1150
1151	isoComp_00130132	geneComp_00034836	ENST00000571578.1	MMD	MMD	OBAD	OBPED	0.106	0.222	0.116	9.78718e-07	TRUE	1151
1152	isoComp_00087713	geneComp_00026663	ENST00000370238.8	GCLM	GCLM	OBAD	OBPED	0.555	0.373	-0.182	9.98436e-07	TRUE	1152
1153	isoComp_00214505	geneComp_00051642	ENST00000402312.8	WDR25	WDR25	OBAD	OBPED	0.462	0.264	-0.198	1.00343e-06	FALSE	1153
1154	isoComp_00213208	geneComp_00051464	ENST00000357162.7	VPS13B	VPS13B	OBAD	OBPED	0.223	0.11	-0.113	1.02423e-06	TRUE	1154
1155	isoComp_00097122	geneComp_00028493	ENST00000487384.5	HOXA9	HOXA9	OBAD	OBPED	0.049	0.195	0.147	1.029e-06	TRUE	1155
1156	isoComp_00146178	geneComp_00038260	ENST00000193322.8	OSTM1	OSTM1	OBAD	OBPED	0.536	0.397	-0.139	1.05439e-06	TRUE	1156
1157	isoComp_00215400	geneComp_00051764	ENST00000650667.1	WRN	WRN	OBAD	OBPED	0.237	0.082	-0.156	1.0817e-06	FALSE	1157
1158	isoComp_00097102	geneComp_00028488	ENST00000317201.7	HOXA3	HOXA3	OBAD	OBPED	0.164	0.378	0.213	1.08301e-06	FALSE	1158
1159	isoComp_00079089	geneComp_00025224	ENST00000360256.9	F8	F8	OBAD	OBPED	0.458	0.252	-0.206	1.09671e-06	TRUE	1159
1160	isoComp_00196049	geneComp_00048583	ENST00000530649.5	TAGLN	TAGLN	OBAD	OBPED	0.649	0.505	-0.144	1.1133e-06	TRUE	1160
1161	isoComp_00121715	geneComp_00033407	ENST00000546642.1	LUM	LUM	OBAD	OBPED	0.446	0.591	0.145	1.11338e-06	FALSE	1161
1162	isoComp_00069037	geneComp_00019555	ENST00000655610.1	ENSG00000274265	ENSG00000274265	OBAD	OBPED	0.203	0.055	-0.148	1.13505e-06	FALSE	1162
1163	isoComp_00141982	geneComp_00036973	ENST00000354366.8	NRDE2	NRDE2	OBAD	OBPED	0.406	0.132	-0.274	1.14108e-06	TRUE	1163
1164	isoComp_00150069	geneComp_00038837	ENST00000251630.11	PDGFRL	PDGFRL	OBAD	OBPED	0.775	0.901	0.126	1.14965e-06	TRUE	1164
1165	isoComp_00222842	geneComp_00052916	ENST00000685581.1	ZNRD1ASP	ZNRD1ASP	OBAD	OBPED	0.102	0.237	0.135	1.15701e-06	FALSE	1165
1166	isoComp_00206456	geneComp_00050319	ENST00000309922.7	TRMT10C	TRMT10C	OBAD	OBPED	0.888	0.686	-0.202	1.16146e-06	FALSE	1166
1167	isoComp_00206457	geneComp_00050319	ENST00000495642.1	TRMT10C	TRMT10C	OBAD	OBPED	0.112	0.314	0.202	1.16146e-06	FALSE	1167
1168	isoComp_00013304	geneComp_00001774	ENST00000493908.2	ATP1A1-AS1	ATP1A1-AS1	OBAD	OBPED	0.149	0.031	-0.118	1.16903e-06	FALSE	1168
1169	isoComp_00163952	geneComp_00040924	ENST00000608661.1	RAB33B-AS1	RAB33B-AS1	OBAD	OBPED	0.257	0.464	0.207	1.18882e-06	TRUE	1169
1170	isoComp_00162839	geneComp_00040788	ENST00000526683.6	PUF60	PUF60	OBAD	OBPED	0.1	0.209	0.109	1.2015e-06	TRUE	1170
1171	isoComp_00089128	geneComp_00026891	ENST00000509282.1	GLRB	GLRB	OBAD	OBPED	0.389	0.541	0.152	1.24245e-06	FALSE	1171
1172	isoComp_00138229	geneComp_00036382	ENST00000521954.1	NECAB1	NECAB1	OBAD	OBPED	0.049	0.184	0.135	1.2904e-06	TRUE	1172
1173	isoComp_00070398	geneComp_00020676	ENST00000689354.1	ENSG00000278903	ENSG00000278903	OBAD	OBPED	0.277	0.102	-0.175	1.33539e-06	FALSE	1173
1174	isoComp_00047245	geneComp_00006907	ENST00000468591.1	EEPD1	EEPD1	OBAD	OBPED	0.093	0.209	0.116	1.33916e-06	TRUE	1174
1175	isoComp_00170952	geneComp_00042964	ENST00000336095.10	RNF24	RNF24	OBAD	OBPED	0.109	0.007	-0.101	1.34788e-06	FALSE	1175
1176	isoComp_00125995	geneComp_00033963	ENST00000237380.12	MED28	MED28	OBAD	OBPED	0.46	0.255	-0.205	1.36305e-06	TRUE	1176
1177	isoComp_00135760	geneComp_00036007	ENST00000417393.1	NAA80	NAA80	OBAD	OBPED	0.211	0.079	-0.132	1.3741e-06	FALSE	1177
1178	isoComp_00098997	geneComp_00028864	ENST00000415816.7	IFI35	IFI35	OBAD	OBPED	0.427	0.311	-0.116	1.38015e-06	FALSE	1178
1179	isoComp_00023264	geneComp_00003369	ENST00000296824.4	CCDC127	CCDC127	OBAD	OBPED	0.795	0.91	0.115	1.39364e-06	TRUE	1179
1180	isoComp_00023265	geneComp_00003369	ENST00000441693.2	CCDC127	CCDC127	OBAD	OBPED	0.205	0.09	-0.115	1.39364e-06	TRUE	1180
1181	isoComp_00025194	geneComp_00003658	ENST00000530726.5	CD151	CD151	OBAD	OBPED	0.296	0.04	-0.256	1.40862e-06	TRUE	1181
1182	isoComp_00048923	geneComp_00007174	ENST00000496957.1	ELMOD3	ELMOD3	OBAD	OBPED	0.337	0.451	0.114	1.41177e-06	FALSE	1182
1183	isoComp_00198891	geneComp_00048996	ENST00000373899.3	TFAM	TFAM	OBAD	OBPED	0.078	0.2	0.122	1.43275e-06	TRUE	1183
1184	isoComp_00139847	geneComp_00036614	ENST00000614374.4	NKIRAS1	NKIRAS1	OBAD	OBPED	0.109	0.25	0.142	1.44132e-06	FALSE	1184
1185	isoComp_00176867	geneComp_00045490	ENST00000614488.4	SCAMP1	SCAMP1	OBAD	OBPED	0.235	0.407	0.172	1.46135e-06	TRUE	1185
1186	isoComp_00213413	geneComp_00051488	ENST00000324849.9	VPS37A	VPS37A	OBAD	OBPED	0.256	0.148	-0.108	1.46697e-06	TRUE	1186
1187	isoComp_00182108	geneComp_00046278	ENST00000354181.8	SLC12A6	SLC12A6	OBAD	OBPED	0.339	0.033	-0.306	1.50154e-06	FALSE	1187
1188	isoComp_00138317	geneComp_00036393	ENST00000319792.7	NECTIN3	NECTIN3	OBAD	OBPED	0.186	0.375	0.19	1.51821e-06	TRUE	1188
1189	isoComp_00207597	geneComp_00050474	ENST00000451491.2	TSSC4	TSSC4	OBAD	OBPED	0.268	0.037	-0.231	1.61574e-06	FALSE	1189
1190	isoComp_00077624	geneComp_00025033	ENST00000372257.7	ERI3	ERI3	OBAD	OBPED	0.612	0.761	0.149	1.64463e-06	FALSE	1190
1191	isoComp_00005008	geneComp_00000660	ENST00000556866.5	AHSA1	AHSA1	OBAD	OBPED	0.092	0.199	0.107	1.6481e-06	TRUE	1191
1192	isoComp_00019004	geneComp_00002736	ENST00000402468.3	C1GALT1	C1GALT1	OBAD	OBPED	0.141	0.291	0.15	1.65214e-06	FALSE	1192
1193	isoComp_00133655	geneComp_00035749	ENST00000393085.4	MTPN	MTPN	OBAD	OBPED	0.986	0.881	-0.105	1.65282e-06	TRUE	1193
1194	isoComp_00133656	geneComp_00035749	ENST00000435723.1	MTPN	MTPN	OBAD	OBPED	0.014	0.118	0.105	1.65282e-06	TRUE	1194
1195	isoComp_00191649	geneComp_00047970	ENST00000244020.5	SRSF6	SRSF6	OBAD	OBPED	0.488	0.347	-0.141	1.65953e-06	TRUE	1195
1196	isoComp_00179630	geneComp_00045927	ENST00000691158.1	SET	SET	OBAD	OBPED	0.125	0.022	-0.103	1.66316e-06	TRUE	1196
1197	isoComp_00151138	geneComp_00038994	ENST00000543125.5	PGA3	PGA3	OBAD	OBPED	0.321	0.088	-0.233	1.69781e-06	FALSE	1197
1198	isoComp_00027924	geneComp_00004099	ENST00000531700.5	CEP295	CEP295	OBAD	OBPED	0.186	0.326	0.14	1.71177e-06	TRUE	1198
1199	isoComp_00210459	geneComp_00050950	ENST00000301281.11	UBXN6	UBXN6	OBAD	OBPED	0.514	0.674	0.161	1.75339e-06	TRUE	1199
1200	isoComp_00137085	geneComp_00036215	ENST00000678246.1	NCL	NCL	OBAD	OBPED	0.224	0.092	-0.133	1.76068e-06	TRUE	1200
1201	isoComp_00188185	geneComp_00047375	ENST00000244227.8	SNRNP27	SNRNP27	OBAD	OBPED	0.544	0.392	-0.152	1.77039e-06	TRUE	1201
1202	isoComp_00079918	geneComp_00025351	ENST00000612846.5	FAM156A	FAM156A	OBAD	OBPED	0.219	0.077	-0.142	1.796e-06	TRUE	1202
1203	isoComp_00049326	geneComp_00007232	ENST00000296420.9	EMCN	EMCN	OBAD	OBPED	0.417	0.259	-0.158	1.79693e-06	TRUE	1203
1204	isoComp_00187761	geneComp_00047034	ENST00000653276.1	SNHG7	SNHG7	OBAD	OBPED	0.277	0.395	0.118	1.80313e-06	TRUE	1204
1205	isoComp_00090222	geneComp_00027073	ENST00000568033.1	GOLGA8M	GOLGA8M	OBAD	OBPED	0.188	0.087	-0.101	1.84374e-06	TRUE	1205
1206	isoComp_00004174	geneComp_00000534	ENST00000609540.1	ADPRM	ADPRM	OBAD	OBPED	0.149	0.364	0.215	1.84675e-06	FALSE	1206
1207	isoComp_00196029	geneComp_00048582	ENST00000659171.1	TAGAP-AS1	TAGAP-AS1	OBAD	OBPED	0.109	0.301	0.191	1.8957e-06	FALSE	1207
1208	isoComp_00119405	geneComp_00033066	ENST00000413364.6	LITAF	LITAF	OBAD	OBPED	0.201	0.314	0.113	1.90123e-06	TRUE	1208
1209	isoComp_00099251	geneComp_00028932	ENST00000421296.1	IFRD1	IFRD1	OBAD	OBPED	0.245	0.118	-0.127	1.94371e-06	TRUE	1209
1210	isoComp_00016647	geneComp_00002257	ENST00000399767.6	BID	BID	OBAD	OBPED	0.169	0.321	0.152	1.99953e-06	FALSE	1210
1211	isoComp_00119793	geneComp_00033110	ENST00000526202.5	LMO7	LMO7	OBAD	OBPED	0.057	0.179	0.122	2.02912e-06	TRUE	1211
1212	isoComp_00065709	geneComp_00016996	ENST00000577938.1	ENSG00000265218	ENSG00000265218	OBAD	OBPED	0.418	0.12	-0.298	2.06063e-06	FALSE	1212
1213	isoComp_00188921	geneComp_00047538	ENST00000237536.9	SOGA1	SOGA1	OBAD	OBPED	0.665	0.919	0.254	2.07554e-06	TRUE	1213
1214	isoComp_00162497	geneComp_00040744	ENST00000430705.5	PTPRA	PTPRA	OBAD	OBPED	0.191	0.078	-0.114	2.09925e-06	TRUE	1214
1215	isoComp_00103382	geneComp_00029716	ENST00000381440.5	ITPRIPL2	ITPRIPL2	OBAD	OBPED	0.851	0.972	0.122	2.10567e-06	TRUE	1215
1216	isoComp_00103383	geneComp_00029716	ENST00000566735.1	ITPRIPL2	ITPRIPL2	OBAD	OBPED	0.149	0.028	-0.122	2.10567e-06	TRUE	1216
1217	isoComp_00119327	geneComp_00033050	ENST00000282673.5	LIPA	LIPA	OBAD	OBPED	0.011	0.116	0.105	2.10816e-06	TRUE	1217
1218	isoComp_00174696	geneComp_00045087	ENST00000391753.6	RPS9	RPS9	OBAD	OBPED	0.234	0.006	-0.228	2.11542e-06	FALSE	1218
1219	isoComp_00208125	geneComp_00050545	ENST00000373447.8	TTI1	TTI1	OBAD	OBPED	0.51	0.638	0.128	2.12664e-06	FALSE	1219
1220	isoComp_00086063	geneComp_00026414	ENST00000361507.5	GAB2	GAB2	OBAD	OBPED	0.674	0.779	0.105	2.13938e-06	FALSE	1220
1221	isoComp_00077717	geneComp_00025047	ENST00000407654.7	ERLIN1	ERLIN1	OBAD	OBPED	0.166	0.282	0.117	2.1776e-06	TRUE	1221
1222	isoComp_00007839	geneComp_00001033	ENST00000498713.1	ANKRD28	ANKRD28	OBAD	OBPED	0.177	0.324	0.147	2.18878e-06	TRUE	1222
1223	isoComp_00153018	geneComp_00039279	ENST00000321556.5	PINK1	PINK1	OBAD	OBPED	0.725	0.846	0.121	2.21296e-06	TRUE	1223
1224	isoComp_00097119	geneComp_00028493	ENST00000343483.7	HOXA9	HOXA9	OBAD	OBPED	0.548	0.326	-0.222	2.23672e-06	TRUE	1224
1225	isoComp_00184380	geneComp_00046621	ENST00000395124.6	SLC43A3	SLC43A3	OBAD	OBPED	0.484	0.619	0.134	2.26345e-06	FALSE	1225
1226	isoComp_00103758	geneComp_00029767	ENST00000568313.1	JMJD8	JMJD8	OBAD	OBPED	0.218	0.039	-0.18	2.27225e-06	TRUE	1226
1227	isoComp_00018965	geneComp_00002722	ENST00000588234.6	C19orf53	C19orf53	OBAD	OBPED	0.476	0.634	0.159	2.28332e-06	FALSE	1227
1228	isoComp_00047834	geneComp_00006998	ENST00000379593.1	EIF1AX	EIF1AX	OBAD	OBPED	0.198	0.359	0.161	2.33869e-06	FALSE	1228
1229	isoComp_00047835	geneComp_00006998	ENST00000379607.10	EIF1AX	EIF1AX	OBAD	OBPED	0.802	0.641	-0.161	2.33869e-06	FALSE	1229
1230	isoComp_00160135	geneComp_00040338	ENST00000355765.11	PRPF39	PRPF39	OBAD	OBPED	0.196	0.062	-0.134	2.36645e-06	TRUE	1230
1231	isoComp_00004855	geneComp_00000643	ENST00000498601.1	AHCTF1	AHCTF1	OBAD	OBPED	0.157	0.287	0.13	2.36977e-06	TRUE	1231
1232	isoComp_00119355	geneComp_00033054	ENST00000594624.6	LIPE-AS1	LIPE-AS1	OBAD	OBPED	0.217	0.371	0.154	2.40162e-06	TRUE	1232
1233	isoComp_00174882	geneComp_00045177	ENST00000414023.6	RRAS2	RRAS2	OBAD	OBPED	0.153	0.05	-0.104	2.42236e-06	TRUE	1233
1234	isoComp_00153156	geneComp_00039302	ENST00000246151.9	PITHD1	PITHD1	OBAD	OBPED	0.794	0.926	0.132	2.43873e-06	TRUE	1234
1235	isoComp_00163240	geneComp_00040819	ENST00000477592.2	PXDC1	PXDC1	OBAD	OBPED	0.141	0.033	-0.108	2.46323e-06	FALSE	1235
1236	isoComp_00173241	geneComp_00044304	ENST00000394667.8	RPL34	RPL34	OBAD	OBPED	0.643	0.905	0.261	2.48417e-06	TRUE	1236
1237	isoComp_00042424	geneComp_00006165	ENST00000280346.11	DLAT	DLAT	OBAD	OBPED	0.301	0.181	-0.12	2.4915e-06	TRUE	1237
1238	isoComp_00072847	geneComp_00022194	ENST00000661480.1	ENSG00000286322	ENSG00000286322	OBAD	OBPED	0.417	0.558	0.141	2.5067e-06	FALSE	1238
1239	isoComp_00032361	geneComp_00004745	ENST00000361528.8	CNOT4	CNOT4	OBAD	OBPED	0.031	0.139	0.108	2.52939e-06	TRUE	1239
1240	isoComp_00143040	geneComp_00037111	ENST00000507423.1	NUDT12	NUDT12	OBAD	OBPED	0.181	0.372	0.191	2.54723e-06	TRUE	1240
1241	isoComp_00173386	geneComp_00044399	ENST00000456586.5	RPL37A	RPL37A	OBAD	OBPED	0.732	0.619	-0.113	2.5555e-06	FALSE	1241
1242	isoComp_00153800	geneComp_00039401	ENST00000255688.8	PLAAT4	PLAAT4	OBAD	OBPED	0.629	0.795	0.166	2.56646e-06	FALSE	1242
1243	isoComp_00188421	geneComp_00047447	ENST00000338327.4	SNURF	SNURF	OBAD	OBPED	0.205	0.398	0.194	2.59554e-06	FALSE	1243
1244	isoComp_00188422	geneComp_00047447	ENST00000577949.5	SNURF	SNURF	OBAD	OBPED	0.717	0.378	-0.339	2.59554e-06	FALSE	1244
1245	isoComp_00043265	geneComp_00006240	ENST00000559769.1	DMXL2	DMXL2	OBAD	OBPED	0.212	0.316	0.104	2.6143e-06	TRUE	1245
1246	isoComp_00192047	geneComp_00048064	ENST00000479961.1	ST20-MTHFS	ST20-MTHFS	OBAD	OBPED	0.303	0.058	-0.245	2.63516e-06	FALSE	1246
1247	isoComp_00198710	geneComp_00048971	ENST00000493444.5	TEX264	TEX264	OBAD	OBPED	0.033	0.157	0.124	2.64598e-06	TRUE	1247
1248	isoComp_00024738	geneComp_00003578	ENST00000502280.5	CCNG2	CCNG2	OBAD	OBPED	0.499	0.647	0.148	2.6566e-06	TRUE	1248
1249	isoComp_00045498	geneComp_00006566	ENST00000449141.2	DSTN	DSTN	OBAD	OBPED	0.289	0.425	0.137	2.70203e-06	TRUE	1249
1250	isoComp_00198697	geneComp_00048971	ENST00000341333.10	TEX264	TEX264	OBAD	OBPED	0.64	0.486	-0.155	2.70203e-06	TRUE	1250
1251	isoComp_00123849	geneComp_00033703	ENST00000395468.9	MAPK1IP1L	MAPK1IP1L	OBAD	OBPED	0.375	0.199	-0.177	2.79905e-06	TRUE	1251
1252	isoComp_00179291	geneComp_00045866	ENST00000472589.1	SERHL2	SERHL2	OBAD	OBPED	0.12	0.013	-0.107	2.8046e-06	TRUE	1252
1253	isoComp_00042101	geneComp_00006119	ENST00000343455.8	DICER1	DICER1	OBAD	OBPED	0.286	0.157	-0.13	2.82528e-06	TRUE	1253
1254	isoComp_00140469	geneComp_00036721	ENST00000611699.1	NOL12	NOL12	OBAD	OBPED	0.478	0.327	-0.151	2.82759e-06	FALSE	1254
1255	isoComp_00097227	geneComp_00028528	ENST00000429017.2	HOXD8	HOXD8	OBAD	OBPED	0.431	0.265	-0.166	2.8649e-06	TRUE	1255
1256	isoComp_00082865	geneComp_00025896	ENST00000246549.2	FFAR2	FFAR2	OBAD	OBPED	0.523	0.279	-0.244	2.91661e-06	TRUE	1256
1257	isoComp_00140681	geneComp_00036742	ENST00000614830.5	NOP16	NOP16	OBAD	OBPED	0.469	0.645	0.176	2.92388e-06	TRUE	1257
1258	isoComp_00033246	geneComp_00004851	ENST00000618395.4	COL5A1	COL5A1	OBAD	OBPED	0.341	0.221	-0.121	2.94803e-06	FALSE	1258
1259	isoComp_00133844	geneComp_00035784	ENST00000512528.3	MTX3	MTX3	OBAD	OBPED	0.565	0.293	-0.272	2.97052e-06	TRUE	1259
1260	isoComp_00162707	geneComp_00040765	ENST00000644991.3	PTPRQ	PTPRQ	OBAD	OBPED	0.313	0.161	-0.153	2.9848e-06	TRUE	1260
1261	isoComp_00010240	geneComp_00001365	ENST00000383472.9	ARHGAP28	ARHGAP28	OBAD	OBPED	0.362	0.166	-0.196	3.01062e-06	TRUE	1261
1262	isoComp_00021819	geneComp_00003191	ENST00000525374.1	CARD16	CARD16	OBAD	OBPED	0.196	0.01	-0.187	3.05859e-06	TRUE	1262
1263	isoComp_00218190	geneComp_00052145	ENST00000570010.6	ZFP1	ZFP1	OBAD	OBPED	0.413	0.189	-0.224	3.06024e-06	TRUE	1263
1264	isoComp_00157722	geneComp_00039956	ENST00000378551.6	PPM1B	PPM1B	OBAD	OBPED	0.305	0.187	-0.118	3.08879e-06	TRUE	1264
1265	isoComp_00030054	geneComp_00004397	ENST00000543813.2	CHSY1	CHSY1	OBAD	OBPED	0.166	0.331	0.166	3.08923e-06	TRUE	1265
1266	isoComp_00100791	geneComp_00029365	ENST00000288098.7	IL34	IL34	OBAD	OBPED	0.374	0.139	-0.235	3.09175e-06	FALSE	1266
1267	isoComp_00100792	geneComp_00029365	ENST00000429149.6	IL34	IL34	OBAD	OBPED	0.481	0.622	0.141	3.09175e-06	FALSE	1267
1268	isoComp_00141040	geneComp_00036804	ENST00000371601.5	NPDC1	NPDC1	OBAD	OBPED	0.335	0.455	0.12	3.09387e-06	TRUE	1268
1269	isoComp_00092238	geneComp_00027417	ENST00000432226.7	GSN	GSN	OBAD	OBPED	0.316	0.123	-0.193	3.1613e-06	TRUE	1269
1270	isoComp_00162204	geneComp_00040709	ENST00000672924.1	PTP4A1	PTP4A1	OBAD	OBPED	0.282	0.389	0.107	3.21459e-06	FALSE	1270
1271	isoComp_00189984	geneComp_00047709	ENST00000532972.5	SPCS2	SPCS2	OBAD	OBPED	0.214	0.327	0.113	3.23912e-06	TRUE	1271
1272	isoComp_00170651	geneComp_00042917	ENST00000515673.7	RNF150	RNF150	OBAD	OBPED	0.781	0.927	0.146	3.23952e-06	TRUE	1272
1273	isoComp_00216046	geneComp_00051860	ENST00000491138.1	XXYLT1	XXYLT1	OBAD	OBPED	0.201	0.09	-0.111	3.24791e-06	TRUE	1273
1274	isoComp_00196628	geneComp_00048679	ENST00000511789.5	TBC1D19	TBC1D19	OBAD	OBPED	0.16	0.312	0.152	3.29249e-06	FALSE	1274
1275	isoComp_00022595	geneComp_00003269	ENST00000429276.1	CATSPER2P1	CATSPER2P1	OBAD	OBPED	0.246	0.094	-0.152	3.29986e-06	TRUE	1275
1276	isoComp_00103763	geneComp_00029767	ENST00000609261.6	JMJD8	JMJD8	OBAD	OBPED	0.548	0.689	0.141	3.33959e-06	TRUE	1276
1277	isoComp_00074938	geneComp_00023818	ENST00000660892.2	ENSG00000288061	ENSG00000288061	OBAD	OBPED	0.315	0.111	-0.204	3.35987e-06	FALSE	1277
1278	isoComp_00074940	geneComp_00023818	ENST00000690118.1	ENSG00000288061	ENSG00000288061	OBAD	OBPED	0.578	0.745	0.167	3.35987e-06	FALSE	1278
1279	isoComp_00023200	geneComp_00003358	ENST00000259229.7	CCDC115	CCDC115	OBAD	OBPED	0.638	0.474	-0.163	3.45182e-06	FALSE	1279
1280	isoComp_00030990	geneComp_00004557	ENST00000593841.1	CLDND2	CLDND2	OBAD	OBPED	0.423	0.201	-0.222	3.49643e-06	TRUE	1280
1281	isoComp_00030991	geneComp_00004557	ENST00000601435.1	CLDND2	CLDND2	OBAD	OBPED	0.518	0.728	0.21	3.49643e-06	TRUE	1281
1282	isoComp_00166752	geneComp_00041356	ENST00000381132.6	RCAN1	RCAN1	OBAD	OBPED	0.288	0.454	0.166	3.51489e-06	FALSE	1282
1283	isoComp_00205705	geneComp_00050195	ENST00000378182.4	TRIM13	TRIM13	OBAD	OBPED	0.316	0.161	-0.155	3.59654e-06	TRUE	1283
1284	isoComp_00036453	geneComp_00005352	ENST00000599439.2	CTC-338M12.4	CTC-338M12.4	OBAD	OBPED	0.481	0.278	-0.203	3.61479e-06	FALSE	1284
1285	isoComp_00036445	geneComp_00005351	ENST00000370625.1	CTBS	CTBS	OBAD	OBPED	0.37	0.552	0.181	3.64184e-06	TRUE	1285
1286	isoComp_00214562	geneComp_00051647	ENST00000436787.5	WDR33	WDR33	OBAD	OBPED	0.069	0.177	0.108	3.64184e-06	TRUE	1286
1287	isoComp_00101367	geneComp_00029464	ENST00000441673.2	INO80B-WBP1	INO80B-WBP1	OBAD	OBPED	0.417	0.668	0.251	3.6528e-06	TRUE	1287
1288	isoComp_00101368	geneComp_00029464	ENST00000452361.5	INO80B-WBP1	INO80B-WBP1	OBAD	OBPED	0.583	0.332	-0.251	3.6528e-06	TRUE	1288
1289	isoComp_00197777	geneComp_00048821	ENST00000282111.4	TCF7L1	TCF7L1	OBAD	OBPED	0.731	0.937	0.206	3.72162e-06	TRUE	1289
1290	isoComp_00195108	geneComp_00048450	ENST00000438952.5	SYNJ1	SYNJ1	OBAD	OBPED	0.293	0.441	0.148	3.78645e-06	TRUE	1290
1291	isoComp_00047816	geneComp_00006996	ENST00000310837.8	EIF1	EIF1	OBAD	OBPED	0.298	0.175	-0.123	3.85086e-06	TRUE	1291
1292	isoComp_00025717	geneComp_00003735	ENST00000250092.11	CD68	CD68	OBAD	OBPED	0.808	0.679	-0.128	3.86556e-06	TRUE	1292
1293	isoComp_00009959	geneComp_00001328	ENST00000353617.7	ARFIP1	ARFIP1	OBAD	OBPED	0.538	0.365	-0.173	3.89376e-06	TRUE	1293
1294	isoComp_00173059	geneComp_00044198	ENST00000558131.1	RPL28	RPL28	OBAD	OBPED	0.525	0.388	-0.137	3.95214e-06	TRUE	1294
1295	isoComp_00202846	geneComp_00049611	ENST00000439587.6	TMEM8B	TMEM8B	OBAD	OBPED	0.114	0.237	0.123	3.98701e-06	FALSE	1295
1296	isoComp_00032469	geneComp_00004759	ENST00000549565.3	CNPY2-AS1	CNPY2-AS1	OBAD	OBPED	0.571	0.737	0.167	4.01085e-06	FALSE	1296
1297	isoComp_00032471	geneComp_00004759	ENST00000660360.1	CNPY2-AS1	CNPY2-AS1	OBAD	OBPED	0.358	0.182	-0.176	4.01085e-06	FALSE	1297
1298	isoComp_00086148	geneComp_00026426	ENST00000396464.7	GABPB1	GABPB1	OBAD	OBPED	0.094	0.201	0.107	4.03478e-06	FALSE	1298
1299	isoComp_00073813	geneComp_00022921	ENST00000692359.1	ENSG00000287100	ENSG00000287100	OBAD	OBPED	0.198	0.434	0.236	4.08993e-06	FALSE	1299
1300	isoComp_00142190	geneComp_00037000	ENST00000442637.2	NRSN2-AS1	NRSN2-AS1	OBAD	OBPED	0.292	0.485	0.193	4.27081e-06	FALSE	1300
1301	isoComp_00196911	geneComp_00048726	ENST00000517881.1	TBCA	TBCA	OBAD	OBPED	0.142	0.022	-0.12	4.29036e-06	TRUE	1301
1302	isoComp_00160460	geneComp_00040404	ENST00000512635.2	PRRC1	PRRC1	OBAD	OBPED	0.166	0.296	0.13	4.35813e-06	TRUE	1302
1303	isoComp_00153650	geneComp_00039373	ENST00000502772.1	PLA2G12A	PLA2G12A	OBAD	OBPED	0.217	0.365	0.148	4.44134e-06	TRUE	1303
1304	isoComp_00101006	geneComp_00029403	ENST00000263383.8	ILVBL	ILVBL	OBAD	OBPED	0.595	0.453	-0.142	4.46618e-06	TRUE	1304
1305	isoComp_00079370	geneComp_00025278	ENST00000393035.6	FAIM	FAIM	OBAD	OBPED	0.659	0.484	-0.175	4.47399e-06	FALSE	1305
1306	isoComp_00221802	geneComp_00052709	ENST00000421685.2	ZNF674-AS1	ZNF674-AS1	OBAD	OBPED	0.759	0.935	0.176	4.50086e-06	FALSE	1306
1307	isoComp_00221804	geneComp_00052709	ENST00000657382.1	ZNF674-AS1	ZNF674-AS1	OBAD	OBPED	0.235	0.046	-0.188	4.50086e-06	FALSE	1307
1308	isoComp_00036807	geneComp_00005388	ENST00000576979.1	CTNS	CTNS	OBAD	OBPED	0.041	0.162	0.121	4.51035e-06	TRUE	1308
1309	isoComp_00189663	geneComp_00047648	ENST00000642999.1	SPAST	SPAST	OBAD	OBPED	0.064	0.208	0.144	4.5373e-06	TRUE	1309
1310	isoComp_00122290	geneComp_00033506	ENST00000373255.9	MACROH2A2	MACROH2A2	OBAD	OBPED	0.227	0.38	0.153	4.55367e-06	TRUE	1310
1311	isoComp_00083014	geneComp_00025927	ENST00000264498.8	FGF2	FGF2	OBAD	OBPED	0.12	0.289	0.169	4.55741e-06	FALSE	1311
1312	isoComp_00008623	geneComp_00001150	ENST00000374700.7	AOX1	AOX1	OBAD	OBPED	0.766	0.629	-0.137	4.58945e-06	TRUE	1312
1313	isoComp_00167798	geneComp_00041518	ENST00000673997.1	RFX7	RFX7	OBAD	OBPED	0.219	0.478	0.259	4.59849e-06	TRUE	1313
1314	isoComp_00139842	geneComp_00036614	ENST00000416026.2	NKIRAS1	NKIRAS1	OBAD	OBPED	0.104	0.269	0.165	4.61932e-06	FALSE	1314
1315	isoComp_00159637	geneComp_00040268	ENST00000314191.7	PRKDC	PRKDC	OBAD	OBPED	0.393	0.272	-0.121	4.62421e-06	TRUE	1315
1316	isoComp_00019407	geneComp_00002826	ENST00000400558.7	C21orf91	C21orf91	OBAD	OBPED	0.122	0.302	0.181	4.67866e-06	TRUE	1316
1317	isoComp_00021280	geneComp_00003130	ENST00000403853.7	CAMKMT	CAMKMT	OBAD	OBPED	0.119	0.018	-0.1	4.68087e-06	TRUE	1317
1318	isoComp_00194095	geneComp_00048279	ENST00000546511.5	STXBP6	STXBP6	OBAD	OBPED	0.27	0.543	0.272	4.68418e-06	FALSE	1318
1319	isoComp_00035265	geneComp_00005129	ENST00000461556.1	CRIP1	CRIP1	OBAD	OBPED	0.165	0.039	-0.126	4.70737e-06	FALSE	1319
1320	isoComp_00090530	geneComp_00027124	ENST00000434632.6	GPAT2	GPAT2	OBAD	OBPED	0.191	0.3	0.108	4.72782e-06	TRUE	1320
1321	isoComp_00019728	geneComp_00002877	ENST00000318887.8	C3orf38	C3orf38	OBAD	OBPED	0.722	0.526	-0.196	4.74631e-06	TRUE	1321
1322	isoComp_00197342	geneComp_00048760	ENST00000590421.1	TBX2-AS1	TBX2-AS1	OBAD	OBPED	0.333	0.162	-0.171	4.76146e-06	FALSE	1322
1323	isoComp_00207863	geneComp_00050507	ENST00000612946.4	TTC28	TTC28	OBAD	OBPED	0.361	0.521	0.16	4.86523e-06	TRUE	1323
1324	isoComp_00181751	geneComp_00046223	ENST00000553535.2	SIX1	SIX1	OBAD	OBPED	0.164	0.293	0.129	4.88304e-06	TRUE	1324
1325	isoComp_00154440	geneComp_00039471	ENST00000315367.4	PLEKHF2	PLEKHF2	OBAD	OBPED	0.924	0.762	-0.162	4.94441e-06	FALSE	1325
1326	isoComp_00154441	geneComp_00039471	ENST00000519516.1	PLEKHF2	PLEKHF2	OBAD	OBPED	0.076	0.238	0.162	4.94441e-06	FALSE	1326
1327	isoComp_00082063	geneComp_00025759	ENST00000276326.9	FBXO25	FBXO25	OBAD	OBPED	0.174	0.051	-0.123	4.95693e-06	FALSE	1327
1328	isoComp_00017565	geneComp_00002461	ENST00000394688.8	BRD7	BRD7	OBAD	OBPED	0.206	0.079	-0.127	4.96969e-06	TRUE	1328
1329	isoComp_00031972	geneComp_00004689	ENST00000465248.1	CMTM7	CMTM7	OBAD	OBPED	0.24	0.442	0.202	5.08879e-06	TRUE	1329
1330	isoComp_00081630	geneComp_00025697	ENST00000282110.8	FASTKD3	FASTKD3	OBAD	OBPED	0.169	0.307	0.139	5.11763e-06	TRUE	1330
1331	isoComp_00095449	geneComp_00028008	ENST00000299163.7	HIF1AN	HIF1AN	OBAD	OBPED	0.55	0.341	-0.208	5.12599e-06	TRUE	1331
1332	isoComp_00000876	geneComp_00000096	ENST00000502803.5	ABCE1	ABCE1	OBAD	OBPED	0.027	0.131	0.104	5.2141e-06	TRUE	1332
1333	isoComp_00062218	geneComp_00014634	ENST00000551021.5	ENSG00000257261	ENSG00000257261	OBAD	OBPED	0.253	0.435	0.181	5.21745e-06	FALSE	1333
1334	isoComp_00189901	geneComp_00047700	ENST00000379990.9	SPATA9	SPATA9	OBAD	OBPED	0.602	0.703	0.101	5.44808e-06	TRUE	1334
1335	isoComp_00177540	geneComp_00045593	ENST00000506597.2	SCOC	SCOC	OBAD	OBPED	0.237	0.366	0.129	5.45099e-06	TRUE	1335
1336	isoComp_00120042	geneComp_00033157	ENST00000409249.5	LOXL3	LOXL3	OBAD	OBPED	0.135	0.03	-0.105	5.49301e-06	TRUE	1336
1337	isoComp_00097321	geneComp_00028544	ENST00000298556.8	HPRT1	HPRT1	OBAD	OBPED	0.897	0.732	-0.165	5.50987e-06	TRUE	1337
1338	isoComp_00097323	geneComp_00028544	ENST00000475720.1	HPRT1	HPRT1	OBAD	OBPED	0.097	0.265	0.169	5.50987e-06	TRUE	1338
1339	isoComp_00095578	geneComp_00028046	ENST00000369558.5	HIPK1	HIPK1	OBAD	OBPED	0.564	0.35	-0.214	5.56961e-06	TRUE	1339
1340	isoComp_00046843	geneComp_00006799	ENST00000338901.4	EDA	EDA	OBAD	OBPED	0.179	0.011	-0.167	5.62077e-06	TRUE	1340
1341	isoComp_00005975	geneComp_00000798	ENST00000553458.6	ALDH6A1	ALDH6A1	OBAD	OBPED	0.56	0.406	-0.154	5.73435e-06	FALSE	1341
1342	isoComp_00007841	geneComp_00001033	ENST00000683139.1	ANKRD28	ANKRD28	OBAD	OBPED	0.221	0.081	-0.14	5.81888e-06	TRUE	1342
1343	isoComp_00084890	geneComp_00026211	ENST00000482719.1	FRA10AC1	FRA10AC1	OBAD	OBPED	0.225	0.114	-0.111	5.93731e-06	TRUE	1343
1344	isoComp_00199280	geneComp_00049053	ENST00000373872.9	TGIF2	TGIF2	OBAD	OBPED	0.383	0.528	0.145	5.95882e-06	TRUE	1344
1345	isoComp_00163308	geneComp_00040826	ENST00000542314.6	PXN-AS1	PXN-AS1	OBAD	OBPED	0.036	0.146	0.11	5.98077e-06	TRUE	1345
1346	isoComp_00082328	geneComp_00025802	ENST00000309909.10	FBXW8	FBXW8	OBAD	OBPED	0.225	0.1	-0.125	5.98171e-06	TRUE	1346
1347	isoComp_00114461	geneComp_00031653	ENST00000655082.1	LINC01355	LINC01355	OBAD	OBPED	0.182	0.001	-0.181	6.19096e-06	TRUE	1347
1348	isoComp_00179056	geneComp_00045839	ENST00000572124.2	SEPTIN7P13	SEPTIN7P13	OBAD	OBPED	0.265	0.082	-0.183	6.23257e-06	TRUE	1348
1349	isoComp_00137944	geneComp_00036357	ENST00000525085.1	NDUFC2	NDUFC2	OBAD	OBPED	0.436	0.296	-0.14	6.34665e-06	FALSE	1349
1350	isoComp_00173909	geneComp_00044682	ENST00000492220.1	RPRD2	RPRD2	OBAD	OBPED	0.216	0.417	0.201	6.40229e-06	TRUE	1350
1351	isoComp_00036798	geneComp_00005388	ENST00000046640.9	CTNS	CTNS	OBAD	OBPED	0.215	0.052	-0.163	6.48136e-06	TRUE	1351
1352	isoComp_00149122	geneComp_00038697	ENST00000490164.1	PCGF5	PCGF5	OBAD	OBPED	0.391	0.591	0.2	6.48136e-06	TRUE	1352
1353	isoComp_00097978	geneComp_00028669	ENST00000534624.6	HSPA8	HSPA8	OBAD	OBPED	0.523	0.758	0.235	6.55549e-06	TRUE	1353
1354	isoComp_00023039	geneComp_00003337	ENST00000619293.1	CBY1	CBY1	OBAD	OBPED	0.256	0.088	-0.168	6.81172e-06	FALSE	1354
1355	isoComp_00218956	geneComp_00052279	ENST00000512994.5	ZNF141	ZNF141	OBAD	OBPED	0.067	0.21	0.143	6.83269e-06	TRUE	1355
1356	isoComp_00113514	geneComp_00031478	ENST00000658669.1	LINC01116	LINC01116	OBAD	OBPED	0.181	0.074	-0.107	6.92953e-06	FALSE	1356
1357	isoComp_00101062	geneComp_00029411	ENST00000403490.3	IMP3	IMP3	OBAD	OBPED	0.847	0.958	0.11	6.94825e-06	FALSE	1357
1358	isoComp_00149020	geneComp_00038679	ENST00000617380.2	PCDHGB5	PCDHGB5	OBAD	OBPED	0.565	0.81	0.245	7.07231e-06	TRUE	1358
1359	isoComp_00149021	geneComp_00038679	ENST00000621169.1	PCDHGB5	PCDHGB5	OBAD	OBPED	0.435	0.19	-0.245	7.07231e-06	TRUE	1359
1360	isoComp_00006096	geneComp_00000811	ENST00000538927.1	ALG10	ALG10	OBAD	OBPED	0.12	0.275	0.154	7.21587e-06	FALSE	1360
1361	isoComp_00170375	geneComp_00042875	ENST00000028008.9	RNASET2	RNASET2	OBAD	OBPED	0.319	0.199	-0.119	7.28763e-06	TRUE	1361
1362	isoComp_00167942	geneComp_00041539	ENST00000482903.1	RGPD8	RGPD8	OBAD	OBPED	0.123	0.022	-0.1	7.30565e-06	TRUE	1362
1363	isoComp_00030016	geneComp_00004384	ENST00000547956.1	CHST11	CHST11	OBAD	OBPED	0.115	0.012	-0.103	7.51623e-06	TRUE	1363
1364	isoComp_00163890	geneComp_00040916	ENST00000529579.5	RAB2A	RAB2A	OBAD	OBPED	0.1	0.206	0.106	7.58652e-06	FALSE	1364
1365	isoComp_00149106	geneComp_00038695	ENST00000618506.1	PCGF2	PCGF2	OBAD	OBPED	0.042	0.168	0.126	7.64773e-06	TRUE	1365
1366	isoComp_00072616	geneComp_00022055	ENST00000686082.1	ENSG00000286162	ENSG00000286162	OBAD	OBPED	0.126	0.025	-0.101	7.77447e-06	FALSE	1366
1367	isoComp_00072617	geneComp_00022055	ENST00000687545.1	ENSG00000286162	ENSG00000286162	OBAD	OBPED	0.126	0.025	-0.101	7.77447e-06	FALSE	1367
1368	isoComp_00122311	geneComp_00033506	ENST00000678214.1	MACROH2A2	MACROH2A2	OBAD	OBPED	0.113	0.01	-0.103	7.81373e-06	TRUE	1368
1369	isoComp_00032089	geneComp_00004708	ENST00000216416.9	CNIH1	CNIH1	OBAD	OBPED	0.305	0.167	-0.138	7.85073e-06	FALSE	1369
1370	isoComp_00015940	geneComp_00002145	ENST00000648566.1	BCL10	BCL10	OBAD	OBPED	0.661	0.458	-0.203	7.86536e-06	FALSE	1370
1371	isoComp_00098616	geneComp_00028807	ENST00000366711.4	IBA57	IBA57	OBAD	OBPED	0.686	0.863	0.178	7.97785e-06	FALSE	1371
1372	isoComp_00098618	geneComp_00028807	ENST00000546123.2	IBA57	IBA57	OBAD	OBPED	0.278	0.09	-0.188	7.97785e-06	FALSE	1372
1373	isoComp_00048896	geneComp_00007173	ENST00000502397.5	ELMOD2	ELMOD2	OBAD	OBPED	0.069	0.214	0.145	7.99563e-06	TRUE	1373
1374	isoComp_00100558	geneComp_00029322	ENST00000393703.9	IL18BP	IL18BP	OBAD	OBPED	0.08	0.197	0.117	8.00397e-06	TRUE	1374
1375	isoComp_00141002	geneComp_00036797	ENST00000278612.9	NPAT	NPAT	OBAD	OBPED	0.681	0.439	-0.242	8.63576e-06	TRUE	1375
1376	isoComp_00135629	geneComp_00035994	ENST00000303775.10	N6AMT1	N6AMT1	OBAD	OBPED	0.284	0.114	-0.17	8.87915e-06	TRUE	1376
1377	isoComp_00119979	geneComp_00033150	ENST00000304778.11	LONRF3	LONRF3	OBAD	OBPED	0.287	0.101	-0.186	8.89962e-06	TRUE	1377
1378	isoComp_00090618	geneComp_00027137	ENST00000591680.6	GPATCH8	GPATCH8	OBAD	OBPED	0.482	0.675	0.193	8.98379e-06	TRUE	1378
1379	isoComp_00115201	geneComp_00031800	ENST00000554822.7	LINC01550	LINC01550	OBAD	OBPED	0.215	0.062	-0.153	9.05914e-06	TRUE	1379
1380	isoComp_00173070	geneComp_00044200	ENST00000479017.5	RPL29	RPL29	OBAD	OBPED	0.268	0.001	-0.267	9.18288e-06	FALSE	1380
1381	isoComp_00076446	geneComp_00024919	ENST00000555829.5	ENTPD5	ENTPD5	OBAD	OBPED	0.157	0.047	-0.11	9.22666e-06	TRUE	1381
1382	isoComp_00045499	geneComp_00006566	ENST00000474024.5	DSTN	DSTN	OBAD	OBPED	0.694	0.563	-0.131	9.31384e-06	TRUE	1382
1383	isoComp_00222102	geneComp_00052757	ENST00000652011.2	ZNF717	ZNF717	OBAD	OBPED	0.24	0.082	-0.158	9.39503e-06	TRUE	1383
1384	isoComp_00000975	geneComp_00000112	ENST00000339157.10	ABHD12	ABHD12	OBAD	OBPED	0.432	0.57	0.138	9.55906e-06	TRUE	1384
1385	isoComp_00203253	geneComp_00049689	ENST00000274456.6	TNFAIP8	TNFAIP8	OBAD	OBPED	0.328	0.449	0.121	9.55906e-06	TRUE	1385
1386	isoComp_00211204	geneComp_00051097	ENST00000373383.9	UPRT	UPRT	OBAD	OBPED	0.334	0.164	-0.17	9.59342e-06	TRUE	1386
1387	isoComp_00015318	geneComp_00002078	ENST00000508653.5	BANK1	BANK1	OBAD	OBPED	0.144	0.302	0.158	9.83255e-06	TRUE	1387
1388	isoComp_00210331	geneComp_00050926	ENST00000272793.11	UBR3	UBR3	OBAD	OBPED	0.408	0.285	-0.124	1.00305e-05	TRUE	1388
1389	isoComp_00150702	geneComp_00038930	ENST00000395782.5	PEMT	PEMT	OBAD	OBPED	0.503	0.373	-0.13	1.00381e-05	FALSE	1389
1390	isoComp_00046245	geneComp_00006700	ENST00000375735.7	DYNC2H1	DYNC2H1	OBAD	OBPED	0.406	0.205	-0.201	1.00578e-05	TRUE	1390
1391	isoComp_00191245	geneComp_00047907	ENST00000394641.7	SRI	SRI	OBAD	OBPED	0.378	0.507	0.129	1.01128e-05	FALSE	1391
1392	isoComp_00097085	geneComp_00028483	ENST00000523790.1	HOXA10-AS	HOXA10-AS	OBAD	OBPED	0.179	0.423	0.243	1.0115e-05	FALSE	1392
1393	isoComp_00010268	geneComp_00001369	ENST00000368013.8	ARHGAP30	ARHGAP30	OBAD	OBPED	0.629	0.763	0.134	1.0305e-05	TRUE	1393
1394	isoComp_00027024	geneComp_00003917	ENST00000276925.7	CDKN2B	CDKN2B	OBAD	OBPED	0.683	0.53	-0.153	1.0359e-05	TRUE	1394
1395	isoComp_00190809	geneComp_00047836	ENST00000434127.3	SPRY4	SPRY4	OBAD	OBPED	0.546	0.743	0.197	1.03911e-05	TRUE	1395
1396	isoComp_00020922	geneComp_00003078	ENST00000412584.6	CADPS2	CADPS2	OBAD	OBPED	0.625	0.445	-0.18	1.04192e-05	TRUE	1396
1397	isoComp_00222837	geneComp_00052916	ENST00000437417.5	ZNRD1ASP	ZNRD1ASP	OBAD	OBPED	0.226	0.091	-0.134	1.05618e-05	FALSE	1397
1398	isoComp_00105997	geneComp_00030080	ENST00000616327.1	KIAA2013	KIAA2013	OBAD	OBPED	0.176	0.29	0.114	1.06922e-05	TRUE	1398
1399	isoComp_00027000	geneComp_00003911	ENST00000304494.10	CDKN2A	CDKN2A	OBAD	OBPED	0.243	0.119	-0.124	1.07662e-05	TRUE	1399
1400	isoComp_00027011	geneComp_00003911	ENST00000578845.2	CDKN2A	CDKN2A	OBAD	OBPED	0.173	0.4	0.227	1.07662e-05	TRUE	1400
1401	isoComp_00149987	geneComp_00038827	ENST00000264917.10	PDE8B	PDE8B	OBAD	OBPED	0.666	0.46	-0.206	1.08573e-05	TRUE	1401
1402	isoComp_00202738	geneComp_00049592	ENST00000372025.5	TMEM69	TMEM69	OBAD	OBPED	0.807	0.682	-0.125	1.09869e-05	TRUE	1402
1403	isoComp_00202739	geneComp_00049592	ENST00000496366.1	TMEM69	TMEM69	OBAD	OBPED	0.193	0.318	0.125	1.09869e-05	TRUE	1403
1404	isoComp_00017333	geneComp_00002423	ENST00000602276.5	BORCS8-MEF2B	BORCS8-MEF2B	OBAD	OBPED	0.156	0.334	0.178	1.10414e-05	TRUE	1404
1405	isoComp_00196461	geneComp_00048658	ENST00000276692.11	TATDN1	TATDN1	OBAD	OBPED	0.51	0.657	0.147	1.10736e-05	TRUE	1405
1406	isoComp_00188730	geneComp_00047494	ENST00000230085.13	SNX3	SNX3	OBAD	OBPED	0.502	0.643	0.141	1.11139e-05	FALSE	1406
1407	isoComp_00025279	geneComp_00003674	ENST00000315711.12	CD200	CD200	OBAD	OBPED	0.41	0.233	-0.176	1.11227e-05	TRUE	1407
1408	isoComp_00202269	geneComp_00049514	ENST00000561457.2	TMEM250	TMEM250	OBAD	OBPED	0.189	0.08	-0.109	1.13922e-05	FALSE	1408
1409	isoComp_00089838	geneComp_00026995	ENST00000554736.5	GNG2	GNG2	OBAD	OBPED	0.109	0.258	0.149	1.14213e-05	FALSE	1409
1410	isoComp_00078420	geneComp_00025142	ENST00000330927.5	EVI2B	EVI2B	OBAD	OBPED	0.91	0.753	-0.157	1.14308e-05	FALSE	1410
1411	isoComp_00078421	geneComp_00025142	ENST00000577894.1	EVI2B	EVI2B	OBAD	OBPED	0.09	0.247	0.157	1.14308e-05	FALSE	1411
1412	isoComp_00153648	geneComp_00039373	ENST00000243501.10	PLA2G12A	PLA2G12A	OBAD	OBPED	0.659	0.477	-0.182	1.1611e-05	TRUE	1412
1413	isoComp_00161244	geneComp_00040562	ENST00000531653.5	PSMC3	PSMC3	OBAD	OBPED	0.076	0.19	0.114	1.17117e-05	TRUE	1413
1414	isoComp_00197471	geneComp_00048782	ENST00000521604.7	TCEA1	TCEA1	OBAD	OBPED	0.767	0.618	-0.149	1.2143e-05	FALSE	1414
1415	isoComp_00117493	geneComp_00032464	ENST00000658895.1	LINC02289	LINC02289	OBAD	OBPED	0.514	0.684	0.171	1.22377e-05	TRUE	1415
1416	isoComp_00200300	geneComp_00049222	ENST00000525366.5	TKFC	TKFC	OBAD	OBPED	0.17	0.279	0.11	1.25146e-05	TRUE	1416
1417	isoComp_00094829	geneComp_00027930	ENST00000417253.7	HELZ	HELZ	OBAD	OBPED	0.143	0.039	-0.104	1.25789e-05	TRUE	1417
1418	isoComp_00143429	geneComp_00037171	ENST00000514987.5	NUP54	NUP54	OBAD	OBPED	0.034	0.156	0.122	1.26752e-05	TRUE	1418
1419	isoComp_00018505	geneComp_00002634	ENST00000529012.1	C11orf52	C11orf52	OBAD	OBPED	0.143	0.343	0.2	1.27261e-05	FALSE	1419
1420	isoComp_00034724	geneComp_00005074	ENST00000266679.8	CPSF6	CPSF6	OBAD	OBPED	0.204	0.357	0.153	1.28096e-05	FALSE	1420
1421	isoComp_00048626	geneComp_00007126	ENST00000470868.1	EIF5B	EIF5B	OBAD	OBPED	0.127	0.02	-0.107	1.29075e-05	TRUE	1421
1422	isoComp_00095513	geneComp_00028036	ENST00000257696.5	HILPDA	HILPDA	OBAD	OBPED	0.734	0.593	-0.14	1.29956e-05	FALSE	1422
1423	isoComp_00047616	geneComp_00006963	ENST00000667629.1	EGLN1	EGLN1	OBAD	OBPED	0.289	0.183	-0.105	1.34991e-05	FALSE	1423
1424	isoComp_00137011	geneComp_00036204	ENST00000474250.5	NCK1-DT	NCK1-DT	OBAD	OBPED	0.215	0.416	0.201	1.35726e-05	FALSE	1424
1425	isoComp_00009179	geneComp_00001198	ENST00000505350.1	APC	APC	OBAD	OBPED	0.252	0.124	-0.129	1.36539e-05	TRUE	1425
1426	isoComp_00150632	geneComp_00038921	ENST00000493935.1	PEG10	PEG10	OBAD	OBPED	0.117	0.223	0.106	1.36539e-05	TRUE	1426
1427	isoComp_00158212	geneComp_00040052	ENST00000221138.9	PPP2CB	PPP2CB	OBAD	OBPED	0.855	0.734	-0.121	1.38077e-05	TRUE	1427
1428	isoComp_00090693	geneComp_00027152	ENST00000481038.5	GPCPD1	GPCPD1	OBAD	OBPED	0.223	0.084	-0.139	1.38503e-05	TRUE	1428
1429	isoComp_00046706	geneComp_00006781	ENST00000430841.6	ECHDC1	ECHDC1	OBAD	OBPED	0.114	0.291	0.177	1.39167e-05	FALSE	1429
1430	isoComp_00176348	geneComp_00045428	ENST00000614631.4	SAP25	SAP25	OBAD	OBPED	0.301	0.08	-0.221	1.40902e-05	TRUE	1430
1431	isoComp_00082497	geneComp_00025830	ENST00000512348.5	FCHO2	FCHO2	OBAD	OBPED	0.069	0.255	0.185	1.42427e-05	FALSE	1431
1432	isoComp_00220542	geneComp_00052510	ENST00000360338.4	ZNF460	ZNF460	OBAD	OBPED	0.634	0.451	-0.184	1.42523e-05	TRUE	1432
1433	isoComp_00220543	geneComp_00052510	ENST00000537645.5	ZNF460	ZNF460	OBAD	OBPED	0.261	0.415	0.154	1.42523e-05	TRUE	1433
1434	isoComp_00141209	geneComp_00036828	ENST00000564219.1	NPIPB13	NPIPB13	OBAD	OBPED	0.383	0.173	-0.209	1.42876e-05	TRUE	1434
1435	isoComp_00132418	geneComp_00035245	ENST00000299432.7	MSS51	MSS51	OBAD	OBPED	0.849	0.625	-0.224	1.43597e-05	TRUE	1435
1436	isoComp_00132420	geneComp_00035245	ENST00000487126.5	MSS51	MSS51	OBAD	OBPED	0.092	0.299	0.207	1.43597e-05	TRUE	1436
1437	isoComp_00007987	geneComp_00001065	ENST00000358990.3	ANKRD46	ANKRD46	OBAD	OBPED	0.095	0.206	0.112	1.43613e-05	TRUE	1437
1438	isoComp_00024541	geneComp_00003545	ENST00000541586.5	CCM2	CCM2	OBAD	OBPED	0.366	0.247	-0.119	1.45212e-05	TRUE	1438
1439	isoComp_00043786	geneComp_00006322	ENST00000220496.9	DNAJC17	DNAJC17	OBAD	OBPED	0.167	0.061	-0.106	1.45808e-05	TRUE	1439
1440	isoComp_00223092	geneComp_00052962	ENST00000610712.1	ZSCAN30	ZSCAN30	OBAD	OBPED	0.307	0.455	0.149	1.46024e-05	TRUE	1440
1441	isoComp_00123378	geneComp_00033664	ENST00000682094.1	MAP3K2	MAP3K2	OBAD	OBPED	0.546	0.41	-0.135	1.46056e-05	FALSE	1441
1442	isoComp_00136651	geneComp_00036147	ENST00000375136.8	NBL1	NBL1	OBAD	OBPED	0.389	0.489	0.1	1.47137e-05	TRUE	1442
1443	isoComp_00117495	geneComp_00032464	ENST00000660156.1	LINC02289	LINC02289	OBAD	OBPED	0.192	0.067	-0.125	1.47335e-05	TRUE	1443
1444	isoComp_00143505	geneComp_00037177	ENST00000574087.1	NUP88	NUP88	OBAD	OBPED	0.119	0.224	0.105	1.48256e-05	TRUE	1444
1445	isoComp_00167963	geneComp_00041542	ENST00000369101.7	RGS10	RGS10	OBAD	OBPED	0.31	0.152	-0.158	1.48906e-05	FALSE	1445
1446	isoComp_00031614	geneComp_00004638	ENST00000560166.1	CLPX	CLPX	OBAD	OBPED	0.173	0.291	0.118	1.50837e-05	TRUE	1446
1447	isoComp_00207281	geneComp_00050415	ENST00000366639.9	TSNAX	TSNAX	OBAD	OBPED	0.792	0.644	-0.147	1.51045e-05	TRUE	1447
1448	isoComp_00021923	geneComp_00003202	ENST00000327064.9	CARM1	CARM1	OBAD	OBPED	0.531	0.352	-0.179	1.51405e-05	FALSE	1448
1449	isoComp_00048967	geneComp_00007178	ENST00000664563.2	ELOA-AS1	ELOA-AS1	OBAD	OBPED	0.082	0.202	0.12	1.52902e-05	FALSE	1449
1450	isoComp_00170557	geneComp_00042902	ENST00000261593.8	RNF138	RNF138	OBAD	OBPED	0.368	0.203	-0.166	1.53747e-05	TRUE	1450
1451	isoComp_00202370	geneComp_00049534	ENST00000548806.1	TMEM263	TMEM263	OBAD	OBPED	0.215	0.047	-0.168	1.5434e-05	TRUE	1451
1452	isoComp_00165625	geneComp_00041156	ENST00000477184.5	RASA4B	RASA4B	OBAD	OBPED	0.192	0.068	-0.124	1.5591e-05	TRUE	1452
1453	isoComp_00090616	geneComp_00027137	ENST00000588554.1	GPATCH8	GPATCH8	OBAD	OBPED	0.155	0.026	-0.129	1.56062e-05	TRUE	1453
1454	isoComp_00151145	geneComp_00038995	ENST00000544899.1	PGA4	PGA4	OBAD	OBPED	0.528	0.308	-0.219	1.56666e-05	TRUE	1454
1455	isoComp_00194701	geneComp_00048396	ENST00000582557.5	SUZ12P1	SUZ12P1	OBAD	OBPED	0.222	0.085	-0.137	1.56684e-05	FALSE	1455
1456	isoComp_00078757	geneComp_00025180	ENST00000465860.6	EXOSC3	EXOSC3	OBAD	OBPED	0.158	0.056	-0.102	1.57668e-05	TRUE	1456
1457	isoComp_00010847	geneComp_00001438	ENST00000457135.1	ARID2	ARID2	OBAD	OBPED	0.165	0.313	0.148	1.59452e-05	TRUE	1457
1458	isoComp_00046251	geneComp_00006700	ENST00000533197.1	DYNC2H1	DYNC2H1	OBAD	OBPED	0.089	0.248	0.159	1.62773e-05	TRUE	1458
1459	isoComp_00174301	geneComp_00044890	ENST00000462430.5	RPS27L	RPS27L	OBAD	OBPED	0.22	0.066	-0.154	1.62773e-05	FALSE	1459
1460	isoComp_00097571	geneComp_00028596	ENST00000587280.1	HSD17B1	HSD17B1	OBAD	OBPED	0.243	0.087	-0.156	1.64815e-05	TRUE	1460
1461	isoComp_00004998	geneComp_00000660	ENST00000216479.8	AHSA1	AHSA1	OBAD	OBPED	0.569	0.437	-0.132	1.66839e-05	TRUE	1461
1462	isoComp_00156376	geneComp_00039708	ENST00000649091.1	POLR2M	POLR2M	OBAD	OBPED	0.27	0.384	0.114	1.68266e-05	TRUE	1462
1463	isoComp_00044616	geneComp_00006431	ENST00000349129.7	DOP1A	DOP1A	OBAD	OBPED	0.281	0.128	-0.153	1.69841e-05	TRUE	1463
1464	isoComp_00152499	geneComp_00039217	ENST00000370812.8	PIGK	PIGK	OBAD	OBPED	0.469	0.312	-0.157	1.72679e-05	TRUE	1464
1465	isoComp_00163315	geneComp_00040826	ENST00000693713.1	PXN-AS1	PXN-AS1	OBAD	OBPED	0.091	0.235	0.144	1.73832e-05	TRUE	1465
1466	isoComp_00035555	geneComp_00005184	ENST00000415709.6	CRYBB2P1	CRYBB2P1	OBAD	OBPED	0.447	0.288	-0.158	1.76531e-05	FALSE	1466
1467	isoComp_00056869	geneComp_00011334	ENST00000692949.1	ENSG00000237550	ENSG00000237550	OBAD	OBPED	0.054	0.208	0.154	1.79192e-05	TRUE	1467
1468	isoComp_00092775	geneComp_00027508	ENST00000216044.10	GTPBP1	GTPBP1	OBAD	OBPED	0.356	0.524	0.168	1.81423e-05	TRUE	1468
1469	isoComp_00007911	geneComp_00001051	ENST00000443455.5	ANKRD36B	ANKRD36B	OBAD	OBPED	0.14	0.035	-0.105	1.81477e-05	TRUE	1469
1470	isoComp_00106084	geneComp_00030090	ENST00000354981.7	KIF16B	KIF16B	OBAD	OBPED	0.686	0.497	-0.189	1.81951e-05	TRUE	1470
1471	isoComp_00137755	geneComp_00036312	ENST00000489477.1	NDUFAF4	NDUFAF4	OBAD	OBPED	0.126	0.282	0.156	1.83049e-05	TRUE	1471
1472	isoComp_00104157	geneComp_00029802	ENST00000604849.1	KANTR	KANTR	OBAD	OBPED	0.25	0.113	-0.137	1.86743e-05	FALSE	1472
1473	isoComp_00147541	geneComp_00038488	ENST00000512733.5	PAQR3	PAQR3	OBAD	OBPED	0.21	0.02	-0.19	1.87483e-05	TRUE	1473
1474	isoComp_00027151	geneComp_00003951	ENST00000450570.1	CDS2	CDS2	OBAD	OBPED	0.127	0.254	0.127	1.87661e-05	TRUE	1474
1475	isoComp_00076717	geneComp_00024940	ENST00000511405.1	EPB41L4A	EPB41L4A	OBAD	OBPED	0.145	0.031	-0.113	1.88759e-05	TRUE	1475
1476	isoComp_00000121	geneComp_00000020	ENST00000232892.12	AADAC	AADAC	OBAD	OBPED	0.792	0.685	-0.107	1.89515e-05	TRUE	1476
1477	isoComp_00000122	geneComp_00000020	ENST00000488869.1	AADAC	AADAC	OBAD	OBPED	0.208	0.315	0.107	1.89515e-05	TRUE	1477
1478	isoComp_00213932	geneComp_00051554	ENST00000379310.8	VWA8	VWA8	OBAD	OBPED	0.675	0.895	0.22	1.92052e-05	FALSE	1478
1479	isoComp_00037190	geneComp_00005413	ENST00000433477.4	CTSO	CTSO	OBAD	OBPED	0.737	0.549	-0.188	1.92484e-05	TRUE	1479
1480	isoComp_00218897	geneComp_00052268	ENST00000254166.4	ZNF132	ZNF132	OBAD	OBPED	0.697	0.838	0.141	1.92619e-05	TRUE	1480
1481	isoComp_00218898	geneComp_00052268	ENST00000599148.1	ZNF132	ZNF132	OBAD	OBPED	0.303	0.162	-0.141	1.92619e-05	TRUE	1481
1482	isoComp_00179521	geneComp_00045910	ENST00000278407.9	SERPING1	SERPING1	OBAD	OBPED	0.583	0.716	0.134	1.92966e-05	TRUE	1482
1483	isoComp_00139869	geneComp_00036617	ENST00000688521.1	NKRF	NKRF	OBAD	OBPED	0.159	0.391	0.232	1.93415e-05	TRUE	1483
1484	isoComp_00043797	geneComp_00006322	ENST00000627802.1	DNAJC17	DNAJC17	OBAD	OBPED	0.3	0.416	0.115	1.94058e-05	TRUE	1484
1485	isoComp_00153538	geneComp_00039358	ENST00000342216.8	PKN1	PKN1	OBAD	OBPED	0.646	0.501	-0.145	1.95184e-05	FALSE	1485
1486	isoComp_00095818	geneComp_00028095	ENST00000691389.1	HLA-L	HLA-L	OBAD	OBPED	0.285	0.022	-0.263	1.96012e-05	TRUE	1486
1487	isoComp_00107147	geneComp_00030275	ENST00000535939.5	KLRA1P	KLRA1P	OBAD	OBPED	0.666	0.426	-0.24	1.96012e-05	FALSE	1487
1488	isoComp_00211716	geneComp_00051187	ENST00000294383.7	USP24	USP24	OBAD	OBPED	0.663	0.496	-0.167	1.96141e-05	TRUE	1488
1489	isoComp_00199108	geneComp_00049031	ENST00000391758.5	TFPT	TFPT	OBAD	OBPED	0.259	0.131	-0.129	1.96761e-05	FALSE	1489
1490	isoComp_00019263	geneComp_00002801	ENST00000337843.7	C1QTNF6	C1QTNF6	OBAD	OBPED	0.473	0.674	0.201	1.98196e-05	TRUE	1490
1491	isoComp_00101715	geneComp_00029502	ENST00000251334.7	INTS2	INTS2	OBAD	OBPED	0.423	0.233	-0.19	1.99858e-05	FALSE	1491
1492	isoComp_00101721	geneComp_00029502	ENST00000617492.4	INTS2	INTS2	OBAD	OBPED	0.285	0.447	0.162	1.99858e-05	FALSE	1492
1493	isoComp_00092235	geneComp_00027417	ENST00000373818.8	GSN	GSN	OBAD	OBPED	0.421	0.592	0.171	2.01404e-05	TRUE	1493
1494	isoComp_00082138	geneComp_00025769	ENST00000313833.5	FBXO34	FBXO34	OBAD	OBPED	0.512	0.641	0.13	2.04655e-05	TRUE	1494
1495	isoComp_00018037	geneComp_00002538	ENST00000636805.2	BTBD8	BTBD8	OBAD	OBPED	0.24	0.082	-0.158	2.07125e-05	TRUE	1495
1496	isoComp_00105905	geneComp_00030061	ENST00000296121.6	KIAA1143	KIAA1143	OBAD	OBPED	0.831	0.699	-0.132	2.0754e-05	TRUE	1496
1497	isoComp_00105906	geneComp_00030061	ENST00000484437.1	KIAA1143	KIAA1143	OBAD	OBPED	0.169	0.301	0.132	2.0754e-05	TRUE	1497
1498	isoComp_00087958	geneComp_00026712	ENST00000406256.8	GDPD3	GDPD3	OBAD	OBPED	0.322	0.55	0.228	2.07767e-05	TRUE	1498
1499	isoComp_00098998	geneComp_00028864	ENST00000438323.2	IFI35	IFI35	OBAD	OBPED	0.319	0.453	0.133	2.08002e-05	FALSE	1499
1500	isoComp_00199068	geneComp_00049026	ENST00000407690.6	TFIP11	TFIP11	OBAD	OBPED	0.148	0.033	-0.115	2.12638e-05	TRUE	1500
1501	isoComp_00188876	geneComp_00047521	ENST00000555846.2	SOCS4	SOCS4	OBAD	OBPED	0.245	0.133	-0.112	2.15194e-05	TRUE	1501
1502	isoComp_00054761	geneComp_00010118	ENST00000434683.5	ENSG00000232295	ENSG00000232295	OBAD	OBPED	0.238	0.027	-0.211	2.17625e-05	FALSE	1502
1503	isoComp_00084486	geneComp_00026131	ENST00000353609.8	FOSB	FOSB	OBAD	OBPED	0.065	0.221	0.157	2.17625e-05	TRUE	1503
1504	isoComp_00126042	geneComp_00033979	ENST00000524289.1	MED7	MED7	OBAD	OBPED	0.111	0.269	0.157	2.20824e-05	TRUE	1504
1505	isoComp_00018931	geneComp_00002719	ENST00000221671.8	C19orf44	C19orf44	OBAD	OBPED	0.286	0.442	0.156	2.21624e-05	TRUE	1505
1506	isoComp_00210905	geneComp_00051035	ENST00000566793.5	ULK4P2	ULK4P2	OBAD	OBPED	0.213	0.083	-0.131	2.23484e-05	TRUE	1506
1507	isoComp_00050848	geneComp_00007873	ENST00000401694.4	ENSG00000216895	ENSG00000216895	OBAD	OBPED	0.127	0.327	0.2	2.25919e-05	FALSE	1507
1508	isoComp_00022602	geneComp_00003269	ENST00000689686.1	CATSPER2P1	CATSPER2P1	OBAD	OBPED	0.16	0.285	0.124	2.27576e-05	TRUE	1508
1509	isoComp_00129643	geneComp_00034781	ENST00000399054.6	MKKS	MKKS	OBAD	OBPED	0.327	0.147	-0.18	2.28261e-05	TRUE	1509
1510	isoComp_00037358	geneComp_00005436	ENST00000325222.9	CUL1	CUL1	OBAD	OBPED	0.548	0.405	-0.143	2.28553e-05	FALSE	1510
1511	isoComp_00150984	geneComp_00038971	ENST00000374610.6	PFDN6	PFDN6	OBAD	OBPED	0.496	0.312	-0.184	2.32617e-05	FALSE	1511
1512	isoComp_00093553	geneComp_00027764	ENST00000380649.8	HADHA	HADHA	OBAD	OBPED	0.5	0.359	-0.14	2.34665e-05	TRUE	1512
1513	isoComp_00179747	geneComp_00045937	ENST00000394266.8	SETD6	SETD6	OBAD	OBPED	0.273	0.127	-0.146	2.4306e-05	TRUE	1513
1514	isoComp_00172251	geneComp_00043778	ENST00000547799.5	RPAP3-DT	RPAP3-DT	OBAD	OBPED	0.283	0.07	-0.213	2.50949e-05	FALSE	1514
1515	isoComp_00205709	geneComp_00050195	ENST00000457662.2	TRIM13	TRIM13	OBAD	OBPED	0.522	0.692	0.169	2.53136e-05	TRUE	1515
1516	isoComp_00164453	geneComp_00040994	ENST00000497741.5	RAC1	RAC1	OBAD	OBPED	0.151	0.259	0.108	2.55228e-05	TRUE	1516
1517	isoComp_00019270	geneComp_00002802	ENST00000295297.4	C1QTNF7	C1QTNF7	OBAD	OBPED	0.38	0.263	-0.117	2.55896e-05	TRUE	1517
1518	isoComp_00212683	geneComp_00051331	ENST00000622321.1	VDAC1P8	VDAC1P8	OBAD	OBPED	0.161	0.027	-0.134	2.56202e-05	TRUE	1518
1519	isoComp_00076747	geneComp_00024945	ENST00000567019.2	EPB42	EPB42	OBAD	OBPED	0.123	0.324	0.202	2.57864e-05	TRUE	1519
1520	isoComp_00211859	geneComp_00051205	ENST00000398571.7	USP34	USP34	OBAD	OBPED	0.307	0.155	-0.152	2.58103e-05	TRUE	1520
1521	isoComp_00147315	geneComp_00038457	ENST00000430180.5	PALS2	PALS2	OBAD	OBPED	0.167	0.06	-0.106	2.61275e-05	TRUE	1521
1522	isoComp_00218170	geneComp_00052143	ENST00000651372.2	ZFHX4	ZFHX4	OBAD	OBPED	0.61	0.755	0.145	2.62603e-05	TRUE	1522
1523	isoComp_00106777	geneComp_00030205	ENST00000556392.5	KLHDC1	KLHDC1	OBAD	OBPED	0.044	0.186	0.142	2.62784e-05	TRUE	1523
1524	isoComp_00042399	geneComp_00006161	ENST00000326932.8	3	3	OBAD	OBPED	0.146	0.26	0.114	2.66626e-05	FALSE	1524
1525	isoComp_00218924	geneComp_00052273	ENST00000515535.1	ZNF135	ZNF135	OBAD	OBPED	0.367	0.123	-0.244	2.71988e-05	TRUE	1525
1526	isoComp_00189899	geneComp_00047700	ENST00000274432.13	SPATA9	SPATA9	OBAD	OBPED	0.264	0.133	-0.131	2.72017e-05	TRUE	1526
1527	isoComp_00155131	geneComp_00039559	ENST00000395816.7	PMEPA1	PMEPA1	OBAD	OBPED	0.391	0.244	-0.147	2.75821e-05	FALSE	1527
1528	isoComp_00211261	geneComp_00051108	ENST00000203407.6	UQCRC1	UQCRC1	OBAD	OBPED	0.784	0.678	-0.106	2.77135e-05	TRUE	1528
1529	isoComp_00162275	geneComp_00040722	ENST00000534775.1	PTPMT1	PTPMT1	OBAD	OBPED	0.13	0.232	0.102	2.77352e-05	TRUE	1529
1530	isoComp_00150793	geneComp_00038943	ENST00000456958.7	PET100	PET100	OBAD	OBPED	0.288	0.114	-0.174	2.79881e-05	FALSE	1530
1531	isoComp_00047102	geneComp_00006868	ENST00000382754.4	EEF1AKMT1	EEF1AKMT1	OBAD	OBPED	0.638	0.449	-0.188	2.8072e-05	FALSE	1531
1532	isoComp_00210643	geneComp_00050981	ENST00000316423.11	UGDH	UGDH	OBAD	OBPED	0.562	0.406	-0.156	2.82594e-05	FALSE	1532
1533	isoComp_00122298	geneComp_00033506	ENST00000676923.1	MACROH2A2	MACROH2A2	OBAD	OBPED	0.122	0.013	-0.109	2.86401e-05	TRUE	1533
1534	isoComp_00120703	geneComp_00033257	ENST00000496930.5	LRRC37A	LRRC37A	OBAD	OBPED	0.456	0.154	-0.302	2.88447e-05	TRUE	1534
1535	isoComp_00200688	geneComp_00049280	ENST00000565774.5	TM6SF1	TM6SF1	OBAD	OBPED	0.081	0.213	0.132	2.88725e-05	TRUE	1535
1536	isoComp_00124128	geneComp_00033748	ENST00000358935.3	MARCHF5	MARCHF5	OBAD	OBPED	0.582	0.428	-0.154	2.90455e-05	TRUE	1536
1537	isoComp_00022703	geneComp_00003287	ENST00000342704.11	CBFA2T2	CBFA2T2	OBAD	OBPED	0.324	0.559	0.235	2.91159e-05	FALSE	1537
1538	isoComp_00159254	geneComp_00040228	ENST00000397128.7	PRKAA1	PRKAA1	OBAD	OBPED	0.513	0.382	-0.131	2.91179e-05	FALSE	1538
1539	isoComp_00186942	geneComp_00046995	ENST00000395589.6	SNAPC5	SNAPC5	OBAD	OBPED	0.174	0.044	-0.13	2.92431e-05	TRUE	1539
1540	isoComp_00126022	geneComp_00033975	ENST00000258648.7	MED4	MED4	OBAD	OBPED	0.343	0.225	-0.118	2.92913e-05	FALSE	1540
1541	isoComp_00211885	geneComp_00051206	ENST00000605437.1	USP34-DT	USP34-DT	OBAD	OBPED	0.147	0.303	0.157	2.96463e-05	TRUE	1541
1542	isoComp_00070402	geneComp_00020676	ENST00000692898.1	ENSG00000278903	ENSG00000278903	OBAD	OBPED	0.107	0.285	0.178	2.99856e-05	FALSE	1542
1543	isoComp_00124076	geneComp_00033736	ENST00000535772.6	MAPT	MAPT	OBAD	OBPED	0.144	0.276	0.131	3.026e-05	TRUE	1543
1544	isoComp_00103764	geneComp_00029768	ENST00000396137.5	JMY	JMY	OBAD	OBPED	0.939	0.812	-0.127	3.07866e-05	TRUE	1544
1545	isoComp_00103765	geneComp_00029768	ENST00000412001.1	JMY	JMY	OBAD	OBPED	0.061	0.188	0.127	3.07866e-05	TRUE	1545
1546	isoComp_00165329	geneComp_00041119	ENST00000669125.1	RAP2C-AS1	RAP2C-AS1	OBAD	OBPED	0.195	0.032	-0.163	3.08073e-05	FALSE	1546
1547	isoComp_00036434	geneComp_00005340	ENST00000531469.5	CTBP2	CTBP2	OBAD	OBPED	0.318	0.483	0.165	3.08705e-05	TRUE	1547
1548	isoComp_00131453	geneComp_00035056	ENST00000397298.8	MRPL23	MRPL23	OBAD	OBPED	0.522	0.638	0.117	3.10983e-05	TRUE	1548
1549	isoComp_00121345	geneComp_00033375	ENST00000311604.8	LSP1	LSP1	OBAD	OBPED	0.474	0.368	-0.106	3.1387e-05	TRUE	1549
1550	isoComp_00097084	geneComp_00028483	ENST00000519935.1	HOXA10-AS	HOXA10-AS	OBAD	OBPED	0.589	0.396	-0.193	3.14072e-05	FALSE	1550
1551	isoComp_00095960	geneComp_00028117	ENST00000271588.9	HMCN1	HMCN1	OBAD	OBPED	0.465	0.281	-0.185	3.14435e-05	TRUE	1551
1552	isoComp_00008296	geneComp_00001104	ENST00000320560.13	ANO6	ANO6	OBAD	OBPED	0.503	0.385	-0.118	3.17922e-05	FALSE	1552
1553	isoComp_00007496	geneComp_00000980	ENST00000437495.1	ANKHD1-EIF4EBP3	ANKHD1-EIF4EBP3	OBAD	OBPED	0.253	0.39	0.137	3.20869e-05	TRUE	1553
1554	isoComp_00047103	geneComp_00006868	ENST00000382758.6	EEF1AKMT1	EEF1AKMT1	OBAD	OBPED	0.282	0.485	0.203	3.24166e-05	FALSE	1554
1555	isoComp_00208829	geneComp_00050673	ENST00000644027.1	TUG1	TUG1	OBAD	OBPED	0.221	0.108	-0.113	3.2594e-05	TRUE	1555
1556	isoComp_00189650	geneComp_00047646	ENST00000494062.2	SPART	SPART	OBAD	OBPED	0.523	0.393	-0.13	3.26705e-05	TRUE	1556
1557	isoComp_00018503	geneComp_00002634	ENST00000278601.6	C11orf52	C11orf52	OBAD	OBPED	0.756	0.546	-0.21	3.27804e-05	FALSE	1557
1558	isoComp_00077718	geneComp_00025047	ENST00000421367.7	ERLIN1	ERLIN1	OBAD	OBPED	0.78	0.661	-0.12	3.27955e-05	TRUE	1558
1559	isoComp_00033239	geneComp_00004851	ENST00000371817.8	COL5A1	COL5A1	OBAD	OBPED	0.45	0.594	0.144	3.3285e-05	FALSE	1559
1560	isoComp_00014281	geneComp_00001937	ENST00000675732.1	ATRX	ATRX	OBAD	OBPED	0.284	0.401	0.117	3.40718e-05	TRUE	1560
1561	isoComp_00094828	geneComp_00027930	ENST00000358691.10	HELZ	HELZ	OBAD	OBPED	0.557	0.739	0.182	3.40875e-05	TRUE	1561
1562	isoComp_00176233	geneComp_00045414	ENST00000379958.3	SAMD9	SAMD9	OBAD	OBPED	0.648	0.424	-0.224	3.48254e-05	FALSE	1562
1563	isoComp_00188293	geneComp_00047409	ENST00000402849.5	SNRPD3	SNRPD3	OBAD	OBPED	0.256	0.372	0.115	3.48941e-05	TRUE	1563
1564	isoComp_00097209	geneComp_00028520	ENST00000426965.1	HOXD-AS2	HOXD-AS2	OBAD	OBPED	0.543	0.703	0.16	3.5121e-05	FALSE	1564
1565	isoComp_00097211	geneComp_00028520	ENST00000651440.1	HOXD-AS2	HOXD-AS2	OBAD	OBPED	0.44	0.285	-0.154	3.5121e-05	FALSE	1565
1566	isoComp_00194913	geneComp_00048431	ENST00000439861.5	SYN2	SYN2	OBAD	OBPED	0.363	0.53	0.167	3.53044e-05	TRUE	1566
1567	isoComp_00149030	geneComp_00038684	ENST00000611950.1	PCDHGC3	PCDHGC3	OBAD	OBPED	0.273	0.087	-0.186	3.56013e-05	TRUE	1567
1568	isoComp_00212287	geneComp_00051264	ENST00000367526.8	UTRN	UTRN	OBAD	OBPED	0.123	0.269	0.146	3.59025e-05	TRUE	1568
1569	isoComp_00101061	geneComp_00029411	ENST00000314852.2	IMP3	IMP3	OBAD	OBPED	0.141	0.034	-0.107	3.59726e-05	FALSE	1569
1570	isoComp_00004477	geneComp_00000574	ENST00000506853.5	AGA	AGA	OBAD	OBPED	0.229	0.369	0.14	3.61164e-05	TRUE	1570
1571	isoComp_00193787	geneComp_00048246	ENST00000219548.9	STUB1	STUB1	OBAD	OBPED	0.552	0.675	0.124	3.65759e-05	TRUE	1571
1572	isoComp_00080454	geneComp_00025466	ENST00000581407.6	FAM222B	FAM222B	OBAD	OBPED	0.187	0.373	0.186	3.75132e-05	FALSE	1572
1573	isoComp_00196107	geneComp_00048593	ENST00000424789.6	TANC2	TANC2	OBAD	OBPED	0.376	0.555	0.178	3.76085e-05	TRUE	1573
1574	isoComp_00194094	geneComp_00048279	ENST00000419632.6	STXBP6	STXBP6	OBAD	OBPED	0.135	0.018	-0.117	3.76559e-05	FALSE	1574
1575	isoComp_00220493	geneComp_00052503	ENST00000339249.5	ZNF449	ZNF449	OBAD	OBPED	0.68	0.85	0.17	3.76559e-05	TRUE	1575
1576	isoComp_00220494	geneComp_00052503	ENST00000370761.7	ZNF449	ZNF449	OBAD	OBPED	0.32	0.15	-0.17	3.76559e-05	TRUE	1576
1577	isoComp_00120701	geneComp_00033257	ENST00000320254.5	LRRC37A	LRRC37A	OBAD	OBPED	0.271	0.557	0.286	3.76796e-05	TRUE	1577
1578	isoComp_00119328	geneComp_00033050	ENST00000336233.10	LIPA	LIPA	OBAD	OBPED	0.944	0.798	-0.145	3.7825e-05	TRUE	1578
1579	isoComp_00175005	geneComp_00045197	ENST00000366932.4	RRP15	RRP15	OBAD	OBPED	0.556	0.35	-0.206	3.81279e-05	TRUE	1579
1580	isoComp_00175006	geneComp_00045197	ENST00000491428.1	RRP15	RRP15	OBAD	OBPED	0.444	0.65	0.206	3.81279e-05	TRUE	1580
1581	isoComp_00122047	geneComp_00033474	ENST00000378904.4	LYSMD4	LYSMD4	OBAD	OBPED	0.277	0.066	-0.211	3.81889e-05	TRUE	1581
1582	isoComp_00091147	geneComp_00027266	ENST00000486814.2	GPRASP2	GPRASP2	OBAD	OBPED	0.166	0.042	-0.123	3.82546e-05	FALSE	1582
1583	isoComp_00199287	geneComp_00049053	ENST00000611732.4	TGIF2	TGIF2	OBAD	OBPED	0.386	0.226	-0.16	3.87188e-05	TRUE	1583
1584	isoComp_00150700	geneComp_00038930	ENST00000255389.10	PEMT	PEMT	OBAD	OBPED	0.269	0.435	0.166	3.88421e-05	FALSE	1584
1585	isoComp_00095325	geneComp_00027987	ENST00000261458.8	HHAT	HHAT	OBAD	OBPED	0.228	0.084	-0.144	3.92236e-05	FALSE	1585
1586	isoComp_00141004	geneComp_00036797	ENST00000530859.1	NPAT	NPAT	OBAD	OBPED	0.133	0.296	0.163	3.97697e-05	TRUE	1586
1587	isoComp_00223086	geneComp_00052962	ENST00000589178.5	ZSCAN30	ZSCAN30	OBAD	OBPED	0.222	0.11	-0.111	3.99222e-05	TRUE	1587
1588	isoComp_00201828	geneComp_00049440	ENST00000505999.5	TMEM184C	TMEM184C	OBAD	OBPED	0.157	0.281	0.124	4.00577e-05	TRUE	1588
1589	isoComp_00035321	geneComp_00005142	ENST00000596360.1	CRLF1	CRLF1	OBAD	OBPED	0.313	0.202	-0.111	4.04721e-05	FALSE	1589
1590	isoComp_00145835	geneComp_00038216	ENST00000548974.1	ORMDL2	ORMDL2	OBAD	OBPED	0.524	0.692	0.168	4.05987e-05	FALSE	1590
1591	isoComp_00168617	geneComp_00041633	ENST00000454583.6	RIF1	RIF1	OBAD	OBPED	0.05	0.191	0.141	4.11856e-05	TRUE	1591
1592	isoComp_00031609	geneComp_00004638	ENST00000300107.7	CLPX	CLPX	OBAD	OBPED	0.373	0.229	-0.143	4.13233e-05	TRUE	1592
1593	isoComp_00199256	geneComp_00049050	ENST00000595531.5	TGFBRAP1	TGFBRAP1	OBAD	OBPED	0.612	0.448	-0.164	4.15781e-05	FALSE	1593
1594	isoComp_00043811	geneComp_00006325	ENST00000382564.8	DNAJC19	DNAJC19	OBAD	OBPED	0.312	0.195	-0.117	4.16191e-05	FALSE	1594
1595	isoComp_00071253	geneComp_00021188	ENST00000639899.1	ENSG00000283782	ENSG00000283782	OBAD	OBPED	0.468	0.198	-0.271	4.19691e-05	TRUE	1595
1596	isoComp_00123596	geneComp_00033690	ENST00000354570.8	MAP7	MAP7	OBAD	OBPED	0.709	0.507	-0.202	4.22076e-05	TRUE	1596
1597	isoComp_00123601	geneComp_00033690	ENST00000611373.1	MAP7	MAP7	OBAD	OBPED	0.053	0.204	0.151	4.22076e-05	TRUE	1597
1598	isoComp_00192049	geneComp_00048064	ENST00000615374.5	ST20-MTHFS	ST20-MTHFS	OBAD	OBPED	0.546	0.832	0.287	4.24818e-05	FALSE	1598
1599	isoComp_00146247	geneComp_00038277	ENST00000543988.1	OTUB1	OTUB1	OBAD	OBPED	0.143	0.021	-0.122	4.30636e-05	FALSE	1599
1600	isoComp_00222277	geneComp_00052801	ENST00000380412.7	ZNF768	ZNF768	OBAD	OBPED	0.512	0.669	0.157	4.31667e-05	FALSE	1600
1601	isoComp_00222278	geneComp_00052801	ENST00000562803.1	ZNF768	ZNF768	OBAD	OBPED	0.488	0.331	-0.157	4.31667e-05	FALSE	1601
1602	isoComp_00201143	geneComp_00049343	ENST00000444443.5	TMEM106B	TMEM106B	OBAD	OBPED	0.143	0.246	0.103	4.35207e-05	TRUE	1602
1603	isoComp_00017948	geneComp_00002521	ENST00000265990.12	BTAF1	BTAF1	OBAD	OBPED	0.71	0.821	0.111	4.36914e-05	TRUE	1603
1604	isoComp_00017949	geneComp_00002521	ENST00000471217.5	BTAF1	BTAF1	OBAD	OBPED	0.276	0.175	-0.101	4.36914e-05	TRUE	1604
1605	isoComp_00087781	geneComp_00026679	ENST00000587652.5	GCOM1	GCOM1	OBAD	OBPED	0.332	0.509	0.177	4.36947e-05	TRUE	1605
1606	isoComp_00136528	geneComp_00036135	ENST00000281513.10	NBAS	NBAS	OBAD	OBPED	0.62	0.441	-0.179	4.37259e-05	TRUE	1606
1607	isoComp_00222404	geneComp_00052826	ENST00000663523.1	ZNF790-AS1	ZNF790-AS1	OBAD	OBPED	0.099	0.28	0.181	4.38131e-05	TRUE	1607
1608	isoComp_00151431	geneComp_00039069	ENST00000296425.10	PGRMC2	PGRMC2	OBAD	OBPED	0.626	0.505	-0.121	4.49248e-05	TRUE	1608
1609	isoComp_00120719	geneComp_00033266	ENST00000339474.9	LRRC37A3	LRRC37A3	OBAD	OBPED	0.051	0.178	0.127	4.53118e-05	TRUE	1609
1610	isoComp_00151303	geneComp_00039040	ENST00000419445.6	PGGT1B	PGGT1B	OBAD	OBPED	0.462	0.286	-0.176	4.65351e-05	TRUE	1610
1611	isoComp_00048894	geneComp_00007173	ENST00000323570.8	ELMOD2	ELMOD2	OBAD	OBPED	0.706	0.523	-0.183	4.67954e-05	TRUE	1611
1612	isoComp_00046574	geneComp_00006761	ENST00000313708.11	EBF1	EBF1	OBAD	OBPED	0.395	0.291	-0.104	4.70097e-05	TRUE	1612
1613	isoComp_00149824	geneComp_00038803	ENST00000502575.1	PDE4D	PDE4D	OBAD	OBPED	0.206	0.089	-0.117	4.73072e-05	TRUE	1613
1614	isoComp_00119937	geneComp_00033140	ENST00000316334.5	LNX2	LNX2	OBAD	OBPED	0.599	0.385	-0.215	4.85248e-05	FALSE	1614
1615	isoComp_00119938	geneComp_00033140	ENST00000649248.1	LNX2	LNX2	OBAD	OBPED	0.401	0.615	0.215	4.85248e-05	FALSE	1615
1616	isoComp_00125609	geneComp_00033927	ENST00000645375.1	MEA1	MEA1	OBAD	OBPED	0.266	0.018	-0.249	4.98863e-05	FALSE	1616
1617	isoComp_00131576	geneComp_00035086	ENST00000393128.8	MRPL42	MRPL42	OBAD	OBPED	0.265	0.158	-0.107	4.99341e-05	TRUE	1617
1618	isoComp_00097931	geneComp_00028663	ENST00000514825.1	HSPA4	HSPA4	OBAD	OBPED	0.161	0.28	0.119	5.01365e-05	TRUE	1618
1619	isoComp_00130158	geneComp_00034840	ENST00000471840.5	MMEL1	MMEL1	OBAD	OBPED	0.518	0.246	-0.272	5.02832e-05	TRUE	1619
1620	isoComp_00004385	geneComp_00000562	ENST00000671937.1	AFF3	AFF3	OBAD	OBPED	0.124	0.227	0.104	5.02853e-05	TRUE	1620
1621	isoComp_00181973	geneComp_00046264	ENST00000263512.5	SLC10A3	SLC10A3	OBAD	OBPED	0.12	0.224	0.104	5.03315e-05	FALSE	1621
1622	isoComp_00080387	geneComp_00025455	ENST00000297620.8	FAM219A	FAM219A	OBAD	OBPED	0.286	0.421	0.135	5.05281e-05	FALSE	1622
1623	isoComp_00102029	geneComp_00029538	ENST00000486841.1	IPPK	IPPK	OBAD	OBPED	0.333	0.195	-0.139	5.44621e-05	TRUE	1623
1624	isoComp_00096032	geneComp_00028132	ENST00000326004.4	HMGB1	HMGB1	OBAD	OBPED	0.268	0.37	0.102	5.55128e-05	TRUE	1624
1625	isoComp_00015171	geneComp_00002055	ENST00000287322.5	BAG4	BAG4	OBAD	OBPED	0.777	0.608	-0.169	5.56905e-05	TRUE	1625
1626	isoComp_00003915	geneComp_00000489	ENST00000401034.7	ADGRL4	ADGRL4	OBAD	OBPED	0.036	0.138	0.101	5.75893e-05	TRUE	1626
1627	isoComp_00216472	geneComp_00051868	ENST00000541702.2	YAF2	YAF2	OBAD	OBPED	0.121	0.01	-0.111	5.78499e-05	TRUE	1627
1628	isoComp_00048242	geneComp_00007053	ENST00000560750.1	EIF3J-DT	EIF3J-DT	OBAD	OBPED	0.197	0.087	-0.111	5.80551e-05	TRUE	1628
1629	isoComp_00004582	geneComp_00000594	ENST00000470839.1	AGBL3	AGBL3	OBAD	OBPED	0.366	0.16	-0.206	5.8221e-05	TRUE	1629
1630	isoComp_00023241	geneComp_00003365	ENST00000470137.5	CCDC122	CCDC122	OBAD	OBPED	0.273	0.448	0.175	6.08236e-05	TRUE	1630
1631	isoComp_00170647	geneComp_00042917	ENST00000420921.6	RNF150	RNF150	OBAD	OBPED	0.14	0.036	-0.104	6.12383e-05	TRUE	1631
1632	isoComp_00097058	geneComp_00028479	ENST00000517550.1	HOXA-AS2	HOXA-AS2	OBAD	OBPED	0.135	0.023	-0.113	6.14291e-05	TRUE	1632
1633	isoComp_00176358	geneComp_00045430	ENST00000666010.2	SAP30-DT	SAP30-DT	OBAD	OBPED	0.214	0.066	-0.148	6.18151e-05	FALSE	1633
1634	isoComp_00184359	geneComp_00046619	ENST00000528450.5	SLC43A1	SLC43A1	OBAD	OBPED	0.215	0.374	0.159	6.27363e-05	FALSE	1634
1635	isoComp_00017318	geneComp_00002420	ENST00000339834.10	BORCS7	BORCS7	OBAD	OBPED	0.708	0.574	-0.134	6.27647e-05	TRUE	1635
1636	isoComp_00108811	geneComp_00030714	ENST00000431941.6	LANCL1	LANCL1	OBAD	OBPED	0.076	0.202	0.126	6.30057e-05	FALSE	1636
1637	isoComp_00004275	geneComp_00000551	ENST00000360995.8	AEBP2	AEBP2	OBAD	OBPED	0.335	0.228	-0.107	6.38291e-05	TRUE	1637
1638	isoComp_00007678	geneComp_00000999	ENST00000492368.1	ANKRD16	ANKRD16	OBAD	OBPED	0.186	0.073	-0.114	6.40667e-05	TRUE	1638
1639	isoComp_00194687	geneComp_00048393	ENST00000378331.5	SUV39H2	SUV39H2	OBAD	OBPED	0.45	0.262	-0.189	6.45819e-05	TRUE	1639
1640	isoComp_00221868	geneComp_00052720	ENST00000465152.1	ZNF684	ZNF684	OBAD	OBPED	0.12	0.273	0.153	6.52809e-05	TRUE	1640
1641	isoComp_00181978	geneComp_00046264	ENST00000651600.1	SLC10A3	SLC10A3	OBAD	OBPED	0.302	0.174	-0.128	6.63413e-05	FALSE	1641
1642	isoComp_00131389	geneComp_00035047	ENST00000393909.7	MRPL19	MRPL19	OBAD	OBPED	0.309	0.176	-0.133	6.67696e-05	FALSE	1642
1643	isoComp_00158697	geneComp_00040100	ENST00000447146.7	PQBP1	PQBP1	OBAD	OBPED	0.406	0.512	0.106	6.67696e-05	TRUE	1643
1644	isoComp_00013032	geneComp_00001745	ENST00000553509.2	ATL1	ATL1	OBAD	OBPED	0.295	0.022	-0.273	6.8324e-05	FALSE	1644
1645	isoComp_00090220	geneComp_00027073	ENST00000563027.2	GOLGA8M	GOLGA8M	OBAD	OBPED	0.605	0.738	0.133	6.95566e-05	TRUE	1645
1646	isoComp_00062219	geneComp_00014634	ENST00000551503.5	ENSG00000257261	ENSG00000257261	OBAD	OBPED	0.162	0.062	-0.1	7.00858e-05	FALSE	1646
1647	isoComp_00016112	geneComp_00002164	ENST00000261822.5	BCL7A	BCL7A	OBAD	OBPED	0.711	0.897	0.186	7.08624e-05	TRUE	1647
1648	isoComp_00016114	geneComp_00002164	ENST00000538010.5	BCL7A	BCL7A	OBAD	OBPED	0.203	0.012	-0.19	7.08624e-05	TRUE	1648
1649	isoComp_00029600	geneComp_00004322	ENST00000601220.5	CHMP2A	CHMP2A	OBAD	OBPED	0.237	0.095	-0.142	7.13289e-05	FALSE	1649
1650	isoComp_00027657	geneComp_00004075	ENST00000368325.5	CENPW	CENPW	OBAD	OBPED	0.32	0.136	-0.184	7.23721e-05	FALSE	1650
1651	isoComp_00023360	geneComp_00003383	ENST00000285176.13	CCDC144B	CCDC144B	OBAD	OBPED	0.109	0.277	0.168	7.26103e-05	FALSE	1651
1652	isoComp_00146560	geneComp_00038346	ENST00000290510.10	P3H3	P3H3	OBAD	OBPED	0.26	0.452	0.192	7.29097e-05	TRUE	1652
1653	isoComp_00146570	geneComp_00038346	ENST00000612048.4	P3H3	P3H3	OBAD	OBPED	0.534	0.415	-0.118	7.29097e-05	TRUE	1653
1654	isoComp_00080079	geneComp_00025384	ENST00000280987.9	FAM177A1	FAM177A1	OBAD	OBPED	0.317	0.213	-0.104	7.32218e-05	TRUE	1654
1655	isoComp_00042430	geneComp_00006165	ENST00000679466.1	DLAT	DLAT	OBAD	OBPED	0.18	0.284	0.105	7.35237e-05	TRUE	1655
1656	isoComp_00197539	geneComp_00048799	ENST00000372656.5	TCEAL9	TCEAL9	OBAD	OBPED	0.256	0.364	0.108	7.35237e-05	FALSE	1656
1657	isoComp_00183417	geneComp_00046491	ENST00000595851.5	SLC27A5	SLC27A5	OBAD	OBPED	0.24	0.085	-0.155	7.39952e-05	FALSE	1657
1658	isoComp_00212461	geneComp_00051288	ENST00000475243.6	VAPB	VAPB	OBAD	OBPED	0.417	0.254	-0.163	7.40543e-05	TRUE	1658
1659	isoComp_00168516	geneComp_00041615	ENST00000665317.1	RHOXF1-AS1	RHOXF1-AS1	OBAD	OBPED	0.573	0.713	0.141	7.42478e-05	FALSE	1659
1660	isoComp_00168517	geneComp_00041615	ENST00000687648.1	RHOXF1-AS1	RHOXF1-AS1	OBAD	OBPED	0.412	0.279	-0.133	7.42478e-05	FALSE	1660
1661	isoComp_00194218	geneComp_00048304	ENST00000464028.1	SUGCT	SUGCT	OBAD	OBPED	0.108	0.284	0.176	7.46018e-05	TRUE	1661
1662	isoComp_00170558	geneComp_00042902	ENST00000577999.1	RNF138	RNF138	OBAD	OBPED	0.061	0.168	0.107	7.52543e-05	TRUE	1662
1663	isoComp_00221652	geneComp_00052686	ENST00000508237.5	ZNF652	ZNF652	OBAD	OBPED	0.336	0.53	0.194	7.68953e-05	TRUE	1663
1664	isoComp_00157495	geneComp_00039937	ENST00000507213.1	PPID	PPID	OBAD	OBPED	0.167	0.048	-0.119	7.84159e-05	FALSE	1664
1665	isoComp_00219318	geneComp_00052325	ENST00000587682.6	ZNF221	ZNF221	OBAD	OBPED	0.566	0.312	-0.254	7.89501e-05	FALSE	1665
1666	isoComp_00120717	geneComp_00033266	ENST00000319651.9	LRRC37A3	LRRC37A3	OBAD	OBPED	0.133	0.255	0.122	7.97482e-05	TRUE	1666
1667	isoComp_00080390	geneComp_00025455	ENST00000379081.5	FAM219A	FAM219A	OBAD	OBPED	0.246	0.096	-0.15	7.98622e-05	FALSE	1667
1668	isoComp_00170263	geneComp_00042858	ENST00000397995.2	RNASE4	RNASE4	OBAD	OBPED	0.192	0.386	0.194	8.01676e-05	FALSE	1668
1669	isoComp_00149024	geneComp_00038681	ENST00000398594.4	PCDHGB7	PCDHGB7	OBAD	OBPED	0.548	0.831	0.283	8.023e-05	TRUE	1669
1670	isoComp_00149025	geneComp_00038681	ENST00000612073.1	PCDHGB7	PCDHGB7	OBAD	OBPED	0.452	0.169	-0.283	8.023e-05	TRUE	1670
1671	isoComp_00144372	geneComp_00037309	ENST00000262551.8	OGN	OGN	OBAD	OBPED	0.77	0.624	-0.146	8.07324e-05	TRUE	1671
1672	isoComp_00082717	geneComp_00025871	ENST00000306917.5	FEM1B	FEM1B	OBAD	OBPED	0.804	0.651	-0.153	8.08014e-05	TRUE	1672
1673	isoComp_00039580	geneComp_00005794	ENST00000460982.1	DCLK1	DCLK1	OBAD	OBPED	0.291	0.169	-0.122	8.08254e-05	TRUE	1673
1674	isoComp_00132160	geneComp_00035214	ENST00000530788.1	MSANTD4	MSANTD4	OBAD	OBPED	0.21	0.338	0.128	8.13214e-05	TRUE	1674
1675	isoComp_00018531	geneComp_00002637	ENST00000525684.1	C11orf58	C11orf58	OBAD	OBPED	0.409	0.526	0.117	8.24645e-05	TRUE	1675
1676	isoComp_00188477	geneComp_00047454	ENST00000428135.7	SNX13	SNX13	OBAD	OBPED	0.504	0.37	-0.134	8.25098e-05	TRUE	1676
1677	isoComp_00199869	geneComp_00049155	ENST00000392594.7	THYN1	THYN1	OBAD	OBPED	0.381	0.482	0.102	8.25637e-05	FALSE	1677
1678	isoComp_00158842	geneComp_00040147	ENST00000587813.1	PRCD	PRCD	OBAD	OBPED	0.226	0.35	0.125	8.34931e-05	TRUE	1678
1679	isoComp_00210648	geneComp_00050981	ENST00000507089.5	UGDH	UGDH	OBAD	OBPED	0.203	0.32	0.117	8.38783e-05	FALSE	1679
1680	isoComp_00013307	geneComp_00001774	ENST00000674823.1	ATP1A1-AS1	ATP1A1-AS1	OBAD	OBPED	0.22	0.094	-0.126	8.45999e-05	FALSE	1680
1681	isoComp_00016085	geneComp_00002160	ENST00000678502.1	BCL2L2-PABPN1	BCL2L2-PABPN1	OBAD	OBPED	0.473	0.301	-0.173	8.50335e-05	TRUE	1681
1682	isoComp_00190810	geneComp_00047836	ENST00000503582.1	SPRY4	SPRY4	OBAD	OBPED	0.185	0.061	-0.124	8.62031e-05	TRUE	1682
1683	isoComp_00149000	geneComp_00038669	ENST00000571252.3	PCDHGA4	PCDHGA4	OBAD	OBPED	0.527	0.801	0.274	8.72656e-05	TRUE	1683
1684	isoComp_00149001	geneComp_00038669	ENST00000612927.1	PCDHGA4	PCDHGA4	OBAD	OBPED	0.473	0.199	-0.274	8.72656e-05	TRUE	1684
1685	isoComp_00189658	geneComp_00047648	ENST00000315285.9	SPAST	SPAST	OBAD	OBPED	0.182	0.077	-0.105	8.7279e-05	TRUE	1685
1686	isoComp_00149251	geneComp_00038718	ENST00000265260.8	PCNP	PCNP	OBAD	OBPED	0.354	0.249	-0.105	8.75557e-05	TRUE	1686
1687	isoComp_00043268	geneComp_00006240	ENST00000560891.6	DMXL2	DMXL2	OBAD	OBPED	0.191	0.083	-0.109	8.8743e-05	TRUE	1687
1688	isoComp_00131527	geneComp_00035075	ENST00000505818.1	MRPL36	MRPL36	OBAD	OBPED	0.16	0.011	-0.149	8.88608e-05	FALSE	1688
1689	isoComp_00219582	geneComp_00052365	ENST00000395375.3	ZNF273	ZNF273	OBAD	OBPED	0.214	0.078	-0.136	8.95146e-05	TRUE	1689
1690	isoComp_00057424	geneComp_00011630	ENST00000425669.1	ENSG00000240291	ENSG00000240291	OBAD	OBPED	0.714	0.897	0.183	8.96598e-05	FALSE	1690
1691	isoComp_00057425	geneComp_00011630	ENST00000436485.1	ENSG00000240291	ENSG00000240291	OBAD	OBPED	0.286	0.103	-0.183	8.96598e-05	FALSE	1691
1692	isoComp_00220357	geneComp_00052482	ENST00000300811.8	ZNF428	ZNF428	OBAD	OBPED	0.751	0.856	0.105	9.00281e-05	TRUE	1692
1693	isoComp_00183416	geneComp_00046491	ENST00000594786.1	SLC27A5	SLC27A5	OBAD	OBPED	0.42	0.591	0.171	9.23594e-05	FALSE	1693
1694	isoComp_00163848	geneComp_00040909	ENST00000396307.6	RAB27A	RAB27A	OBAD	OBPED	0.13	0.017	-0.113	9.26775e-05	FALSE	1694
1695	isoComp_00016405	geneComp_00002201	ENST00000567528.5	BEAN1-AS1	BEAN1-AS1	OBAD	OBPED	0.173	0.395	0.222	9.28748e-05	FALSE	1695
1696	isoComp_00203749	geneComp_00049771	ENST00000588847.5	TNRC6C	TNRC6C	OBAD	OBPED	0.184	0.355	0.17	9.32874e-05	FALSE	1696
1697	isoComp_00134914	geneComp_00035918	ENST00000349841.10	MYNN	MYNN	OBAD	OBPED	0.248	0.117	-0.131	9.38516e-05	TRUE	1697
1698	isoComp_00019965	geneComp_00002929	ENST00000263413.7	C6	C6	OBAD	OBPED	0.2	0.065	-0.135	9.40636e-05	FALSE	1698
1699	isoComp_00038394	geneComp_00005611	ENST00000532805.1	CYP2R1	CYP2R1	OBAD	OBPED	0.274	0.124	-0.149	9.78377e-05	TRUE	1699
1700	isoComp_00109872	geneComp_00030877	ENST00000338732.7	LFNG	LFNG	OBAD	OBPED	0.616	0.472	-0.144	9.89259e-05	TRUE	1700
1701	isoComp_00216780	geneComp_00051920	ENST00000470120.5	YPEL5	YPEL5	OBAD	OBPED	0.037	0.178	0.141	9.97361e-05	TRUE	1701
1702	isoComp_00098052	geneComp_00028696	ENST00000592984.6	HSPB6	HSPB6	OBAD	OBPED	0.16	0.006	-0.154	0.000100147	TRUE	1702
1703	isoComp_00158696	geneComp_00040100	ENST00000443648.6	PQBP1	PQBP1	OBAD	OBPED	0.189	0.046	-0.142	0.00010023	TRUE	1703
1704	isoComp_00130131	geneComp_00034836	ENST00000262065.8	MMD	MMD	OBAD	OBPED	0.843	0.726	-0.117	0.000100602	TRUE	1704
1705	isoComp_00083522	geneComp_00025993	ENST00000383694.3	FILIP1L	FILIP1L	OBAD	OBPED	0.755	0.65	-0.105	0.000100603	FALSE	1705
1706	isoComp_00209807	geneComp_00050814	ENST00000501133.3	UBE2D3-AS1	UBE2D3-AS1	OBAD	OBPED	0.749	0.522	-0.228	0.000100853	FALSE	1706
1707	isoComp_00209808	geneComp_00050814	ENST00000686558.1	UBE2D3-AS1	UBE2D3-AS1	OBAD	OBPED	0.251	0.478	0.228	0.000100853	FALSE	1707
1708	isoComp_00044208	geneComp_00006387	ENST00000650416.1	DNM3OS	DNM3OS	OBAD	OBPED	0.045	0.173	0.128	0.000101691	TRUE	1708
1709	isoComp_00199255	geneComp_00049050	ENST00000393359.7	TGFBRAP1	TGFBRAP1	OBAD	OBPED	0.182	0.352	0.169	0.000101855	FALSE	1709
1710	isoComp_00000057	geneComp_00000008	ENST00000648157.1	A2M-AS1	A2M-AS1	OBAD	OBPED	0.229	0.063	-0.166	0.000103498	TRUE	1710
1711	isoComp_00108570	geneComp_00030686	ENST00000313654.14	LAMA3	LAMA3	OBAD	OBPED	0.255	0.115	-0.141	0.00010371	TRUE	1711
1712	isoComp_00006908	geneComp_00000917	ENST00000325590.9	AMPH	AMPH	OBAD	OBPED	0.266	0.466	0.2	0.000106268	TRUE	1712
1713	isoComp_00006909	geneComp_00000917	ENST00000356264.7	AMPH	AMPH	OBAD	OBPED	0.435	0.28	-0.155	0.000106268	TRUE	1713
1714	isoComp_00000308	geneComp_00000041	ENST00000681708.1	AASS	AASS	OBAD	OBPED	0.315	0.167	-0.148	0.000106644	TRUE	1714
1715	isoComp_00198251	geneComp_00048888	ENST00000215567.10	TECR	TECR	OBAD	OBPED	0.487	0.601	0.114	0.000106757	FALSE	1715
1716	isoComp_00083039	geneComp_00025936	ENST00000560979.1	FGF7	FGF7	OBAD	OBPED	0.416	0.572	0.156	0.000108588	TRUE	1716
1717	isoComp_00027510	geneComp_00004052	ENST00000283006.7	CENPH	CENPH	OBAD	OBPED	0.72	0.553	-0.166	0.000111913	TRUE	1717
1718	isoComp_00027511	geneComp_00004052	ENST00000502689.1	CENPH	CENPH	OBAD	OBPED	0.099	0.231	0.132	0.000111913	TRUE	1718
1719	isoComp_00138602	geneComp_00036428	ENST00000320246.10	NEK6	NEK6	OBAD	OBPED	0.366	0.501	0.136	0.000111924	FALSE	1719
1720	isoComp_00090815	geneComp_00027169	ENST00000610189.2	GPN1	GPN1	OBAD	OBPED	0.282	0.124	-0.158	0.000113217	FALSE	1720
1721	isoComp_00110119	geneComp_00030911	ENST00000515007.6	LHFPL2	LHFPL2	OBAD	OBPED	0.363	0.509	0.146	0.000113436	FALSE	1721
1722	isoComp_00105034	geneComp_00029943	ENST00000155840.12	KCNQ1	KCNQ1	OBAD	OBPED	0.375	0.588	0.213	0.000113844	FALSE	1722
1723	isoComp_00131579	geneComp_00035086	ENST00000549561.6	MRPL42	MRPL42	OBAD	OBPED	0.192	0.302	0.11	0.000114284	TRUE	1723
1724	isoComp_00221545	geneComp_00052667	ENST00000311331.12	ZNF624	ZNF624	OBAD	OBPED	0.629	0.765	0.136	0.000114324	TRUE	1724
1725	isoComp_00157977	geneComp_00039991	ENST00000591986.1	PPP1R13L	PPP1R13L	OBAD	OBPED	0.149	0.261	0.112	0.000114467	TRUE	1725
1726	isoComp_00199706	geneComp_00049129	ENST00000264637.8	THRA	THRA	OBAD	OBPED	0.423	0.308	-0.115	0.000114795	TRUE	1726
1727	isoComp_00033450	geneComp_00004879	ENST00000473414.6	COMMD2	COMMD2	OBAD	OBPED	0.597	0.445	-0.153	0.000114868	TRUE	1727
1728	isoComp_00195789	geneComp_00048557	ENST00000685647.1	TAF3	TAF3	OBAD	OBPED	0.16	0.033	-0.127	0.000115404	TRUE	1728
1729	isoComp_00150027	geneComp_00038831	ENST00000400761.7	PDGFA	PDGFA	OBAD	OBPED	0.075	0.211	0.136	0.000115407	TRUE	1729
1730	isoComp_00150028	geneComp_00038831	ENST00000402802.7	PDGFA	PDGFA	OBAD	OBPED	0.766	0.642	-0.124	0.000115407	TRUE	1730
1731	isoComp_00125605	geneComp_00033927	ENST00000244711.4	MEA1	MEA1	OBAD	OBPED	0.146	0.007	-0.14	0.00011813	FALSE	1731
1732	isoComp_00105173	geneComp_00029969	ENST00000568000.6	KCTD13	KCTD13	OBAD	OBPED	0.293	0.436	0.143	0.000118814	TRUE	1732
1733	isoComp_00136263	geneComp_00036095	ENST00000398425.7	NAPB	NAPB	OBAD	OBPED	0.222	0.372	0.15	0.0001194	TRUE	1733
1734	isoComp_00035554	geneComp_00005184	ENST00000382734.10	CRYBB2P1	CRYBB2P1	OBAD	OBPED	0.256	0.368	0.112	0.000120834	FALSE	1734
1735	isoComp_00061466	geneComp_00014120	ENST00000527426.1	ENSG00000255197	ENSG00000255197	OBAD	OBPED	0.056	0.191	0.135	0.000123452	FALSE	1735
1736	isoComp_00154345	geneComp_00039462	ENST00000299275.10	PLEKHA5	PLEKHA5	OBAD	OBPED	0.456	0.343	-0.114	0.000123756	TRUE	1736
1737	isoComp_00163512	geneComp_00040852	ENST00000338415.8	QPCT	QPCT	OBAD	OBPED	0.792	0.623	-0.169	0.000123876	TRUE	1737
1738	isoComp_00222177	geneComp_00052784	ENST00000311015.7	ZNF738	ZNF738	OBAD	OBPED	0.33	0.178	-0.152	0.000125293	TRUE	1738
1739	isoComp_00159213	geneComp_00040223	ENST00000359201.6	PRICKLE4	PRICKLE4	OBAD	OBPED	0.173	0.028	-0.146	0.000125357	TRUE	1739
1740	isoComp_00016922	geneComp_00002297	ENST00000354670.9	BMF	BMF	OBAD	OBPED	0.264	0.376	0.112	0.000126706	FALSE	1740
1741	isoComp_00027741	geneComp_00004080	ENST00000532077.1	CEP126	CEP126	OBAD	OBPED	0.128	0.245	0.117	0.000127822	TRUE	1741
1742	isoComp_00047614	geneComp_00006963	ENST00000658954.1	EGLN1	EGLN1	OBAD	OBPED	0.102	0.208	0.106	0.000128481	FALSE	1742
1743	isoComp_00197540	geneComp_00048799	ENST00000372661.6	TCEAL9	TCEAL9	OBAD	OBPED	0.715	0.604	-0.111	0.000128816	FALSE	1743
1744	isoComp_00032370	geneComp_00004745	ENST00000541284.6	CNOT4	CNOT4	OBAD	OBPED	0.137	0.268	0.131	0.000129244	TRUE	1744
1745	isoComp_00195668	geneComp_00048549	ENST00000605197.3	TAF15	TAF15	OBAD	OBPED	0.122	0.021	-0.101	0.000129689	TRUE	1745
1746	isoComp_00081564	geneComp_00025691	ENST00000357339.6	FAS	FAS	OBAD	OBPED	0.066	0.168	0.102	0.000130001	TRUE	1746
1747	isoComp_00080080	geneComp_00025384	ENST00000382406.7	FAM177A1	FAM177A1	OBAD	OBPED	0.412	0.529	0.117	0.000131318	TRUE	1747
1748	isoComp_00188842	geneComp_00047512	ENST00000618129.1	SOBP	SOBP	OBAD	OBPED	0.157	0.032	-0.125	0.000132593	TRUE	1748
1749	isoComp_00176791	geneComp_00045478	ENST00000602398.3	SBNO1	SBNO1	OBAD	OBPED	0.242	0.1	-0.142	0.000134092	FALSE	1749
1750	isoComp_00027643	geneComp_00004068	ENST00000510146.5	CENPU	CENPU	OBAD	OBPED	0.25	0.446	0.196	0.000135641	TRUE	1750
1751	isoComp_00127424	geneComp_00034128	ENST00000219905.13	MGA	MGA	OBAD	OBPED	0.178	0.067	-0.112	0.000135834	TRUE	1751
1752	isoComp_00055668	geneComp_00010578	ENST00000425948.2	ENSG00000234353	ENSG00000234353	OBAD	OBPED	0.216	0.485	0.269	0.000135977	TRUE	1752
1753	isoComp_00055669	geneComp_00010578	ENST00000430707.2	ENSG00000234353	ENSG00000234353	OBAD	OBPED	0.784	0.515	-0.269	0.000135977	TRUE	1753
1754	isoComp_00083036	geneComp_00025936	ENST00000267843.9	FGF7	FGF7	OBAD	OBPED	0.353	0.212	-0.142	0.000137057	TRUE	1754
1755	isoComp_00130109	geneComp_00034830	ENST00000537496.5	MMAB	MMAB	OBAD	OBPED	0.327	0.431	0.103	0.000137066	TRUE	1755
1756	isoComp_00006793	geneComp_00000910	ENST00000281471.11	AMN1	AMN1	OBAD	OBPED	0.547	0.393	-0.154	0.000137168	TRUE	1756
1757	isoComp_00149819	geneComp_00038803	ENST00000340635.11	PDE4D	PDE4D	OBAD	OBPED	0.275	0.422	0.147	0.000138405	TRUE	1757
1758	isoComp_00088866	geneComp_00026858	ENST00000482540.1	GLCCI1	GLCCI1	OBAD	OBPED	0.252	0.143	-0.109	0.000139563	TRUE	1758
1759	isoComp_00012832	geneComp_00001728	ENST00000247178.6	ATG14	ATG14	OBAD	OBPED	0.67	0.795	0.125	0.000140789	TRUE	1759
1760	isoComp_00012833	geneComp_00001728	ENST00000558189.1	ATG14	ATG14	OBAD	OBPED	0.33	0.205	-0.125	0.000140789	TRUE	1760
1761	isoComp_00152191	geneComp_00039182	ENST00000264864.8	PI4K2B	PI4K2B	OBAD	OBPED	0.883	0.686	-0.197	0.000141231	TRUE	1761
1762	isoComp_00152192	geneComp_00039182	ENST00000512921.4	PI4K2B	PI4K2B	OBAD	OBPED	0.117	0.314	0.197	0.000141231	TRUE	1762
1763	isoComp_00081796	geneComp_00025721	ENST00000316623.10	FBN1	FBN1	OBAD	OBPED	0.32	0.199	-0.121	0.000141663	TRUE	1763
1764	isoComp_00150794	geneComp_00038943	ENST00000594797.6	PET100	PET100	OBAD	OBPED	0.529	0.652	0.123	0.00014235	FALSE	1764
1765	isoComp_00016854	geneComp_00002284	ENST00000579542.1	BLOC1S2	BLOC1S2	OBAD	OBPED	0.133	0.278	0.145	0.000142366	TRUE	1765
1766	isoComp_00090536	geneComp_00027124	ENST00000484440.5	GPAT2	GPAT2	OBAD	OBPED	0.244	0.064	-0.18	0.000143143	TRUE	1766
1767	isoComp_00217208	geneComp_00052012	ENST00000394715.1	ZBTB25	ZBTB25	OBAD	OBPED	0.245	0.4	0.155	0.000143143	TRUE	1767
1768	isoComp_00083382	geneComp_00025977	ENST00000373016.4	FHL3	FHL3	OBAD	OBPED	0.611	0.791	0.181	0.000143373	TRUE	1768
1769	isoComp_00035262	geneComp_00005129	ENST00000392531.4	CRIP1	CRIP1	OBAD	OBPED	0.748	0.892	0.144	0.000144968	FALSE	1769
1770	isoComp_00049840	geneComp_00007332	ENST00000548360.1	ENSG00000144785	ENSG00000144785	OBAD	OBPED	0.53	0.754	0.224	0.000144984	FALSE	1770
1771	isoComp_00049841	geneComp_00007332	ENST00000549318.5	ENSG00000144785	ENSG00000144785	OBAD	OBPED	0.413	0.244	-0.169	0.000144984	FALSE	1771
1772	isoComp_00131868	geneComp_00035157	ENST00000276585.9	MRPS28	MRPS28	OBAD	OBPED	0.498	0.386	-0.112	0.00014651	TRUE	1772
1773	isoComp_00024735	geneComp_00003578	ENST00000316355.10	CCNG2	CCNG2	OBAD	OBPED	0.305	0.195	-0.111	0.000146795	TRUE	1773
1774	isoComp_00097341	geneComp_00028549	ENST00000296051.7	HPS3	HPS3	OBAD	OBPED	0.427	0.27	-0.157	0.000148187	TRUE	1774
1775	isoComp_00208960	geneComp_00050694	ENST00000518321.6	TVP23C	TVP23C	OBAD	OBPED	0.255	0.075	-0.18	0.000149817	TRUE	1775
1776	isoComp_00018766	geneComp_00002682	ENST00000284245.9	C16orf74	C16orf74	OBAD	OBPED	0.217	0.354	0.137	0.00015001	FALSE	1776
1777	isoComp_00120047	geneComp_00033157	ENST00000470907.6	LOXL3	LOXL3	OBAD	OBPED	0.217	0.102	-0.115	0.000150349	TRUE	1777
1778	isoComp_00110317	geneComp_00030941	ENST00000432233.8	LILRA5	LILRA5	OBAD	OBPED	0.624	0.364	-0.26	0.000151056	TRUE	1778
1779	isoComp_00110320	geneComp_00030941	ENST00000486742.2	LILRA5	LILRA5	OBAD	OBPED	0.179	0.353	0.174	0.000151056	TRUE	1779
1780	isoComp_00220993	geneComp_00052586	ENST00000240719.7	ZNF549	ZNF549	OBAD	OBPED	0.185	0.402	0.217	0.000151287	FALSE	1780
1781	isoComp_00220994	geneComp_00052586	ENST00000376233.8	ZNF549	ZNF549	OBAD	OBPED	0.728	0.532	-0.196	0.000151287	FALSE	1781
1782	isoComp_00108812	geneComp_00030714	ENST00000441020.7	LANCL1	LANCL1	OBAD	OBPED	0.413	0.263	-0.15	0.000151413	FALSE	1782
1783	isoComp_00099709	geneComp_00028972	ENST00000381086.9	IGFBP3	IGFBP3	OBAD	OBPED	0.615	0.488	-0.128	0.000153124	TRUE	1783
1784	isoComp_00136757	geneComp_00036171	ENST00000611593.1	NBPF9	NBPF9	OBAD	OBPED	0.199	0.055	-0.144	0.000154281	TRUE	1784
1785	isoComp_00029593	geneComp_00004322	ENST00000312547.7	CHMP2A	CHMP2A	OBAD	OBPED	0.685	0.806	0.121	0.000156099	FALSE	1785
1786	isoComp_00217545	geneComp_00052072	ENST00000492653.5	ZC4H2	ZC4H2	OBAD	OBPED	0.1	0.218	0.118	0.000157377	TRUE	1786
1787	isoComp_00015312	geneComp_00002078	ENST00000322953.9	BANK1	BANK1	OBAD	OBPED	0.258	0.095	-0.163	0.000159249	TRUE	1787
1788	isoComp_00162201	geneComp_00040709	ENST00000626021.3	PTP4A1	PTP4A1	OBAD	OBPED	0.301	0.423	0.123	0.00016094	FALSE	1788
1789	isoComp_00152501	geneComp_00039217	ENST00000478391.1	PIGK	PIGK	OBAD	OBPED	0.065	0.168	0.102	0.000161121	TRUE	1789
1790	isoComp_00000279	geneComp_00000040	ENST00000524411.5	AASDHPPT	AASDHPPT	OBAD	OBPED	0.091	0.192	0.101	0.000162599	TRUE	1790
1791	isoComp_00044619	geneComp_00006431	ENST00000484282.1	DOP1A	DOP1A	OBAD	OBPED	0.359	0.537	0.178	0.000164358	TRUE	1791
1792	isoComp_00015172	geneComp_00002055	ENST00000432471.6	BAG4	BAG4	OBAD	OBPED	0.195	0.342	0.147	0.000165026	TRUE	1792
1793	isoComp_00122069	geneComp_00033477	ENST00000256178.8	LYVE1	LYVE1	OBAD	OBPED	0.47	0.348	-0.122	0.000165067	TRUE	1793
1794	isoComp_00018666	geneComp_00002661	ENST00000552457.1	C12orf75	C12orf75	OBAD	OBPED	0.066	0.183	0.117	0.000165806	FALSE	1794
1795	isoComp_00215648	geneComp_00051799	ENST00000216037.10	XBP1	XBP1	OBAD	OBPED	0.778	0.653	-0.125	0.000168402	TRUE	1795
1796	isoComp_00201140	geneComp_00049343	ENST00000396668.8	TMEM106B	TMEM106B	OBAD	OBPED	0.308	0.189	-0.119	0.000168462	TRUE	1796
1797	isoComp_00217376	geneComp_00052049	ENST00000519307.1	ZC2HC1A	ZC2HC1A	OBAD	OBPED	0.105	0.244	0.138	0.000169046	TRUE	1797
1798	isoComp_00149029	geneComp_00038684	ENST00000308177.5	PCDHGC3	PCDHGC3	OBAD	OBPED	0.322	0.532	0.211	0.000169709	TRUE	1798
1799	isoComp_00011368	geneComp_00001521	ENST00000473968.7	ARMCX5	ARMCX5	OBAD	OBPED	0.103	0.22	0.117	0.000169951	FALSE	1799
1800	isoComp_00199870	geneComp_00049155	ENST00000392595.6	THYN1	THYN1	OBAD	OBPED	0.234	0.092	-0.143	0.000170665	FALSE	1800
1801	isoComp_00016389	geneComp_00002198	ENST00000508917.6	BDP1	BDP1	OBAD	OBPED	0.196	0.09	-0.106	0.000171176	TRUE	1801
1802	isoComp_00175868	geneComp_00045336	ENST00000368809.1	S100A10	S100A10	OBAD	OBPED	0.184	0.001	-0.183	0.000171255	FALSE	1802
1803	isoComp_00175869	geneComp_00045336	ENST00000368811.8	S100A10	S100A10	OBAD	OBPED	0.813	0.985	0.172	0.000171255	FALSE	1803
1804	isoComp_00206597	geneComp_00050343	ENST00000434583.5	TRNT1	TRNT1	OBAD	OBPED	0.265	0.124	-0.141	0.000171914	TRUE	1804
1805	isoComp_00122086	geneComp_00033482	ENST00000411866.5	LZTFL1	LZTFL1	OBAD	OBPED	0.296	0.428	0.132	0.000173081	TRUE	1805
1806	isoComp_00212095	geneComp_00051228	ENST00000450251.6	USP53	USP53	OBAD	OBPED	0.225	0.121	-0.104	0.000174475	TRUE	1806
1807	isoComp_00150415	geneComp_00038885	ENST00000533264.5	PDXDC2P	PDXDC2P	OBAD	OBPED	0.135	0.418	0.283	0.000174484	TRUE	1807
1808	isoComp_00123198	geneComp_00033644	ENST00000682079.1	MAP2	MAP2	OBAD	OBPED	0.185	0.064	-0.121	0.000175263	TRUE	1808
1809	isoComp_00154698	geneComp_00039503	ENST00000300093.9	PLK1	PLK1	OBAD	OBPED	0.244	0.361	0.117	0.000176553	TRUE	1809
1810	isoComp_00154699	geneComp_00039503	ENST00000562272.5	PLK1	PLK1	OBAD	OBPED	0.35	0.155	-0.195	0.000176553	TRUE	1810
1811	isoComp_00149989	geneComp_00038827	ENST00000340978.7	PDE8B	PDE8B	OBAD	OBPED	0.068	0.193	0.124	0.000178224	TRUE	1811
1812	isoComp_00020108	geneComp_00002961	ENST00000521113.1	C8orf44	C8orf44	OBAD	OBPED	0.149	0.294	0.145	0.000180533	TRUE	1812
1813	isoComp_00188281	geneComp_00047405	ENST00000582475.1	SNRPD1	SNRPD1	OBAD	OBPED	0.496	0.368	-0.128	0.00018123	FALSE	1813
1814	isoComp_00166962	geneComp_00041395	ENST00000381249.4	RDH14	RDH14	OBAD	OBPED	0.651	0.494	-0.157	0.000182951	TRUE	1814
1815	isoComp_00166963	geneComp_00041395	ENST00000468071.1	RDH14	RDH14	OBAD	OBPED	0.349	0.506	0.157	0.000182951	TRUE	1815
1816	isoComp_00194212	geneComp_00048304	ENST00000335693.9	SUGCT	SUGCT	OBAD	OBPED	0.452	0.337	-0.116	0.000184929	TRUE	1816
1817	isoComp_00203744	geneComp_00049771	ENST00000335749.4	TNRC6C	TNRC6C	OBAD	OBPED	0.264	0.076	-0.188	0.000186152	FALSE	1817
1818	isoComp_00049065	geneComp_00007211	ENST00000425382.5	ELOVL7	ELOVL7	OBAD	OBPED	0.395	0.569	0.174	0.000188586	FALSE	1818
1819	isoComp_00049069	geneComp_00007211	ENST00000508821.6	ELOVL7	ELOVL7	OBAD	OBPED	0.402	0.2	-0.201	0.000188586	FALSE	1819
1820	isoComp_00184405	geneComp_00046622	ENST00000374724.1	SLC44A1	SLC44A1	OBAD	OBPED	0.45	0.559	0.109	0.000188912	TRUE	1820
1821	isoComp_00205712	geneComp_00050196	ENST00000341469.7	TRIM14	TRIM14	OBAD	OBPED	0.666	0.81	0.144	0.000189317	TRUE	1821
1822	isoComp_00154921	geneComp_00039533	ENST00000448787.6	PLSCR1	PLSCR1	OBAD	OBPED	0.2	0.307	0.106	0.000190953	TRUE	1822
1823	isoComp_00131526	geneComp_00035075	ENST00000505059.7	MRPL36	MRPL36	OBAD	OBPED	0.725	0.865	0.14	0.000193811	FALSE	1823
1824	isoComp_00078056	geneComp_00025093	ENST00000000442.11	ESRRA	ESRRA	OBAD	OBPED	0.472	0.595	0.124	0.000194818	FALSE	1824
1825	isoComp_00218993	geneComp_00052283	ENST00000492394.5	ZNF148	ZNF148	OBAD	OBPED	0.068	0.191	0.123	0.000195193	FALSE	1825
1826	isoComp_00142060	geneComp_00036980	ENST00000340391.8	NRG2	NRG2	OBAD	OBPED	0.104	0.235	0.131	0.000200239	TRUE	1826
1827	isoComp_00081449	geneComp_00025678	ENST00000686419.1	FAR2	FAR2	OBAD	OBPED	0.216	0.065	-0.151	0.000203172	TRUE	1827
1828	isoComp_00142993	geneComp_00037100	ENST00000367142.5	NUCKS1	NUCKS1	OBAD	OBPED	0.819	0.712	-0.107	0.000204513	TRUE	1828
1829	isoComp_00142994	geneComp_00037100	ENST00000464938.1	NUCKS1	NUCKS1	OBAD	OBPED	0.181	0.288	0.107	0.000204513	TRUE	1829
1830	isoComp_00167390	geneComp_00041459	ENST00000306320.10	RETREG1	RETREG1	OBAD	OBPED	0.552	0.427	-0.125	0.00020538	TRUE	1830
1831	isoComp_00191185	geneComp_00047894	ENST00000339397.5	SRFBP1	SRFBP1	OBAD	OBPED	0.798	0.914	0.116	0.000207176	TRUE	1831
1832	isoComp_00191186	geneComp_00047894	ENST00000504881.1	SRFBP1	SRFBP1	OBAD	OBPED	0.202	0.086	-0.116	0.000207176	TRUE	1832
1833	isoComp_00112875	geneComp_00031378	ENST00000657028.1	LINC00960	LINC00960	OBAD	OBPED	0.179	0.288	0.11	0.000209212	TRUE	1833
1834	isoComp_00166270	geneComp_00041265	ENST00000607864.1	RBM26-AS1	RBM26-AS1	OBAD	OBPED	0.261	0.108	-0.153	0.000209592	FALSE	1834
1835	isoComp_00108723	geneComp_00030701	ENST00000486593.5	LAMP2	LAMP2	OBAD	OBPED	0.27	0.371	0.101	0.00021001	TRUE	1835
1836	isoComp_00173240	geneComp_00044304	ENST00000394665.5	RPL34	RPL34	OBAD	OBPED	0.315	0.042	-0.272	0.000211617	TRUE	1836
1837	isoComp_00220208	geneComp_00052465	ENST00000577538.5	ZNF407	ZNF407	OBAD	OBPED	0.196	0.079	-0.117	0.000211898	FALSE	1837
1838	isoComp_00104995	geneComp_00029936	ENST00000392685.7	KCNMB3	KCNMB3	OBAD	OBPED	0.171	0.275	0.104	0.000212092	TRUE	1838
1839	isoComp_00016654	geneComp_00002257	ENST00000622694.5	BID	BID	OBAD	OBPED	0.453	0.32	-0.133	0.000212401	FALSE	1839
1840	isoComp_00201173	geneComp_00049345	ENST00000449985.6	TMEM107	TMEM107	OBAD	OBPED	0.149	0.278	0.13	0.000212908	TRUE	1840
1841	isoComp_00055034	geneComp_00010250	ENST00000435315.3	ENSG00000232884	ENSG00000232884	OBAD	OBPED	0.22	0.075	-0.145	0.000215985	FALSE	1841
1842	isoComp_00138606	geneComp_00036428	ENST00000394199.6	NEK6	NEK6	OBAD	OBPED	0.244	0.127	-0.117	0.000216253	FALSE	1842
1843	isoComp_00126018	geneComp_00033974	ENST00000225728.8	MED31	MED31	OBAD	OBPED	0.272	0.146	-0.126	0.000217114	TRUE	1843
1844	isoComp_00054337	geneComp_00009878	ENST00000669024.1	ENSG00000231170	ENSG00000231170	OBAD	OBPED	0.169	0.064	-0.105	0.000218235	FALSE	1844
1845	isoComp_00097228	geneComp_00028528	ENST00000450510.2	HOXD8	HOXD8	OBAD	OBPED	0.423	0.566	0.143	0.0002199	TRUE	1845
1846	isoComp_00150412	geneComp_00038885	ENST00000525173.1	PDXDC2P	PDXDC2P	OBAD	OBPED	0.285	0.122	-0.162	0.000224907	TRUE	1846
1847	isoComp_00221445	geneComp_00052652	ENST00000326648.5	ZNF609	ZNF609	OBAD	OBPED	0.761	0.934	0.173	0.000225289	TRUE	1847
1848	isoComp_00221446	geneComp_00052652	ENST00000416172.1	ZNF609	ZNF609	OBAD	OBPED	0.2	0.032	-0.169	0.000225289	TRUE	1848
1849	isoComp_00027639	geneComp_00004068	ENST00000281453.10	CENPU	CENPU	OBAD	OBPED	0.478	0.279	-0.199	0.000225846	TRUE	1849
1850	isoComp_00221396	geneComp_00052643	ENST00000652647.1	ZNF598	ZNF598	OBAD	OBPED	0.371	0.255	-0.116	0.000225962	TRUE	1850
1851	isoComp_00167598	geneComp_00041484	ENST00000543153.1	RFC5	RFC5	OBAD	OBPED	0.247	0.102	-0.145	0.000227662	TRUE	1851
1852	isoComp_00166879	geneComp_00041381	ENST00000560833.1	RCN2	RCN2	OBAD	OBPED	0.051	0.154	0.103	0.000229899	TRUE	1852
1853	isoComp_00012025	geneComp_00001615	ENST00000277458.5	ASB6	ASB6	OBAD	OBPED	0.642	0.531	-0.111	0.000230264	TRUE	1853
1854	isoComp_00012026	geneComp_00001615	ENST00000277459.8	ASB6	ASB6	OBAD	OBPED	0.305	0.438	0.132	0.000230264	TRUE	1854
1855	isoComp_00016391	geneComp_00002198	ENST00000525844.1	BDP1	BDP1	OBAD	OBPED	0.312	0.503	0.191	0.00023282	TRUE	1855
1856	isoComp_00100486	geneComp_00029313	ENST00000304920.3	IL17D	IL17D	OBAD	OBPED	0.712	0.82	0.107	0.000233904	TRUE	1856
1857	isoComp_00100488	geneComp_00029313	ENST00000498088.1	IL17D	IL17D	OBAD	OBPED	0.218	0.044	-0.173	0.000233904	TRUE	1857
1858	isoComp_00200683	geneComp_00049280	ENST00000322019.14	TM6SF1	TM6SF1	OBAD	OBPED	0.502	0.322	-0.18	0.000235728	TRUE	1858
1859	isoComp_00097763	geneComp_00028625	ENST00000465214.2	HSF2	HSF2	OBAD	OBPED	0.159	0.302	0.142	0.000237806	TRUE	1859
1860	isoComp_00193270	geneComp_00048176	ENST00000648544.1	STK17A	STK17A	OBAD	OBPED	0.567	0.674	0.107	0.000238801	TRUE	1860
1861	isoComp_00079758	geneComp_00025337	ENST00000668537.1	FAM13A-AS1	FAM13A-AS1	OBAD	OBPED	0.055	0.189	0.134	0.000239751	TRUE	1861
1862	isoComp_00043353	geneComp_00006255	ENST00000486752.5	DNAH1	DNAH1	OBAD	OBPED	0.214	0.069	-0.145	0.000240874	TRUE	1862
1863	isoComp_00166828	geneComp_00041373	ENST00000556333.1	RCCD1	RCCD1	OBAD	OBPED	0.086	0.189	0.102	0.000241889	TRUE	1863
1864	isoComp_00097346	geneComp_00028549	ENST00000486530.1	HPS3	HPS3	OBAD	OBPED	0.061	0.166	0.105	0.000252019	TRUE	1864
1865	isoComp_00146387	geneComp_00038316	ENST00000285083.10	OXNAD1	OXNAD1	OBAD	OBPED	0.255	0.124	-0.131	0.00025224	FALSE	1865
1866	isoComp_00000278	geneComp_00000040	ENST00000278618.9	AASDHPPT	AASDHPPT	OBAD	OBPED	0.753	0.594	-0.159	0.000253879	TRUE	1866
1867	isoComp_00159651	geneComp_00040269	ENST00000401604.8	PRKG1	PRKG1	OBAD	OBPED	0.328	0.157	-0.171	0.000256537	FALSE	1867
1868	isoComp_00218157	geneComp_00052143	ENST00000458716.2	ZFHX4	ZFHX4	OBAD	OBPED	0.15	0.022	-0.128	0.000257485	TRUE	1868
1869	isoComp_00026029	geneComp_00003778	ENST00000066544.8	CDC27	CDC27	OBAD	OBPED	0.417	0.311	-0.107	0.00025943	TRUE	1869
1870	isoComp_00015904	geneComp_00002139	ENST00000333924.6	BCDIN3D	BCDIN3D	OBAD	OBPED	0.733	0.868	0.135	0.000259837	TRUE	1870
1871	isoComp_00015905	geneComp_00002139	ENST00000550861.1	BCDIN3D	BCDIN3D	OBAD	OBPED	0.267	0.132	-0.135	0.000259837	TRUE	1871
1872	isoComp_00030594	geneComp_00004495	ENST00000663467.1	CKMT2-AS1	CKMT2-AS1	OBAD	OBPED	0.151	0.049	-0.103	0.000260677	FALSE	1872
1873	isoComp_00221182	geneComp_00052610	ENST00000306908.10	ZNF57	ZNF57	OBAD	OBPED	0.774	0.604	-0.171	0.000261323	TRUE	1873
1874	isoComp_00221184	geneComp_00052610	ENST00000523428.5	ZNF57	ZNF57	OBAD	OBPED	0.122	0.349	0.227	0.000261323	TRUE	1874
1875	isoComp_00208050	geneComp_00050534	ENST00000383029.7	TTC5	TTC5	OBAD	OBPED	0.252	0.406	0.153	0.000262424	TRUE	1875
1876	isoComp_00085829	geneComp_00026397	ENST00000519011.5	FZD6	FZD6	OBAD	OBPED	0.128	0.265	0.137	0.000267635	TRUE	1876
1877	isoComp_00150414	geneComp_00038885	ENST00000529118.1	PDXDC2P	PDXDC2P	OBAD	OBPED	0.215	0.058	-0.156	0.00027243	TRUE	1877
1878	isoComp_00191654	geneComp_00047970	ENST00000671022.1	SRSF6	SRSF6	OBAD	OBPED	0.28	0.406	0.126	0.000280671	TRUE	1878
1879	isoComp_00162312	geneComp_00040726	ENST00000427191.6	PTPN13	PTPN13	OBAD	OBPED	0.353	0.236	-0.117	0.000282992	TRUE	1879
1880	isoComp_00197542	geneComp_00048800	ENST00000380600.1	TCEANC	TCEANC	OBAD	OBPED	0.421	0.27	-0.151	0.000283541	TRUE	1880
1881	isoComp_00016083	geneComp_00002160	ENST00000553781.5	BCL2L2-PABPN1	BCL2L2-PABPN1	OBAD	OBPED	0.397	0.544	0.148	0.00028519	TRUE	1881
1882	isoComp_00137159	geneComp_00036232	ENST00000438495.6	NCOA7	NCOA7	OBAD	OBPED	0.136	0.275	0.139	0.000287707	TRUE	1882
1883	isoComp_00016707	geneComp_00002265	ENST00000526421.6	BIRC3	BIRC3	OBAD	OBPED	0.335	0.167	-0.168	0.000288767	TRUE	1883
1884	isoComp_00176863	geneComp_00045490	ENST00000320280.8	SCAMP1	SCAMP1	OBAD	OBPED	0.419	0.298	-0.122	0.000294808	TRUE	1884
1885	isoComp_00082944	geneComp_00025908	ENST00000549499.1	FGD6	FGD6	OBAD	OBPED	0.278	0.116	-0.163	0.000296115	FALSE	1885
1886	isoComp_00158847	geneComp_00040147	ENST00000592432.5	PRCD	PRCD	OBAD	OBPED	0.26	0.122	-0.138	0.000296115	TRUE	1886
1887	isoComp_00004981	geneComp_00000657	ENST00000557457.1	AHNAK2	AHNAK2	OBAD	OBPED	0.441	0.606	0.165	0.00029882	TRUE	1887
1888	isoComp_00207960	geneComp_00050517	ENST00000511730.2	TTC33	TTC33	OBAD	OBPED	0.185	0.315	0.13	0.000298968	TRUE	1888
1889	isoComp_00216037	geneComp_00051860	ENST00000310380.11	XXYLT1	XXYLT1	OBAD	OBPED	0.51	0.678	0.168	0.000302577	TRUE	1889
1890	isoComp_00121454	geneComp_00033388	ENST00000404816.7	LTBP1	LTBP1	OBAD	OBPED	0.267	0.128	-0.139	0.000303155	TRUE	1890
1891	isoComp_00215649	geneComp_00051799	ENST00000344347.5	XBP1	XBP1	OBAD	OBPED	0.076	0.183	0.108	0.000303214	TRUE	1891
1892	isoComp_00099706	geneComp_00028971	ENST00000456764.1	IGFBP2	IGFBP2	OBAD	OBPED	0.483	0.337	-0.146	0.000308933	TRUE	1892
1893	isoComp_00094032	geneComp_00027841	ENST00000229330.9	HCFC2	HCFC2	OBAD	OBPED	0.499	0.347	-0.151	0.000311014	TRUE	1893
1894	isoComp_00078191	geneComp_00025113	ENST00000357721.3	ETFBKMT	ETFBKMT	OBAD	OBPED	0.515	0.3	-0.215	0.000313224	FALSE	1894
1895	isoComp_00179360	geneComp_00045881	ENST00000393078.5	SERPINA3	SERPINA3	OBAD	OBPED	0.6	0.391	-0.208	0.000316309	FALSE	1895
1896	isoComp_00179361	geneComp_00045881	ENST00000393080.8	SERPINA3	SERPINA3	OBAD	OBPED	0.189	0.33	0.141	0.000316309	FALSE	1896
1897	isoComp_00019854	geneComp_00002909	ENST00000223642.3	C5	C5	OBAD	OBPED	0.676	0.806	0.13	0.000319241	TRUE	1897
1898	isoComp_00191802	geneComp_00047995	ENST00000587166.5	SSC5D	SSC5D	OBAD	OBPED	0.225	0.035	-0.19	0.000319874	FALSE	1898
1899	isoComp_00049971	geneComp_00007376	ENST00000503152.2	ENSG00000177738	ENSG00000177738	OBAD	OBPED	0.061	0.196	0.135	0.000325037	TRUE	1899
1900	isoComp_00191188	geneComp_00047895	ENST00000537556.1	SRGAP1	SRGAP1	OBAD	OBPED	0.135	0.018	-0.117	0.000325137	TRUE	1900
1901	isoComp_00024460	geneComp_00003525	ENST00000616054.2	CCL18	CCL18	OBAD	OBPED	0.315	0.494	0.179	0.000325309	FALSE	1901
1902	isoComp_00024461	geneComp_00003525	ENST00000616474.1	CCL18	CCL18	OBAD	OBPED	0.685	0.506	-0.179	0.000325309	FALSE	1902
1903	isoComp_00142518	geneComp_00037036	ENST00000310326.8	NSUN5	NSUN5	OBAD	OBPED	0.114	0.233	0.119	0.000333238	TRUE	1903
1904	isoComp_00136714	geneComp_00036158	ENST00000651566.2	NBPF19	NBPF19	OBAD	OBPED	0.211	0.091	-0.119	0.000333972	TRUE	1904
1905	isoComp_00135567	geneComp_00035989	ENST00000511480.5	N4BP2	N4BP2	OBAD	OBPED	0.199	0.065	-0.134	0.000334167	TRUE	1905
1906	isoComp_00199109	geneComp_00049031	ENST00000391759.6	TFPT	TFPT	OBAD	OBPED	0.676	0.805	0.129	0.000334279	FALSE	1906
1907	isoComp_00017337	geneComp_00002423	ENST00000630940.2	BORCS8-MEF2B	BORCS8-MEF2B	OBAD	OBPED	0.197	0.043	-0.154	0.000344017	TRUE	1907
1908	isoComp_00123284	geneComp_00033653	ENST00000613873.4	MAP2K6	MAP2K6	OBAD	OBPED	0.155	0.297	0.142	0.0003507	TRUE	1908
1909	isoComp_00133865	geneComp_00035785	ENST00000485118.5	MUC1	MUC1	OBAD	OBPED	0.232	0.121	-0.111	0.0003507	TRUE	1909
1910	isoComp_00019966	geneComp_00002929	ENST00000337836.10	C6	C6	OBAD	OBPED	0.309	0.446	0.137	0.000353667	FALSE	1910
1911	isoComp_00130157	geneComp_00034840	ENST00000469962.1	MMEL1	MMEL1	OBAD	OBPED	0.311	0.416	0.105	0.000354711	TRUE	1911
1912	isoComp_00191193	geneComp_00047895	ENST00000631006.2	SRGAP1	SRGAP1	OBAD	OBPED	0.555	0.728	0.172	0.000358152	TRUE	1912
1913	isoComp_00123117	geneComp_00033631	ENST00000396349.3	MANSC1	MANSC1	OBAD	OBPED	0.604	0.454	-0.151	0.000362299	TRUE	1913
1914	isoComp_00216668	geneComp_00051904	ENST00000508754.1	YIPF5	YIPF5	OBAD	OBPED	0.125	0.253	0.128	0.000367578	FALSE	1914
1915	isoComp_00124454	geneComp_00033796	ENST00000342386.10	MASTL	MASTL	OBAD	OBPED	0.065	0.193	0.128	0.000368779	TRUE	1915
1916	isoComp_00202385	geneComp_00049538	ENST00000510130.1	TMEM267	TMEM267	OBAD	OBPED	0.121	0.252	0.131	0.000370485	TRUE	1916
1917	isoComp_00091146	geneComp_00027266	ENST00000483720.7	GPRASP2	GPRASP2	OBAD	OBPED	0.384	0.573	0.189	0.000370918	FALSE	1917
1918	isoComp_00221695	geneComp_00052692	ENST00000619435.1	ZNF658	ZNF658	OBAD	OBPED	0.151	0.051	-0.1	0.000375902	TRUE	1918
1919	isoComp_00105167	geneComp_00029969	ENST00000561540.2	KCTD13	KCTD13	OBAD	OBPED	0.194	0.08	-0.113	0.000376374	TRUE	1919
1920	isoComp_00004475	geneComp_00000574	ENST00000264595.7	AGA	AGA	OBAD	OBPED	0.595	0.458	-0.137	0.000378226	TRUE	1920
1921	isoComp_00105587	geneComp_00030021	ENST00000570632.1	KDM6B	KDM6B	OBAD	OBPED	0.134	0.03	-0.103	0.000380967	TRUE	1921
1922	isoComp_00076727	geneComp_00024941	ENST00000663232.1	EPB41L4A-AS1	EPB41L4A-AS1	OBAD	OBPED	0.209	0.096	-0.113	0.000383226	FALSE	1922
1923	isoComp_00165928	geneComp_00041202	ENST00000522957.1	RB1CC1	RB1CC1	OBAD	OBPED	0.063	0.188	0.125	0.000385376	TRUE	1923
1924	isoComp_00039822	geneComp_00005821	ENST00000469954.5	DCUN1D1	DCUN1D1	OBAD	OBPED	0.076	0.189	0.113	0.000386137	FALSE	1924
1925	isoComp_00126023	geneComp_00033975	ENST00000378586.5	MED4	MED4	OBAD	OBPED	0.515	0.629	0.114	0.000386404	FALSE	1925
1926	isoComp_00109172	geneComp_00030763	ENST00000272163.9	LBR	LBR	OBAD	OBPED	0.663	0.536	-0.127	0.000388108	TRUE	1926
1927	isoComp_00070980	geneComp_00021038	ENST00000669440.2	ENSG00000283103	ENSG00000283103	OBAD	OBPED	0.524	0.644	0.12	0.000392409	TRUE	1927
1928	isoComp_00146254	geneComp_00038281	ENST00000447906.8	OTUD4	OTUD4	OBAD	OBPED	0.321	0.194	-0.127	0.000394574	FALSE	1928
1929	isoComp_00215214	geneComp_00051733	ENST00000262139.10	WIPI1	WIPI1	OBAD	OBPED	0.645	0.533	-0.113	0.000399383	TRUE	1929
1930	isoComp_00045509	geneComp_00006573	ENST00000377452.4	DTD1	DTD1	OBAD	OBPED	0.565	0.402	-0.163	0.000408638	TRUE	1930
1931	isoComp_00177297	geneComp_00045566	ENST00000380045.7	SCML1	SCML1	OBAD	OBPED	0.305	0.467	0.162	0.000411053	TRUE	1931
1932	isoComp_00197313	geneComp_00048755	ENST00000207157.7	TBX15	TBX15	OBAD	OBPED	0.192	0.306	0.113	0.00041256	TRUE	1932
1933	isoComp_00071595	geneComp_00021398	ENST00000475826.1	ENSG00000284954	ENSG00000284954	OBAD	OBPED	0.198	0.082	-0.116	0.000414289	FALSE	1933
1934	isoComp_00135896	geneComp_00036031	ENST00000585663.1	NACC1	NACC1	OBAD	OBPED	0.19	0.314	0.123	0.000418147	TRUE	1934
1935	isoComp_00150713	geneComp_00038931	ENST00000314922.3	PENK	PENK	OBAD	OBPED	0.26	0.142	-0.117	0.000422623	TRUE	1935
1936	isoComp_00078193	geneComp_00025113	ENST00000412352.6	ETFBKMT	ETFBKMT	OBAD	OBPED	0.088	0.216	0.128	0.00042605	FALSE	1936
1937	isoComp_00125553	geneComp_00033920	ENST00000369393.8	MDN1	MDN1	OBAD	OBPED	0.432	0.326	-0.106	0.00042901	TRUE	1937
1938	isoComp_00112590	geneComp_00031334	ENST00000686765.1	LINC00888	LINC00888	OBAD	OBPED	0.538	0.335	-0.204	0.000430752	TRUE	1938
1939	isoComp_00166410	geneComp_00041281	ENST00000424000.6	RBM45	RBM45	OBAD	OBPED	0.216	0.095	-0.12	0.000430841	TRUE	1939
1940	isoComp_00195544	geneComp_00048521	ENST00000682060.1	TACO1	TACO1	OBAD	OBPED	0.22	0.326	0.106	0.000430952	TRUE	1940
1941	isoComp_00166175	geneComp_00041247	ENST00000417201.4	RBM18	RBM18	OBAD	OBPED	0.675	0.518	-0.157	0.000434002	TRUE	1941
1942	isoComp_00175421	geneComp_00045274	ENST00000369063.8	RTN4IP1	RTN4IP1	OBAD	OBPED	0.73	0.496	-0.234	0.000438883	TRUE	1942
1943	isoComp_00175424	geneComp_00045274	ENST00000539449.2	RTN4IP1	RTN4IP1	OBAD	OBPED	0.224	0.433	0.21	0.000438883	TRUE	1943
1944	isoComp_00219164	geneComp_00052307	ENST00000334213.10	ZNF20	ZNF20	OBAD	OBPED	0.383	0.193	-0.191	0.00044297	TRUE	1944
1945	isoComp_00092910	geneComp_00027529	ENST00000264424.13	GUCY1B1	GUCY1B1	OBAD	OBPED	0.744	0.484	-0.261	0.000448554	FALSE	1945
1946	isoComp_00011370	geneComp_00001521	ENST00000479502.2	ARMCX5	ARMCX5	OBAD	OBPED	0.427	0.281	-0.146	0.000450475	FALSE	1946
1947	isoComp_00097145	geneComp_00028496	ENST00000492897.3	HOXB-AS3	HOXB-AS3	OBAD	OBPED	0.151	0.399	0.247	0.000450513	FALSE	1947
1948	isoComp_00025703	geneComp_00003733	ENST00000546939.5	CD63	CD63	OBAD	OBPED	0.42	0.286	-0.135	0.000461966	TRUE	1948
1949	isoComp_00027919	geneComp_00004099	ENST00000325212.11	CEP295	CEP295	OBAD	OBPED	0.411	0.249	-0.162	0.000471526	TRUE	1949
1950	isoComp_00159513	geneComp_00040257	ENST00000500036.2	PRKCH-AS1	PRKCH-AS1	OBAD	OBPED	0.26	0.092	-0.168	0.000472376	FALSE	1950
1951	isoComp_00159515	geneComp_00040257	ENST00000661303.1	PRKCH-AS1	PRKCH-AS1	OBAD	OBPED	0.652	0.755	0.104	0.000472376	FALSE	1951
1952	isoComp_00210530	geneComp_00050958	ENST00000421683.1	UCHL5	UCHL5	OBAD	OBPED	0.085	0.196	0.111	0.000472919	TRUE	1952
1953	isoComp_00139566	geneComp_00036566	ENST00000447668.2	NIFK-AS1	NIFK-AS1	OBAD	OBPED	0.31	0.438	0.127	0.000475247	TRUE	1953
1954	isoComp_00140873	geneComp_00036771	ENST00000601011.1	NOTCH3	NOTCH3	OBAD	OBPED	0.179	0.027	-0.152	0.000476741	TRUE	1954
1955	isoComp_00200030	geneComp_00049189	ENST00000429104.1	TIMM23B-AGAP6	TIMM23B-AGAP6	OBAD	OBPED	0.344	0.138	-0.206	0.000478301	TRUE	1955
1956	isoComp_00209627	geneComp_00050789	ENST00000327490.8	UBALD2	UBALD2	OBAD	OBPED	0.673	0.558	-0.115	0.000484227	TRUE	1956
1957	isoComp_00044203	geneComp_00006387	ENST00000417354.3	DNM3OS	DNM3OS	OBAD	OBPED	0.431	0.294	-0.138	0.000488122	TRUE	1957
1958	isoComp_00221219	geneComp_00052615	ENST00000536220.7	ZNF573	ZNF573	OBAD	OBPED	0.278	0.172	-0.106	0.000489278	TRUE	1958
1959	isoComp_00159650	geneComp_00040269	ENST00000373980.11	PRKG1	PRKG1	OBAD	OBPED	0.192	0.411	0.219	0.000497253	FALSE	1959
1960	isoComp_00010957	geneComp_00001452	ENST00000310389.6	10	10	OBAD	OBPED	0.41	0.602	0.193	0.000506726	TRUE	1960
1961	isoComp_00027788	geneComp_00004085	ENST00000487999.1	CEP162	CEP162	OBAD	OBPED	0.279	0.47	0.191	0.000514954	TRUE	1961
1962	isoComp_00167468	geneComp_00041465	ENST00000462119.5	REV3L	REV3L	OBAD	OBPED	0.255	0.373	0.118	0.000515002	TRUE	1962
1963	isoComp_00221651	geneComp_00052686	ENST00000430262.3	ZNF652	ZNF652	OBAD	OBPED	0.494	0.283	-0.212	0.000515002	TRUE	1963
1964	isoComp_00026226	geneComp_00003816	ENST00000336219.4	CDCA4	CDCA4	OBAD	OBPED	0.766	0.558	-0.208	0.000519682	TRUE	1964
1965	isoComp_00026227	geneComp_00003816	ENST00000392590.3	CDCA4	CDCA4	OBAD	OBPED	0.234	0.442	0.208	0.000519682	TRUE	1965
1966	isoComp_00186014	geneComp_00046842	ENST00000448276.7	SMARCD2	SMARCD2	OBAD	OBPED	0.669	0.541	-0.128	0.000524341	TRUE	1966
1967	isoComp_00179480	geneComp_00045902	ENST00000685516.1	SERPINB9P1	SERPINB9P1	OBAD	OBPED	0.186	0.044	-0.142	0.000525658	TRUE	1967
1968	isoComp_00046369	geneComp_00006726	ENST00000344096.4	DYRK2	DYRK2	OBAD	OBPED	0.529	0.37	-0.158	0.000526143	FALSE	1968
1969	isoComp_00050486	geneComp_00007633	ENST00000422740.1	ENSG00000212978	ENSG00000212978	OBAD	OBPED	0.097	0.207	0.111	0.00053039	FALSE	1969
1970	isoComp_00221542	geneComp_00052666	ENST00000458270.2	ZNF623	ZNF623	OBAD	OBPED	0.143	0.273	0.13	0.000534546	FALSE	1970
1971	isoComp_00025686	geneComp_00003732	ENST00000313421.11	CD6	CD6	OBAD	OBPED	0.572	0.324	-0.247	0.000535371	TRUE	1971
1972	isoComp_00025689	geneComp_00003732	ENST00000419282.2	CD6	CD6	OBAD	OBPED	0.112	0.278	0.166	0.000535371	TRUE	1972
1973	isoComp_00029783	geneComp_00004353	ENST00000220913.10	CHRAC1	CHRAC1	OBAD	OBPED	0.495	0.371	-0.124	0.000539856	TRUE	1973
1974	isoComp_00121458	geneComp_00033388	ENST00000418533.6	LTBP1	LTBP1	OBAD	OBPED	0.072	0.173	0.102	0.000540689	TRUE	1974
1975	isoComp_00198625	geneComp_00048953	ENST00000374902.9	TEX10	TEX10	OBAD	OBPED	0.578	0.732	0.154	0.000541777	TRUE	1975
1976	isoComp_00198627	geneComp_00048953	ENST00000477648.1	TEX10	TEX10	OBAD	OBPED	0.275	0.116	-0.159	0.000543804	TRUE	1976
1977	isoComp_00189835	geneComp_00047693	ENST00000274008.5	SPATA5	SPATA5	OBAD	OBPED	0.509	0.685	0.176	0.000544244	TRUE	1977
1978	isoComp_00088292	geneComp_00026756	ENST00000471912.1	GGACT	GGACT	OBAD	OBPED	0.112	0.244	0.132	0.000545667	TRUE	1978
1979	isoComp_00094017	geneComp_00027837	ENST00000380763.7	HCCS	HCCS	OBAD	OBPED	0.47	0.627	0.157	0.000547528	FALSE	1979
1980	isoComp_00032364	geneComp_00004745	ENST00000428680.6	CNOT4	CNOT4	OBAD	OBPED	0.248	0.097	-0.151	0.000551614	TRUE	1980
1981	isoComp_00014943	geneComp_00002024	ENST00000309519.8	B4GALT2	B4GALT2	OBAD	OBPED	0.663	0.53	-0.133	0.000554179	FALSE	1981
1982	isoComp_00177301	geneComp_00045566	ENST00000487842.1	SCML1	SCML1	OBAD	OBPED	0.342	0.179	-0.163	0.000554179	TRUE	1982
1983	isoComp_00142180	geneComp_00036999	ENST00000382291.7	NRSN2	NRSN2	OBAD	OBPED	0.35	0.516	0.166	0.000559287	FALSE	1983
1984	isoComp_00220359	geneComp_00052482	ENST00000598676.1	ZNF428	ZNF428	OBAD	OBPED	0.214	0.09	-0.124	0.000561825	TRUE	1984
1985	isoComp_00222486	geneComp_00052846	ENST00000597807.1	ZNF814	ZNF814	OBAD	OBPED	0.14	0.026	-0.114	0.000562066	TRUE	1985
1986	isoComp_00166124	geneComp_00041234	ENST00000424458.5	RBM12	RBM12	OBAD	OBPED	0.25	0.352	0.102	0.000563798	TRUE	1986
1987	isoComp_00049370	geneComp_00007236	ENST00000599672.6	EMG1	EMG1	OBAD	OBPED	0.271	0.154	-0.117	0.000573906	TRUE	1987
1988	isoComp_00156271	geneComp_00039691	ENST00000272645.9	POLR2D	POLR2D	OBAD	OBPED	0.498	0.333	-0.166	0.000581561	FALSE	1988
1989	isoComp_00137153	geneComp_00036232	ENST00000368357.7	NCOA7	NCOA7	OBAD	OBPED	0.283	0.155	-0.128	0.000582738	TRUE	1989
1990	isoComp_00091417	geneComp_00027301	ENST00000361034.7	GRAMD4	GRAMD4	OBAD	OBPED	0.611	0.472	-0.139	0.000582965	TRUE	1990
1991	isoComp_00184972	geneComp_00046692	ENST00000594180.1	SLC6A16	SLC6A16	OBAD	OBPED	0.21	0.075	-0.135	0.000583449	FALSE	1991
1992	isoComp_00180682	geneComp_00046068	ENST00000427414.2	SH3D19	SH3D19	OBAD	OBPED	0.055	0.157	0.101	0.000584469	TRUE	1992
1993	isoComp_00023244	geneComp_00003365	ENST00000614023.1	CCDC122	CCDC122	OBAD	OBPED	0.298	0.154	-0.144	0.000590102	TRUE	1993
1994	isoComp_00213930	geneComp_00051554	ENST00000281496.6	VWA8	VWA8	OBAD	OBPED	0.232	0.068	-0.164	0.000604417	FALSE	1994
1995	isoComp_00106002	geneComp_00030081	ENST00000513355.2	KIAA2026	KIAA2026	OBAD	OBPED	0.186	0.064	-0.121	0.000607817	TRUE	1995
1996	isoComp_00142517	geneComp_00037036	ENST00000252594.10	NSUN5	NSUN5	OBAD	OBPED	0.373	0.248	-0.126	0.00060927	TRUE	1996
1997	isoComp_00131267	geneComp_00035024	ENST00000398439.8	MRO	MRO	OBAD	OBPED	0.328	0.091	-0.237	0.000609692	FALSE	1997
1998	isoComp_00019040	geneComp_00002745	ENST00000459772.5	C1orf112	C1orf112	OBAD	OBPED	0.357	0.171	-0.186	0.000610241	TRUE	1998
[truncated: 862 more rows]
