# Supplementary material for: Gene expression analysis in subcutaneous adipose tissue reveals a predominant influence of lncRNAs during growth
Source: Genes Dis. 2024 Jun 14;12(2):101351. doi: 10.1016/j.gendis.2024.101351 (PMC11625322; doi:10.1016/j.gendis.2024.101351)
Supplement: Table S4 — List of pathways associated with genes undergoing isoform switch consequences obtained via g:Profiler. Note: This table enumerates KEGG pathways linked to genes exhibiting a switch consequence in isoform usage. For each pathway, the KEGG-specific ID, the adjusted P-value, the number of genes of the pathway (term size), and the number of genes with a switch in the specific pathway are reported. [file mmc5.xlsx]

## Sheet: Foglio 1
gProfiler_KEGG_ALL_SWITCHING_GENES
source	term_name	term_id	adjusted_p_value	term_size	intersection_size	intersections
KEGG	Herpes simplex virus 1 infection	KEGG:05168	3.2273484791532937e-10	505	33	CYCS,BIRC2,ZNF814,FAS,PPP1CB,C5,IL6,ZNF738,ZFP69,ZNF484,SRSF6,ZNF100,ZFP1,ZNF141,ZNF717,ZNF460,ZNF132,ZNF135,ZNF684,ZNF273,ZNF624,ZNF57,BIRC3,HCFC2,ZNF658,ZNF20,ZNF573,ZNF525,ZNF235,ZNF540,ZNF736,ZFP14,CFP
KEGG	Metabolic pathways	KEGG:01100	4.189188890072924e-10	1532	53	CYCS,LDHA,PIGF,RPE,DLD,ATP5F1D,SUCLA2,MPI,COQ6,PMM2,RDH11,MOCS1,MGST1,PYCR2,RFK,STT3B,HSD17B12,GALNT1,SIRT2,UQCRC1,CYP2R1,HADHA,TYMS,LBR,AOX1,PGM2,PDXP,IDO1,TKFC,GATB,GCLM,AASS,PLA2G4B,CMBL,ENTPD5,DLAT,NUDT12,CHSY1,SYNJ1,PLA2G12A,CAMKMT,GPAT2,HPRT1,HSD17B1,PIGK,CDS2,GDPD3,PDE4D,IPPK,SUV39H2,MMAB,PI4K2B,AASDHPPT
KEGG	Pathways of neurodegeneration - multiple diseases	KEGG:05022	8.355140593892564e-9	474	28	CYCS,PSMD9,ATP5F1D,PSMD12,FZD6,VAPB,MAP2K3,FAS,WIPI1,UQCRC1,PSMD8,C9ORF72,IL6,DVL3,APC,PSMC3,RB1CC1,PINK1,RAC1,MAPT,ATG14,XBP1,DNAH1,MAP2K6,UBE2G1,CALML4,PSMA2,CALM2
KEGG	Ubiquitin mediated proteolysis	KEGG:04120	3.8580224489074326e-8	140	15	UBE2B,UBE2K,BIRC2,UBE2E1,RCHY1,PIAS2,ELOB,RHOBTB2,STUB1,SKP1,CDC27,FBXW8,BIRC3,UBE2G1,UBE2S
KEGG	Amyotrophic lateral sclerosis	KEGG:05014	5.810982445340501e-8	362	23	CYCS,PSMD9,ATP5F1D,PSMD12,NUP88,VAPB,MAP2K3,WIPI1,UQCRC1,NUP54,PSMD8,C9ORF72,SETX,PSMC3,RB1CC1,PINK1,RAC1,ATG14,XBP1,NRG2,DNAH1,MAP2K6,PSMA2
KEGG	Pathways in cancer	KEGG:05200	3.3136389330934465e-7	529	28	CYCS,FZD6,BIRC2,LAMA2,MGST1,FAS,CCND2,AGT,LAMA3,ELOB,RB1,IL6,DVL3,APC,SKP1,TCF7L1,CDKN2B,CDKN2A,RAC1,CTBP2,FGF7,PDGFA,BIRC3,NOTCH3,CALML4,CALM2,JUN,FLT3LG
KEGG	Biosynthesis of cofactors	KEGG:01240	9.457040610688434e-7	153	11	DLD,MPI,COQ6,PMM2,RDH11,MOCS1,RFK,AK3,PDXP,IDO1,GCLM
KEGG	Focal adhesion	KEGG:04510	0.0000012028246753306054	200	16	COL1A2,BIRC2,LAMA2,ACTN1,RAPGEF1,CCND2,PPP1CB,LAMA3,COL1A1,THBS4,RAC1,PDGFA,BIRC3,CAV2,COL6A6,JUN
KEGG	Human papillomavirus infection	KEGG:05165	0.0000025787317207004012	331	15	COL1A2,FZD6,LAMA2,PPP2CB,FAS,CCND2,LAMA3,COL1A1,THBS4,LFNG,RB1,DVL3,APC,MAML2,TCF7L1
KEGG	Cellular senescence	KEGG:04218	0.000005047542059663584	156	14	MAP2K3,CCND2,PPP1CB,RRAS2,RB1,IL6,HIPK1,CDKN2B,CDKN2A,IGFBP3,MAP2K6,CALML4,CALM2,LIN9
KEGG	Ribosome	KEGG:03010	0.000006894881998436795	153	9	RPL22,RPL13,RPL32,RPS23,RPL37,RPL18,MRPL30,MRPL23,RPL28
KEGG	Hippo signaling pathway	KEGG:04390	0.000007399118216495229	157	13	YWHAQ,FZD6,BIRC2,PPP2CB,TEAD1,CCND2,PPP1CB,DVL3,APC,TCF7L1,BIRC3,TEAD3,TEAD4
KEGG	Alzheimer disease	KEGG:05010	0.0000074635603001589775	382	20	CYCS,PSMD9,ATP5F1D,PSMD12,FZD6,FAS,WIPI1,UQCRC1,PSMD8,IL6,DVL3,APC,PSMC3,RB1CC1,MAPT,ATG14,XBP1,CALML4,PSMA2,CALM2
KEGG	MAPK signaling pathway	KEGG:04010	0.000012221064221034971	294	18	RASA1,MAP2K3,JUND,FAS,PPM1B,HSPA8,RRAS2,PLA2G4B,PPM1A,RAC1,MAPT,FGF7,PDGFA,MAP2K6,DUSP7,JUN,FLT3LG,DUSP8
KEGG	Hepatocellular carcinoma	KEGG:05225	0.000021814958775512933	166	11	FZD6,MGST1,SMARCD2,SMARCE1,BRD7,RB1,DVL3,APC,TCF7L1,CDKN2A,ARID2
KEGG	Legionellosis	KEGG:05134	0.00004390481397406706	57	6	CYCS,NAIP,EEF1A1,CLK1,HSPA8,IL6
KEGG	Platinum drug resistance	KEGG:01524	0.000047640905482603615	72	8	CYCS,ATP7A,BIRC2,MGST1,FAS,REV3L,CDKN2A,BIRC3
KEGG	Lysosome	KEGG:04142	0.00006295328918564654	132	10	CTSO,CD68,CD63,LITAF,DMXL2,AGA,LIPA,LAMP2,CTNS,NCOA7
KEGG	Coronavirus disease - COVID-19	KEGG:05171	0.0000656353692357574	231	10	RPL22,RPL13,RPL32,RPS23,RPL37,RPL18,C3AR1,RPL28,C5,IL6
KEGG	Shigellosis	KEGG:05131	0.0000656353692357574	246	15	CYCS,NAIP,ACTN1,WIPI1,CAPNS1,FNBP1L,SKP1,RRAGB,U2AF1,RAC1,ATG14,PLCE1,GLMN,JUN,H3C6
KEGG	p53 signaling pathway	KEGG:04115	0.00006886333524920122	73	8	CYCS,FAS,RCHY1,CCND2,CCNG2,CDKN2A,IGFBP3,SHISA5
KEGG	Propanoate metabolism	KEGG:00640	0.00006886333524920122	32	3	LDHA,DLD,SUCLA2
KEGG	ECM-receptor interaction	KEGG:04512	0.00006886333524920122	88	6	COL1A2,LAMA2,LAMA3,FREM1,COL1A1,THBS4
KEGG	Autophagy - animal	KEGG:04140	0.00007835022294397827	141	10	ATG10,HMGB1,PPP2CB,WIPI1,RRAS2,C9ORF72,RB1CC1,RRAGB,LAMP2,ATG14
KEGG	Spliceosome	KEGG:03040	0.00008485149994978958	150	10	MAGOHB,SNRPC,HSPA8,PUF60,BCAS2,SNRNP27,U2AF1,SRSF6,SNRPD3,PQBP1
KEGG	Transcriptional misregulation in cancer	KEGG:05202	0.00009047628488102055	192	13	TAF15,ATF1,BIRC2,SIX1,CCND2,IL6,MAF,HOXA9,PDGFA,IGFBP3,BIRC3,H3C6,GZMB
KEGG	Toxoplasmosis	KEGG:05145	0.00012774745844217097	109	6	CYCS,BIRC2,LAMA2,MAP2K3,LAMA3,HSPA8
KEGG	Parkinson disease	KEGG:05012	0.00013634655058848341	266	15	CYCS,PSMD9,ATP5F1D,PSMD12,UQCRC1,PSMD8,PSMC3,PINK1,MAPT,XBP1,UBE2G1,CALML4,PSMA2,CALM2,SLC18A2
KEGG	Protein processing in endoplasmic reticulum	KEGG:04141	0.00014282217613748087	168	11	TRAM1,YOD1,STT3B,HSPA8,SEC62,UBXN6,STUB1,SKP1,XBP1,UBE2G1,SVIP
KEGG	Epstein-Barr virus infection	KEGG:05169	0.0002039351579470663	198	9	CYCS,PSMD12,MAP2K3,FAS,CCND2,PSMD8,RB1,IL6,PSMC3
KEGG	Cell cycle	KEGG:04110	0.0002087685600826279	127	9	YWHAQ,CCND2,PRKDC,RB1,SKP1,CDC27,CDKN2B,CDKN2A,PLK1
KEGG	Spinocerebellar ataxia	KEGG:05017	0.00021856337411253	142	10	CYCS,PSMD9,PSMD12,WIPI1,PSMD8,PSMC3,RB1CC1,ATG14,XBP1,PSMA2
KEGG	TNF signaling pathway	KEGG:04668	0.0003513296055509808	113	9	BIRC2,MAP2K3,FAS,IL6,BAG4,BIRC3,MAP2K6,JUN,IL18R1
KEGG	Prion disease	KEGG:05020	0.00038975181554283013	272	10	CYCS,PSMD9,ATP5F1D,PSMD12,UQCRC1,HSPA8,PSMD8,C5,IL6,PSMC3
KEGG	Ras signaling pathway	KEGG:04014	0.0003983908636624775	234	13	RASA1,RRAS2,RALGAPA2,PLA2G4B,PLA2G12A,RASA4B,RAC1,FGF7,PDGFA,PLCE1,CALML4,CALM2,FLT3LG
KEGG	Antifolate resistance	KEGG:01523	0.00039911245633112	30	4	SLC19A1,SLC46A1,TYMS,IL6
KEGG	Phosphatidylinositol signaling system	KEGG:04070	0.0004169793042921294	97	8	PIP4P2,SYNJ1,CDS2,IPPK,PI4K2B,PLCE1,CALML4,CALM2
KEGG	Salmonella infection	KEGG:05132	0.0004977088889352218	249	13	CYCS,NAIP,BIRC2,MAP2K3,IL6,SKP1,TCF7L1,DYNC2H1,RAC1,BIRC3,AHNAK2,MAP2K6,JUN
KEGG	Alcoholic liver disease	KEGG:04936	0.0004977088889352218	142	10	MAP2K3,FAS,C3AR1,C5,IL6,IL17RA,TCF7L1,MAP2K6,ADH1A,MLYCD
KEGG	Amoebiasis	KEGG:05146	0.0004977088889352218	101	6	COL1A2,LAMA2,ACTN1,LAMA3,COL1A1,IL6
KEGG	Lipid and atherosclerosis	KEGG:05417	0.0004977088889352218	214	12	CYCS,MAP2K3,FAS,HSPA8,IL6,RAC1,HSPA4,XBP1,MAP2K6,CALML4,CALM2,JUN
KEGG	Tryptophan metabolism	KEGG:00380	0.0007853826902263169	41	4	DLD,HADHA,AOX1,IDO1
KEGG	Kaposi sarcoma-associated herpesvirus infection	KEGG:05167	0.0008049383950050048	194	11	CYCS,FAS,RB1,IL6,TCF7L1,RAC1,ATG14,MAP2K6,CALML4,CALM2,JUN
KEGG	Proteoglycans in cancer	KEGG:05205	0.0009101035213128835	205	7	COL1A2,FZD6,FAS,PPP1CB,COL1A1,CD63,RRAS2
KEGG	Small cell lung cancer	KEGG:05222	0.0009169193497414584	92	7	CYCS,BIRC2,LAMA2,LAMA3,RB1,CDKN2B,BIRC3
KEGG	Cushing syndrome	KEGG:04934	0.0009626903739867462	153	8	FZD6,AGT,RB1,DVL3,APC,TCF7L1,CDKN2B,CDKN2A
KEGG	TGF-beta signaling pathway	KEGG:04350	0.001006084676913228	94	7	NBL1,PPP2CB,FBN1,SKP1,TGIF2,CDKN2B,LTBP1
KEGG	Huntington disease	KEGG:05016	0.001006084676913228	306	10	CYCS,PSMD9,ATP5F1D,PSMD12,WIPI1,UQCRC1,PSMD8,TFAM,PSMC3,RB1CC1
KEGG	Wnt signaling pathway	KEGG:04310	0.001006084676913228	170	9	FZD6,CCND2,DVL3,APC,SKP1,TCF7L1,RAC1,CTBP2,PRICKLE4
KEGG	Protein export	KEGG:03060	0.0010515406183642549	23	3	SRP68,SPCS2,SEC62
KEGG	Apoptosis	KEGG:04210	0.0010941612487872234	135	5	CYCS,BIRC2,CTSO,FAS,PTPN13
KEGG	Nucleocytoplasmic transport	KEGG:03013	0.0013661325152976203	108	5	NUP88,MAGOHB,EEF1A1,AHCTF1,NUP54
KEGG	Carbon metabolism	KEGG:01200	0.0014312919937530001	115	3	RPE,DLD,SUCLA2
KEGG	Complement and coagulation cascades	KEGG:04610	0.0014482463130428174	86	5	SERPING1,F8,C3AR1,C5,TFPI
KEGG	Regulation of actin cytoskeleton	KEGG:04810	0.0016822898856403918	227	10	ACTN1,ABI2,PPP1CB,RRAS2,C5,APC,GSN,RAC1,FGF7,PDGFA
KEGG	Diabetic cardiomyopathy	KEGG:05415	0.0017650441320805578	203	6	COL1A2,ATP5F1D,PPP1CB,UQCRC1,AGT,COL1A1
KEGG	Pyruvate metabolism	KEGG:00620	0.0017650441320805578	47	2	LDHA,DLD
KEGG	Autophagy - other	KEGG:04136	0.0017650441320805578	32	3	ATG10,PPP2CB,WIPI1
KEGG	Proteasome	KEGG:03050	0.001844661121462597	46	5	PSMD9,PSMD12,PSMD8,PSMC3,PSMA2
KEGG	Vitamin digestion and absorption	KEGG:04977	0.001844661121462597	24	4	SLC19A1,SLC46A1,MMACHC,CUBN
KEGG	Measles	KEGG:05162	0.001844661121462597	139	6	CYCS,FAS,RCHY1,CCND2,HSPA8,IL6
KEGG	Oocyte meiosis	KEGG:04114	0.001844661121462597	129	8	YWHAQ,PPP2CB,PPP1CB,SKP1,CDC27,PLK1,CALML4,CALM2
KEGG	PI3K-Akt signaling pathway	KEGG:04151	0.0018728116731133464	353	8	YWHAQ,COL1A2,LAMA2,PPP2CB,CCND2,LAMA3,COL1A1,THBS4
KEGG	Thermogenesis	KEGG:04714	0.0018728116731133464	232	5	ATP5F1D,COX20,SMARCD2,MAP2K3,SMARCE1
KEGG	Citrate cycle (TCA cycle)	KEGG:00020	0.0021557806532744275	30	2	DLD,SUCLA2
KEGG	Choline metabolism in cancer	KEGG:05231	0.0023303464014902747	98	7	LYPLA1,GPCPD1,PLA2G4B,RAC1,PDGFA,SLC44A1,JUN
KEGG	Vitamin B6 metabolism	KEGG:00750	0.002336112125687444	6	2	AOX1,PDXP
KEGG	GnRH signaling pathway	KEGG:04912	0.002336112125687444	93	7	MAP2K3,PLA2G4B,MAP2K6,CALML4,CALM2,JUN,GNRH1
KEGG	Glycerophospholipid metabolism	KEGG:00564	0.0023490540578002005	99	6	LYPLA1,GPCPD1,PLA2G4B,PLA2G12A,GPAT2,CDS2
KEGG	Amphetamine addiction	KEGG:05031	0.002448854346757919	69	6	PPP1CB,FOSB,CALML4,CALM2,JUN,SLC18A2
KEGG	AGE-RAGE signaling pathway in diabetic complications	KEGG:04933	0.002448854346757919	100	7	COL1A2,AGT,COL1A1,IL6,RAC1,PLCE1,JUN
KEGG	Viral carcinogenesis	KEGG:05203	0.002638121928591951	200	10	YWHAQ,ACTN1,CCND2,RB1,GSN,CDKN2B,CDKN2A,RAC1,H4C8,JUN
KEGG	Hippo signaling pathway - multiple species	KEGG:04392	0.002638121928591951	29	4	TEAD1,FAT4,TEAD3,TEAD4
KEGG	Lysine degradation	KEGG:00310	0.0026435775377951247	63	5	DLD,HADHA,AASS,CAMKMT,SUV39H2
KEGG	Protein digestion and absorption	KEGG:04974	0.00266169339321211	103	7	COL1A2,COL1A1,ATP1A1,COL12A1,PGA4,COL6A6,CPA1
KEGG	mRNA surveillance pathway	KEGG:03015	0.00266169339321211	97	7	MAGOHB,PPP2CB,PPP1CB,NUDT21,WDR33,BCL2L2-PABPN1,PELO
KEGG	Steroid biosynthesis	KEGG:00100	0.002676738865452916	20	3	CYP2R1,LBR,LIPA
KEGG	Glycolysis / Gluconeogenesis	KEGG:00010	0.002676738865452916	67	2	LDHA,DLD
KEGG	C-type lectin receptor signaling pathway	KEGG:04625	0.0027860539012134864	104	7	LSP1,RRAS2,IL6,IL17D,CALML4,CALM2,JUN
KEGG	Pertussis	KEGG:05133	0.002843927503573227	76	6	SERPING1,C5,IL6,CALML4,CALM2,JUN
KEGG	Tuberculosis	KEGG:05152	0.0029292569419038165	175	3	CYCS,LSP1,CEBPG
KEGG	Notch signaling pathway	KEGG:04330	0.002967397514063698	58	5	LFNG,DVL3,MAML2,CTBP2,NOTCH3
KEGG	Hepatitis B	KEGG:05161	0.0029976138648503785	161	6	CYCS,YWHAQ,MAP2K3,FAS,RB1,IL6
KEGG	Fluid shear stress and atherosclerosis	KEGG:05418	0.0030066205459660347	138	8	MGST1,RAC1,PDGFA,MAP2K6,CALML4,CAV2,CALM2,JUN
KEGG	Adherens junction	KEGG:04520	0.003109849066635106	71	5	LMO7,ACTN1,TCF7L1,NECTIN3,RAC1
KEGG	Human immunodeficiency virus 1 infection	KEGG:05170	0.0032187653239025317	210	10	CYCS,MAP2K3,FAS,ELOB,SKP1,RAC1,MAP2K6,CALML4,CALM2,JUN
KEGG	Pathogenic Escherichia coli infection	KEGG:05130	0.0032910823265549895	196	3	CYCS,NAIP,NCL
KEGG	Fructose and mannose metabolism	KEGG:00051	0.003909919937983817	33	2	MPI,PMM2
KEGG	Biosynthesis of nucleotide sugars	KEGG:01250	0.004051875218322974	37	3	MPI,PMM2,PGM2
KEGG	Breast cancer	KEGG:05224	0.004221797904871574	147	8	FZD6,RB1,DVL3,APC,TCF7L1,FGF7,NOTCH3,JUN
KEGG	cAMP signaling pathway	KEGG:04024	0.004776805546830675	223	10	PPP1CB,ATP1A1,RRAS2,FFAR2,RAC1,PDE4D,PLCE1,CALML4,CALM2,JUN
KEGG	Apoptosis - multiple species	KEGG:04215	0.004793304262074434	32	2	CYCS,BIRC2
KEGG	Endocytosis	KEGG:04144	0.004793304262074434	250	6	RAB10,ARF5,VPS29,ARF4,HSPA8,SPART
KEGG	Gastric cancer	KEGG:05226	0.005012234535027944	148	7	FZD6,RB1,DVL3,APC,TCF7L1,CDKN2B,FGF7
KEGG	Basal cell carcinoma	KEGG:05217	0.0050418855161464635	63	4	FZD6,DVL3,APC,TCF7L1
KEGG	African trypanosomiasis	KEGG:05143	0.005776359609856453	36	3	FAS,IDO1,IL6
KEGG	IL-17 signaling pathway	KEGG:04657	0.005934165100760973	91	6	JUND,IL6,FOSB,IL17RA,IL17D,JUN
KEGG	Alcoholism	KEGG:05034	0.005934165100760973	185	9	PPP1CB,FOSB,MACROH2A2,CALML4,H4C8,CALM2,H2AC6,H3C6,SLC18A2
KEGG	RNA degradation	KEGG:03018	0.0063289869052582225	79	2	TOB1,EXOSC3
KEGG	Inflammatory mediator regulation of TRP channels	KEGG:04750	0.006463058333188583	98	6	MAP2K3,PPP1CB,PLA2G4B,MAP2K6,CALML4,CALM2
KEGG	Rap1 signaling pathway	KEGG:04015	0.006892540662936451	210	9	MAP2K3,RAPGEF1,RAC1,FGF7,PDGFA,PLCE1,MAP2K6,CALML4,CALM2
KEGG	Vascular smooth muscle contraction	KEGG:04270	0.006892540662936451	134	7	PPP1CB,AGT,KCNMB3,PLA2G4B,PLA2G12A,CALML4,CALM2
KEGG	Valine, leucine and isoleucine degradation	KEGG:00280	0.007220748412438811	48	3	DLD,HADHA,AOX1
KEGG	Amino sugar and nucleotide sugar metabolism	KEGG:00520	0.007267160777630928	49	2	MPI,PMM2
KEGG	Mineral absorption	KEGG:04978	0.008031035148700095	60	3	ATP7A,SLC46A1,ATP1A1
KEGG	Hepatitis C	KEGG:05160	0.008050468790589276	157	4	CYCS,YWHAQ,PPP2CB,FAS
KEGG	Systemic lupus erythematosus	KEGG:05322	0.009042367797831722	130	7	ACTN1,C5,MACROH2A2,SNRPD3,H4C8,H2AC6,H3C6
KEGG	Human cytomegalovirus infection	KEGG:05163	0.009556053092775659	223	9	CYCS,FAS,RB1,IL6,CDKN2A,RAC1,MAP2K6,CALML4,CALM2
KEGG	Glioma	KEGG:05214	0.009556053092775659	75	5	RB1,CDKN2A,PDGFA,CALML4,CALM2
KEGG	Nicotinate and nicotinamide metabolism	KEGG:00760	0.011027508564840832	36	3	SIRT2,AOX1,NUDT12
KEGG	Oxidative phosphorylation	KEGG:00190	0.01203348118960496	134	2	CYCS,ATP5F1D
KEGG	Signaling pathways regulating pluripotency of stem cells	KEGG:04550	0.012279879383620828	143	6	FZD6,PCGF2,DVL3,APC,PCGF5,RIF1
KEGG	Viral myocarditis	KEGG:05416	0.012899808783689688	56	2	CYCS,LAMA2
KEGG	Basal transcription factors	KEGG:03022	0.014315393591046723	43	3	TAF15,TAF7,TAF3
KEGG	Glycosylphosphatidylinositol (GPI)-anchor biosynthesis	KEGG:00563	0.01523711895009238	26	1	PIGF
KEGG	Adrenergic signaling in cardiomyocytes	KEGG:04261	0.015535312119565027	154	4	PPP2CB,PPP1CB,AGT,ATP1A1
KEGG	Cysteine and methionine metabolism	KEGG:00270	0.01612966384144406	49	1	LDHA
KEGG	Necroptosis	KEGG:04217	0.016418336857487545	159	7	BIRC2,HMGB1,FAS,PLA2G4B,MACROH2A2,BIRC3,H2AC6
KEGG	Non-alcoholic fatty liver disease	KEGG:04932	0.016968546924712596	154	7	CYCS,FAS,UQCRC1,IL6,RAC1,XBP1,JUN
KEGG	Fatty acid elongation	KEGG:00062	0.018683909215183307	27	2	HSD17B12,HADHA
KEGG	Colorectal cancer	KEGG:05210	0.01926093888206185	86	5	CYCS,APC,TCF7L1,RAC1,JUN
KEGG	Fanconi anemia pathway	KEGG:03460	0.019662186238150706	53	3	RPA3,EME2,REV3L
KEGG	Nucleotide metabolism	KEGG:01232	0.019855043553286926	85	5	AK3,TYMS,ENTPD5,HPRT1,CDA
KEGG	Central carbon metabolism in cancer	KEGG:05230	0.021726509965482064	70	1	LDHA
KEGG	Osteoclast differentiation	KEGG:04380	0.021787339629806068	125	6	JUND,FOSB,RAC1,LILRA5,MAP2K6,JUN
KEGG	Other types of O-glycan biosynthesis	KEGG:00514	0.021787339629806068	47	3	GALNT1,LFNG,XXYLT1
KEGG	Melanoma	KEGG:05218	0.02214978257186507	72	4	RB1,CDKN2A,FGF7,PDGFA
KEGG	Fc epsilon RI signaling pathway	KEGG:04664	0.022367470487152506	67	4	MAP2K3,PLA2G4B,RAC1,MAP2K6
KEGG	Peroxisome	KEGG:04146	0.02387505713019311	81	2	PEX10,FAR2
KEGG	Tight junction	KEGG:04530	0.024209419860250193	169	6	RAP2C,PPP2CB,ACTN1,RAB8B,RAC1,HSPA4
KEGG	Pentose phosphate pathway	KEGG:00030	0.024209419860250193	30	1	RPE
KEGG	Aldosterone synthesis and secretion	KEGG:04925	0.024209419860250193	98	5	ATF1,AGT,ATP1A1,CALML4,CALM2
KEGG	Insulin signaling pathway	KEGG:04910	0.024600679148161015	137	6	RHOQ,RAPGEF1,PPP1CB,SOCS4,CALML4,CALM2
KEGG	Apelin signaling pathway	KEGG:04371	0.025246500568411427	138	6	RRAS2,TFAM,BORCS8-MEF2B,NOTCH3,CALML4,CALM2
KEGG	Purine metabolism	KEGG:00230	0.026461835978097786	126	5	AK3,PGM2,ENTPD5,HPRT1,PDE4D
KEGG	JAK-STAT signaling pathway	KEGG:04630	0.026461835978097786	166	6	CCND2,PIAS2,AOX1,IL6,SOCS4,PDGFA
KEGG	Melanogenesis	KEGG:04916	0.026461835978097786	101	5	FZD6,DVL3,TCF7L1,CALML4,CALM2
KEGG	Pentose and glucuronate interconversions	KEGG:00040	0.026461835978097786	35	1	RPE
KEGG	Inositol phosphate metabolism	KEGG:00562	0.026461835978097786	73	4	SYNJ1,IPPK,PI4K2B,PLCE1
KEGG	Inflammatory bowel disease	KEGG:05321	0.026461835978097786	62	4	IL6,MAF,JUN,IL18R1
KEGG	Glucagon signaling pathway	KEGG:04922	0.029101462832277675	107	1	LDHA
KEGG	Ubiquinone and other terpenoid-quinone biosynthesis	KEGG:00130	0.029101462832277675	11	1	COQ6
KEGG	HIF-1 signaling pathway	KEGG:04066	0.029101462832277675	109	1	LDHA
KEGG	Type I diabetes mellitus	KEGG:04940	0.029101462832277675	40	2	FAS,CPE
KEGG	Renin secretion	KEGG:04924	0.029377934726576405	69	4	AGT,AQP1,CALML4,CALM2
KEGG	Pancreatic secretion	KEGG:04972	0.03008580816298946	101	5	ATP1A1,SLC12A2,PLA2G12A,RAC1,CPA1
KEGG	Ether lipid metabolism	KEGG:00565	0.0306632484487923	50	3	PLA2G4B,PLA2G12A,GDPD3
KEGG	Toll-like receptor signaling pathway	KEGG:04620	0.03140629942020157	102	5	MAP2K3,IL6,RAC1,MAP2K6,JUN
KEGG	Proximal tubule bicarbonate reclamation	KEGG:04964	0.03154954018219004	23	2	ATP1A1,AQP1
KEGG	Glycosaminoglycan biosynthesis - chondroitin sulfate / dermatan sulfate	KEGG:00532	0.03154954018219004	20	2	CHSY1,CHST11
KEGG	Renal cell carcinoma	KEGG:05211	0.031949299808348285	68	4	RAPGEF1,ELOB,RAC1,JUN
KEGG	Platelet activation	KEGG:04611	0.031949299808348285	124	4	COL1A2,PPP1CB,COL1A1,PLA2G4B
KEGG	Biosynthesis of amino acids	KEGG:01230	0.0322073949162758	74	2	RPE,PYCR2
KEGG	Glyoxylate and dicarboxylate metabolism	KEGG:00630	0.03364830470958888	30	1	DLD
KEGG	NOD-like receptor signaling pathway	KEGG:04621	0.03472321380301256	182	3	NAIP,BIRC2,CARD16
KEGG	Graft-versus-host disease	KEGG:05332	0.0349988754077017	37	3	FAS,IL6,GZMB
KEGG	Thyroid hormone signaling pathway	KEGG:04919	0.03567427604837161	121	5	MED16,ATP1A1,THRA,PLCE1,NOTCH3
KEGG	Influenza A	KEGG:05164	0.03572105461526354	168	1	CYCS
KEGG	Mitophagy - animal	KEGG:04137	0.0369350333159326	72	4	TBC1D15,RRAS2,PINK1,JUN
KEGG	FoxO signaling pathway	KEGG:04068	0.03794284333772376	131	5	CCND2,IL6,CCNG2,CDKN2B,PLK1
KEGG	Neutrophil extracellular trap formation	KEGG:04613	0.03989411624271657	187	7	HMGB1,C5,MACROH2A2,RAC1,H4C8,H2AC6,H3C6
KEGG	Human T-cell leukemia virus 1 infection	KEGG:05166	0.04099366663414008	219	6	CCND2,RB1,IL6,CDC27,CDKN2B,CDKN2A
KEGG	Glycine, serine and threonine metabolism	KEGG:00260	0.041238739031433866	39	1	DLD
KEGG	Ribosome biogenesis in eukaryotes	KEGG:03008	0.04222704183565411	98	4	FBL,MDN1,EMG1,SPATA5
KEGG	Riboflavin metabolism	KEGG:00740	0.042475648326962	8	1	RFK
KEGG	Hypertrophic cardiomyopathy	KEGG:05410	0.042475648326962	90	3	LAMA2,AGT,IL6
KEGG	Fc gamma R-mediated phagocytosis	KEGG:04666	0.04313016966602418	96	4	PLA2G4B,GSN,RAC1,AMPH
KEGG	alpha-Linolenic acid metabolism	KEGG:00592	0.043474156419303814	26	2	PLA2G4B,PLA2G12A
KEGG	cGMP-PKG signaling pathway	KEGG:04022	0.04541939033328413	166	6	PPP1CB,ATP1A1,KCNMB3,BORCS8-MEF2B,CALML4,CALM2
KEGG	Neurotrophin signaling pathway	KEGG:04722	0.047642225738951806	118	5	RAPGEF1,RAC1,CALML4,CALM2,JUN
KEGG	Gastric acid secretion	KEGG:04971	0.047642225738951806	76	4	ATP1A1,CALML4,CALM2,HRH2
KEGG	RNA polymerase	KEGG:03020	0.047642225738951806	34	2	POLR3H,POLR2M
KEGG	Mismatch repair	KEGG:03430	0.047642225738951806	23	1	RPA3
KEGG	Circadian rhythm	KEGG:04710	0.04873104253501718	34	2	DBP,SKP1
